# Supplementary material for: Genetic disease risks can be misestimated across global populations
Source: Genome Biol. 2018 Nov 14;19:179. doi: 10.1186/s13059-018-1561-7 (PMC6234640; doi:10.1186/s13059-018-1561-7)
Supplement: Supplementary file 4 — Table S3. Curated set of 3036 disease-associated loci from the NHGRI-EBI GWAS Catalog. (TXT 798 kb) [file 13059_2018_1561_MOESM4_ESM.txt]

SNP	PMID	Author	Disease	Category	Survey	Continent	Location	Chromosome	Position	Corrected.OR	Corrected.Risk.Allele	P.VALUE	REF.allele	ALT.x	AFR.Risk.Allele.Freq	AMR.Risk.Allele.Freq	EAS.Risk.Allele.Freq	EUR.Risk.Allele.Freq	SAS.Risk.Allele.Freq	Average.Risk.Allele.Freq	ANC.Allele	ANC_or_DER	Category7	Sample_size
rs1000589	23180869	Wu C	Pancreatic cancer	cancer	642 European ancestry cases	EUR	13q21.31	13	63567780	1.27	T	3.00E-06	G	T	0.4826	0.5086	0.6825	0.4334	0.7311	0.56764	G	DER	cancer	642
rs10009409	25217961	Al Olama AA	Prostate cancer	cancer	34,379 European ancestry cases, 33,164 European ancestry controls, 5,327 African ancestry cases, 5,136 African ancestry controls, 2,563 Japanese ancestry cases, 4,391 Japanese ancestry controls, 1,034 Latino cases, 1,046 Latino controls	MIX	4q13.3	4	72989536	1.08	T	2.00E-10	C	T	0.407	0.5519	0.5159	0.327	0.3661	0.43358	C	DER	cancer	87040
rs10052657	25129146	Wu C	Esophageal squamous cell carcinoma	cancer	5,337 Han Chinese ancestry cases, 5,787 Han Chinese ancestry controls	EAS	5q11.2	5	59111944	1.25	C	1.00E-06	C	A	0.8949	0.8069	0.869	0.825	0.8497	0.8491	A	DER	cancer	11124
rs10052657	21642993	Wu C	Esophageal cancer	cancer	2,031 Han Chinese ancestry cases, 2,044 Han Chinese ancestry controls	EAS	5q11.2	5	59111944	1.49	C	2.00E-19	C	A	0.8949	0.8069	0.869	0.825	0.8497	0.8491	A	DER	cancer	4075
rs10058728	21642993	Wu C	Esophageal cancer	cancer	2,031 Han Chinese ancestry cases, 2,044 Han Chinese ancestry controls	EAS	5q32	5	149524529	2.04	T	5.00E-09	A	T	0.8381	0.7075	0.9921	0.5348	0.7239	0.75928	T	ANC	cancer	4075
rs10069690	23535733	Garcia-Closas M	Breast cancer	cancer	4,193 European ancestry cases, 35,194 European ancestry controls	EUR	5p15.33	5	1279675	1.15	T	5.00E-12	C	T	0.6619	0.2205	0.1687	0.2763	0.271	0.31968	T	ANC	cancer	39387
rs10088262	20686608	Low SK	Pancreatic cancer	cancer	991 Japanese ancestry cases, 5,209 Japanese ancestry controls	EAS	8q24.13	8	123753462	1.4	A	4.00E-06	A	G	0.8427	0.4323	0.3313	0.3072	0.3466	0.45202	A	ANC	cancer	6200
rs10090154	22923026	Cheng I	Prostate cancer	cancer	1,033 Japanese ancestry cases, 1,042 Japanese ancestry controls, 1,043 Latino cases, 1,057 Latino controls	MIX	8q24.21	8	127519892	1.68	T	3.00E-06	T	C	0.1906	0.0807	0.1379	0.1014	0.1329	0.1287	T	ANC	cancer	4175
rs10094872	24861552	Rafnar T	Urinary bladder cancer	cancer	1,670 European ancestry cases, 90,180 European ancestry controls	EUR	8q24.21	8	127707639	1.26	T	2.00E-07	A	T	0.2746	0.196	0.1786	0.3489	0.3834	0.2763	A	DER	cancer	91850
rs1011970	20453838	Turnbull C	Breast cancer	cancer	3,659 European ancestry cases, 4,897 European ancestry controls	EUR	9p21.3	9	22062135	1.09	T	3.00E-08	G	T	0.3442	0.389	0.1052	0.1551	0.2566	0.25002	G	DER	cancer	8556
rs1016343	18264097	Eeles RA	Prostate cancer	cancer	1,854 European ancestry cases, 1,894 European ancestry controls	EUR	8q24.21	8	127081052	1.37	T	1.00E-07	C	T	0.2103	0.1225	0.2986	0.2177	0.1524	0.2003	C	DER	cancer	3748
rs10170236	23007406	Yang JJ	Acute lymphoblastic leukemia (childhood)	cancer	1,268 European, South Asian, East Asian, African American/Afro-Caribbean, Hispanic and other ancestry cases	MIX	2q23.2, 2q23.3	2	149601110	1.45	G	4.00E-06	G	A	0.6604	0.255	0.1359	0.2386	0.2413	0.30624	A	DER	cancer	1268
rs10180663	23502783	Weinhold N	Multiple myeloma (IgH translocation)	cancer	up to 1,660 European ancestry cases, 7,306 European ancestry controls	EUR	2p23.3	2	25410373	1.64	T	2.00E-06	T	C	0.1573	0.6398	0.4365	0.672	0.6892	0.51896	C	DER	cancer	8966
rs10187424	21743467	Kote-Jarai Z	Prostate cancer	cancer	6,621 European ancestry cases, 6,939 European ancestry controls	EUR	2p11.2	2	85567174	1.09	T	3.00E-15	T	C	0.3109	0.6412	0.6141	0.5567	0.6452	0.55362	C	DER	cancer	13560
rs10197940	23143601	Lan Q	Lung cancer	cancer	5,510 East Asian ancestry cases, 4,544 East Asian ancestry controls	EAS	2q23.3	2	151397404	1.12	T	5.00E-06	T	C	0.6301	0.5576	0.5139	0.5954	0.5603	0.57146	C	DER	cancer	10054
rs1027643	22544364	Turnbull C	Wilms tumor	cancer	757 European ancestry cases, 1,879 European ancestry controls	EUR	5q14.3	5	92558085	1.43	T	5.00E-10	C	T	0.5688	0.0764	0.0933	0.0616	0.1595	0.19192	T	ANC	cancer	2636
rs1035209	24737748	Whiffin N	Colorectal cancer	cancer	5,626 European ancestry cases, 7,817 European ancestry controls	EUR	10q24.2	10	99585609	1.12	T	5.00E-11	C	T	0.0673	0.0836	0.1786	0.1948	0.0941	0.12368	C	DER	cancer	13443
rs10411161	21424380	Sehrawat B	Breast cancer	cancer	302 European ancestry female cases, 321 European ancestry female controls	EUR	19q13.41	19	51869723	1.42	T	7.00E-06	C	T	0.3427	0.2075	0.2966	0.1332	0.4315	0.2823	C	DER	cancer	623
rs10411210	19011631	Houlston RS	Colorectal cancer	cancer	1,902 European ancestry cases, 1,929 European ancestry controls	EUR	19q13.11	19	33041394	1.15	C	5.00E-09	C	T	0.5605	0.853	0.8075	0.9026	0.6472	0.75416	C	ANC	cancer	3831
rs1041449	25217961	Al Olama AA	Prostate cancer	cancer	34,379 European ancestry cases, 33,164 European ancestry controls, 5,327 African ancestry cases, 5,136 African ancestry controls, 2,563 Japanese ancestry cases, 4,391 Japanese ancestry controls, 1,034 Latino cases, 1,046 Latino controls	MIX	21q22.3	21	41529494	1.06	G	3.00E-08	A	G	0.388	0.4856	0.1954	0.4135	0.2413	0.34476	A	DER	cancer	87040
rs10419226	24121790	Levine DM	Esophageal adenocarcinoma	cancer	1,516 European ancestry cases, 3,209 European ancestry controls	EUR	19p13.11	19	18692362	1.19	T	8.00E-07	T	G	0.0461	0.3718	0.3264	0.4463	0.4172	0.32156	G	DER	cancer	4725
rs1044873	24292274	Speedy HE	Chronic lymphocytic leukemia	cancer	1,739 European ancestry cases, 5,199 European ancestry controls	EUR	16q24.1	16	85922065	1.29	C	1.00E-09	C	T	0.5567	0.7176	0.628	0.6014	0.7761	0.65596	T	DER	cancer	6938
rs10472076	23535729	Michailidou K	Breast cancer	cancer	10,052 European ancestry cases, 12,575 European ancestry controls	EUR	5q11.2	5	58888234	1.05	C	3.00E-08	T	C	0.2458	0.33	0.2976	0.3648	0.2607	0.29978	T	DER	cancer	22627
rs10474352	25038754	Cai Q	Breast cancer	cancer	2,867 Chinese ancestry cases, 2,285 Chinese ancestry controls, 2,246 Korean ancestry cases, 2,052 Korean ancestry controls	EAS	5q14.3	5	91436408	1.09	C	2.00E-09	C	T	0.6082	0.8055	0.5119	0.8588	0.5624	0.66936	C	ANC	cancer	9450
rs10484561	20639881	Conde L	Follicular lymphoma	cancer	681 European ancestry cases, 750 European ancestry controls	EUR	6p21.32	6	32697643	1.95	G	1.00E-29	T	G	0.1725	0.1225	0.0575	0.1372	0.0879	0.11552	T	DER	cancer	1431
rs10484761	21642993	Wu C	Esophageal cancer	cancer	2,031 Han Chinese ancestry cases, 2,044 Han Chinese ancestry controls	EAS	6p21.1	6	40834522	1.33	C	7.00E-12	T	C	0.4826	0.245	0.1339	0.2406	0.1554	0.2515	T	DER	cancer	4075
rs10486567	18264096	Thomas G	Prostate cancer	cancer	1,172 European ancestry cases, 1,157 European ancestry controls	EUR	7p15.1, 7p15.2	7	27936944	1.12	G	2.00E-06	G	A	0.7216	0.5403	0.126	0.7704	0.6667	0.565	G	ANC	cancer	2329
rs10494112	21623375	Albagha OM	Paget's disease	cancer	741 European ancestry cases, 2,699 European ancestry controls	EUR	1p13.3	1	109809855	1.72	G	7.00E-35	A	G	0.1293	0.1037	0.001	0.1899	0.135	0.11178	A	DER	cancer	3440
rs10498635	21623375	Albagha OM	Paget's disease	cancer	741 European ancestry cases, 2,699 European ancestry controls	EUR	14q32.12	14	92636964	1.44	C	3.00E-11	C	T	0.9387	0.8862	0.998	0.8191	0.8671	0.90182	C	ANC	cancer	3440
rs10500715	23180869	Wu C	Pancreatic cancer	cancer	642 European ancestry cases	EUR	11p15.4	11	9951515	1.32	T	2.00E-07	T	G	0.7489	0.5821	0.8085	0.5596	0.6483	0.66948	T	ANC	cancer	642
rs10505477	24737748	Whiffin N	Colorectal cancer	cancer	5,626 European ancestry cases, 7,817 European ancestry controls	EUR	8q24.21	8	127395198	1.198	A	8.00E-13	A	G	0.8714	0.5317	0.3889	0.4791	0.5051	0.55524	A	ANC	cancer	13443
rs10505477	24740154	Lange EM	Prostate cancer (early onset)	cancer	931 European ancestry cases, 4,120 European ancestry controls	EUR	8q24.21	8	127395198	1.39	A	9.00E-09	A	G	0.8714	0.5317	0.3889	0.4791	0.5051	0.55524	A	ANC	cancer	5051
rs1050631	23644492	Wu C	Esophageal squamous cell cancer (length of survival)	cancer	1,331 Chinese ancestry cases	EAS	18q12.2	18	36114157	1.3	A	4.00E-08	G	A	0.1725	0.3602	0.1925	0.3658	0.2822	0.27464	G	DER	cancer	1331
rs10509328	23502783	Weinhold N	Multiple myeloma (IgH translocation)	cancer	up to 1,660 European ancestry cases, 7,306 European ancestry controls	EUR	10q22.1	10	71007652	1.86	C	1.00E-06	T	C	0.1415	0.0504	0.1885	0.0944	0.0491	0.10478	C	ANC	cancer	8966
rs10510102	21263130	Fletcher O	Breast cancer	cancer	2,839 European ancestry cases, 3,507 European ancestry controls	EUR	10q26.13	10	121865675	1.12	C	2.00E-06	T	C	0.1641	0.1513	0.1796	0.1779	0.0869	0.15196	T	DER	cancer	6346
rs10510452	23666240	Ruark E	Testicular germ cell tumor	cancer	986 European ancestry cases, 4,946 European ancestry controls	EUR	3p24.3	3	16583541	1.24	A	1.00E-08	A	G	0.9402	0.8055	0.9107	0.7008	0.774	0.82624	A	ANC	cancer	5932
rs1051730	19836008	Landi MT	Lung adenocarcinoma	cancer	5,739 European ancestry cases, 5,848 European ancestry controls	EUR	15q25.1	15	78601997	1.31	A	2.00E-51	G	A	0.087	0.2161	0.0268	0.3688	0.183	0.17634	G	DER	cancer	11587
rs1052501	22120009	Broderick P	Multiple myeloma	cancer	1,675 European ancestry cases, 5,903 European ancestry controls	EUR	3p22.1	3	41883906	1.32	C	2.00E-08	C	T	0.6959	0.1816	0.1468	0.1899	0.1789	0.27862	T	DER	cancer	7578
rs10752881	24836286	Zhang B	Colorectal cancer	cancer	2,098 East Asian ancestry cases, 6,172 East Asian ancestry controls	EAS	1q25.3	1	183004356	1.07	A	5.00E-06	A	G	0.6823	0.389	0.372	0.4672	0.4018	0.46246	A	ANC	cancer	8270
rs10759243	23535729	Michailidou K	Breast cancer	cancer	10,052 European ancestry cases, 12,575 European ancestry controls	EUR	9q31.2	9	107543834	1.06	A	1.00E-08	C	A	0.674	0.3746	0.4504	0.3082	0.4008	0.4416	A	ANC	cancer	22627
rs10771399	23535729	Michailidou K	Breast cancer	cancer	10,052 European ancestry cases, 12,575 European ancestry controls	EUR	12p11.22	12	28002147	1.16	A	8.00E-31	A	G	0.966	0.928	0.8234	0.8936	0.862	0.8946	A	ANC	cancer	22627
rs10771399	23544013	Couch FJ	Breast Cancer in BRCA1 mutation carriers	cancer	1,426 European ancestry cases, 1,301 European ancestry controls	EUR	12p11.22	12	28002147	1.18	A	8.00E-06	A	G	0.966	0.928	0.8234	0.8936	0.862	0.8946	A	ANC	cancer	2727
rs10774214	24836286	Zhang B	Colorectal cancer	cancer	2,098 East Asian ancestry cases, 6,172 East Asian ancestry controls	EAS	12p13.32	12	4259186	1.14	T	1.00E-10	T	C	0.6551	0.464	0.3214	0.3807	0.3487	0.43398	C	DER	cancer	8270
rs10775480	24163127	Figueroa JD	Bladder cancer	cancer	up to 2,305 European ancestry cases, up to 3,901 European ancestry controls	EUR	18q12.3, 18q12.3[rs10775480]; 18q12.3[rs10853535]	18	45737317	1.13	T	6.00E-08	T	C	0.354	0.255	0.0685	0.4195	0.3241	0.28422	C	DER	cancer	6206
rs1078806	23354978	Rinella ES	Breast cancer	cancer	477 Ashkenazi Jewish cases, 524 Ashkenazi Jewish controls	EUR	10q26.13	10	121579461	1.43	G	2.00E-06	A	G	0.1876	0.3746	0.2778	0.4423	0.3231	0.32108	A	DER	cancer	1001
rs10788473	23180869	Wu C	Pancreatic cancer	cancer	642 European ancestry cases	EUR	10q23.1	10	85980996	1.27	T	3.00E-06	C	T	0.1747	0.3026	0.3631	0.3688	0.5092	0.34368	C	DER	cancer	642
rs10795668	18372905	Tomlinson IP	Colorectal cancer	cancer	922 European ancestry cases, 927 European ancestry controls	EUR	10p14	10	8659256	1.12	A	3.00E-13	G	A	0.0197	0.3084	0.3681	0.3201	0.2106	0.24538	G	DER	cancer	1849
rs10795668	24836286	Zhang B	Colorectal cancer	cancer	2,098 East Asian ancestry cases, 6,172 East Asian ancestry controls	EAS	10p14	10	8659256	1.15	G	5.00E-15	G	A	0.9803	0.6916	0.6319	0.6799	0.7894	0.75462	G	ANC	cancer	8270
rs10821936	23512250	Xu H	Acute lymphoblastic leukemia (childhood)	cancer	972 European ancestry cases, 1,386 European ancestry controls, 89 African American cases, 1,363 African American controls, 305 Hispanic cases, 1,008 Hispanic controls	MIX	10q21.2	10	61963818	1.86	C	6.00E-46	C	T	0.2005	0.4755	0.3571	0.328	0.5153	0.37528	T	DER	cancer	5123
rs10822013	21908515	Cai Q	Breast cancer	cancer	2,062 East Asian ancestry cases, 2,066 East Asian ancestry controls	EAS	10q21.2	10	62492218	1.12	T	6.00E-09	C	T	0.1778	0.5231	0.505	0.504	0.5051	0.443	C	DER	cancer	4128
rs10849033	19684603	Trevino LR	Acute lymphoblastic leukemia (childhood)	cancer	317 European ancestry cases, 17,958 European ancestry controls	EUR	12p13.32	12	4315956	2.55	G	9.00E-06	G	A	0.4622	0.2205	0.4802	0.0209	0.1483	0.26642	G	ANC	cancer	18275
rs10849432	24836286	Zhang B	Colorectal cancer	cancer	2,098 East Asian ancestry cases, 6,172 East Asian ancestry controls	EAS	12p13.31	12	6276561	1.14	T	6.00E-10	C	T	0.7035	0.8012	0.8135	0.9026	0.9611	0.83638	T	ANC	cancer	8270
rs10873876	19684603	Trevino LR	Acute lymphoblastic leukemia (childhood)	cancer	317 European ancestry cases, 17,958 European ancestry controls	EUR	1p31.1	1	76306643	1.55	T	4.00E-06	T	C	0.4849	0.2205	0.2887	0.1978	0.1912	0.27662	C	DER	cancer	18275
rs10875943	21743467	Kote-Jarai Z	Prostate cancer	cancer	6,621 European ancestry cases, 6,939 European ancestry controls	EUR	12q13.12	12	49282227	1.07	C	7.00E-12	T	C	0.6884	0.3256	0.8323	0.2942	0.6575	0.5596	C	ANC	cancer	13560
rs10896449	18264096	Thomas G	Prostate cancer	cancer	1,172 European ancestry cases, 1,157 European ancestry controls	EUR	11q13.3	11	69227200	1.1	G	2.00E-09	A	G	0.7179	0.3458	0.0744	0.5089	0.2924	0.38788	G	ANC	cancer	2329
rs10911251	23266556	Peters U	Colorectal cancer	cancer	12,696 European ancestry colorectal tumor cases, 15,113 European ancestry controls	EUR	1q25.3	1	183112059	1.09	A	9.00E-08	A	C	0.829	0.6124	0.4812	0.5467	0.5961	0.61308	A	ANC	cancer	27809
rs1092913	21424380	Sehrawat B	Breast cancer	cancer	302 European ancestry female cases, 321 European ancestry female controls	EUR	5p15.2	5	10467590	1.45	A	2.00E-06	G	A	0.3222	0.3573	0.6865	0.0974	0.3415	0.36098	G	DER	cancer	623
rs10934853	19767754	Gudmundsson J	Prostate cancer	cancer	Up to 1,968 European ancestry cases, 35,382 European ancestry controls	EUR	3q21.3	3	128319530	1.12	A	3.00E-10	C	A	0.7784	0.4524	0.4901	0.2793	0.4703	0.4941	A	ANC	cancer	37350
rs10936599	24163127	Figueroa JD	Bladder cancer	cancer	6,911 European ancestry cases, 11,818 European ancestry controls	EUR	3q26.2	3	169774313	1.1765	C	5.00E-09	C	T	0.9629	0.6455	0.4216	0.7575	0.7618	0.70986	C	ANC	cancer	18729
rs10936599	23955597	Chubb D	Multiple myeloma	cancer	2,335 European ancestry cases, 7,306 European ancestry controls	EUR	3q26.2	3	169774313	1.256	C	9.00E-14	C	T	0.9629	0.6455	0.4216	0.7575	0.7618	0.70986	C	ANC	cancer	9641
rs10936632	21743467	Kote-Jarai Z	Prostate cancer	cancer	6,621 European ancestry cases, 6,939 European ancestry controls	EUR	3q26.2	3	170412314	1.11	A	7.00E-22	C	A	0.174	0.3386	0.2738	0.5179	0.5133	0.36352	C	DER	cancer	13560
rs10937405	22797724	Shiraishi K	Lung adenocarcinoma	cancer	1,695 Japanese ancestry cases, 5,333 Japanese ancestry controls	EUR	3q28	3	189665394	1.25	C	7.00E-17	C	T	0.7322	0.7089	0.6895	0.5716	0.681	0.67664	T	DER	cancer	7028
rs10941679	23535729	Michailidou K	Breast cancer	cancer	10,052 European ancestry cases, 12,575 European ancestry controls	EUR	5p12	5	44706396	1.13	G	2.00E-37	A	G	0.1823	0.3862	0.4871	0.2326	0.3569	0.32902	A	DER	cancer	22627
rs10993994	18264097	Eeles RA	Prostate cancer	cancer	1,854 European ancestry cases, 1,894 European ancestry controls	EUR	10q11.22, 10q11.23	10	46046326	1.25	T	9.00E-29	T	C	0.6452	0.3977	0.4653	0.3867	0.6176	0.5025	T	ANC	cancer	3748
rs10993994	24740154	Lange EM	Prostate cancer (early onset)	cancer	931 European ancestry cases, 4,120 European ancestry controls	EUR	10q11.22, 10q11.23	10	46046326	1.32	T	2.00E-07	T	C	0.6452	0.3977	0.4653	0.3867	0.6176	0.5025	T	ANC	cancer	5051
rs10995190	23535729	Michailidou K	Breast cancer	cancer	10,052 European ancestry cases, 12,575 European ancestry controls	EUR	10q21.2	10	62518923	1.16	G	1.00E-36	G	A	0.826	0.889	0.9782	0.8489	0.9223	0.89288	G	ANC	cancer	22627
rs11012732	21804547	Dobbins SE	Meningioma	cancer	859 European ancestry cases, 704 European ancestry controls	EUR	10p12.31	10	21541175	1.46	A	2.00E-14	A	G	0.7345	0.7939	0.9841	0.6481	0.7751	0.78714	A	ANC	cancer	1563
rs11022157	24292274	Speedy HE	Chronic lymphocytic leukemia	cancer	1,739 European ancestry cases, 5,199 European ancestry controls	EUR	11p15.5	11	2301599	1.22	A	3.00E-06	C	A	0.0817	0.2637	0.1399	0.3588	0.271	0.22302	C	DER	cancer	6938
rs11026318	23502783	Weinhold N	Multiple myeloma (hyperdiploidy)	cancer	up to 1,660 European ancestry cases, 7,306 European ancestry controls	EUR	11p14.3, 11p15.1	11	21875334	2.33	T	9.00E-06	C	T	0.3283	0.2795	0.1885	0.0855	0.1421	0.20478	T	ANC	cancer	8966
rs11037575	22941191	Diskin SJ	Neuroblastoma	cancer	2,101 European ancestry cases, 4,202 European ancestry controls	EUR	11p11.2	11	43706780	1.231	C	5.00E-08	T	C	0.1392	0.5605	0.7073	0.3907	0.4192	0.44338	T	DER	cancer	6303
rs110419	21124317	Wang K	Neuroblastoma	cancer	1,627 European ancestry child cases, 3,254 European ancestry child controls	EUR	11p15.4	11	8231306	1.34	A	5.00E-16	A	G	0.8525	0.5317	0.5754	0.4771	0.3057	0.54848	A	ANC	cancer	4881
rs11066015	21642993	Wu C	Esophageal cancer	cancer	2,031 Han Chinese ancestry cases, 2,044 Han Chinese ancestry controls	EAS	12q24.12	12	111730205	1.38	A	7.00E-21	G	A	0	0.0029	0.1756	0	0	0.0357	G	DER	cancer	4075
rs11066280	21642993	Wu C	Esophageal cancer	cancer	2,031 Han Chinese ancestry cases, 2,044 Han Chinese ancestry controls	EAS	12q24.13	12	112379979	1.3	A	2.00E-15	T	A	8.00E-04	0.0029	0.2163	0	0.0041	0.04482	T	DER	cancer	4075
rs11082321	25038754	Cai Q	Breast cancer	cancer	2,867 Chinese ancestry cases, 2,285 Chinese ancestry controls, 2,246 Korean ancestry cases, 2,052 Korean ancestry controls	EAS	18q11.2	18	23196687	1.08	A	7.00E-07	G	A	0.2421	0.304	0.1637	0.0746	0.1074	0.17836	A	ANC	cancer	9450
rs11082438	25279986	Skibola CF	Follicular lymphoma	cancer	2,728 European ancestry cases, 7,758 European ancestry controls	EUR	18q12.3	18	45285245	1.33	G	4.00E-07	G	T	0.8283	0.9524	0.9851	0.9543	0.9387	0.93176	G	ANC	cancer	10486
rs11083846	18758461	Di Bernardo MC	Chronic lymphocytic leukemia	cancer	505 European ancestry cases, 1,438 European ancestry controls	EUR	19q13.32	19	46704397	1.35	A	4.00E-09	G	A	0.0446	0.1254	0.001	0.1988	0.135	0.10096	G	DER	cancer	1943
rs1110701	25310577	Evans TJ	Acute lymphoblastic leukemia (childhood)	cancer	358 European ancestry cases, 1,192 European ancestry controls	EUR	7p12.2	7	50410929	1.69	G	7.00E-09	A	G	0.267	0.2565	0.1101	0.334	0.3027	0.25406	G	ANC	cancer	1550
rs11135910	23535732	Eeles RA	Prostate cancer	cancer	11,085 European ancestry cases, 11,463 European ancestry controls	EUR	8p21.2	8	26034626	1.11	T	8.00E-11	C	T	0.0862	0.1499	0.0377	0.1332	0.1646	0.11432	C	DER	cancer	22548
rs11155133	19684603	Trevino LR	Acute lymphoblastic leukemia (childhood)	cancer	317 European ancestry cases, 17,958 European ancestry controls	EUR	6q24.1	6	140848688	3.62	G	3.00E-07	A	G	0.2731	0.1095	0.1161	0.008	0.0787	0.11708	A	DER	cancer	18275
rs11157317	23502783	Weinhold N	Multiple myeloma (hyperdiploidy)	cancer	up to 1,660 European ancestry cases, 7,306 European ancestry controls	EUR	14q21.1	14	42934256	1.29	T	9.00E-06	C	T	0.1959	0.3991	0.3403	0.2515	0.2004	0.27744	C	DER	cancer	8966
rs11175194	25134534	Chen K	Epithelial ovarian cancer	cancer	1,044 Han Chinese ancestry cases, 1,172 Han Chinese ancestry controls	EAS	12q14.2	12	63871057	1.19	G	1.00E-07	G	A	0.6415	0.8804	0.6071	0.9294	0.7761	0.7669	A	DER	cancer	2216
rs11196172	24836286	Zhang B	Colorectal cancer	cancer	2,098 East Asian ancestry cases, 6,172 East Asian ancestry controls	EAS	10q25.2	10	112967084	1.14	A	1.00E-12	G	A	0.053	0.1643	0.6468	0.1193	0.3415	0.26498	G	DER	cancer	8270
rs11196174	23544013	Couch FJ	Breast Cancer in BRCA1 mutation carriers	cancer	1,426 European ancestry cases, 1,301 European ancestry controls	EUR	10q25.2	10	112974337	1.13	G	8.00E-07	A	G	0.0068	0.196	0.002	0.3072	0.2035	0.1431	A	DER	cancer	2727
rs11199914	23535729	Michailidou K	Breast cancer	cancer	10,052 European ancestry cases, 12,575 European ancestry controls	EUR	10q26.12	10	121334387	1.05	C	2.00E-08	C	T	0.4372	0.5865	0.623	0.6759	0.7372	0.61196	T	DER	cancer	22627
rs11214775	25217961	Al Olama AA	Prostate cancer	cancer	34,379 European ancestry cases, 33,164 European ancestry controls, 5,327 African ancestry cases, 5,136 African ancestry controls, 2,563 Japanese ancestry cases, 4,391 Japanese ancestry controls, 1,034 Latino cases, 1,046 Latino controls	MIX	11q23.2	11	113936459	1.08	G	3.00E-08	G	A	0.7035	0.8213	0.7579	0.7167	0.7699	0.75386	G	ANC	cancer	87040
rs11228565	19767754	Gudmundsson J	Prostate cancer	cancer	Up to 1,968 European ancestry cases, 35,382 European ancestry controls	EUR	11q13.3	11	69211113	1.23	A	7.00E-12	G	A	0.0877	0.1052	0.0466	0.2137	0.1912	0.12888	G	DER	cancer	37350
rs11228583	24740154	Lange EM	Prostate cancer (early onset)	cancer	931 European ancestry cases, 4,120 European ancestry controls	EUR	11q13.3	11	69241647	1.33	T	2.00E-07	G	T	0.5991	0.3473	0.0635	0.5089	0.2832	0.3604	G	DER	cancer	5051
rs11242675	23535729	Michailidou K	Breast cancer	cancer	10,052 European ancestry cases, 12,575 European ancestry controls	EUR	6p25.3	6	1318643	1.06	T	7.00E-09	C	T	0.475	0.5303	0.4226	0.661	0.592	0.53618	C	DER	cancer	22627
rs11249433	23535729	Michailidou K	Breast cancer	cancer	10,052 European ancestry cases, 12,575 European ancestry controls	EUR	1p11.2	1	121538815	1.09	G	2.00E-26	A	G	0.084	0.2493	0.0298	0.4314	0.1534	0.18958	A	DER	cancer	22627
rs11255841	24737748	Whiffin N	Colorectal cancer	cancer	5,626 European ancestry cases, 7,817 European ancestry controls	EUR	10p14	10	8697617	1.19	T	7.00E-11	T	A	0.9077	0.7061	0.6379	0.6909	0.7577	0.74006	T	ANC	cancer	13443
rs11543198	25281661	Matsuda K	Bladder cancer	cancer	531 Japanese ancestry cases, 5,581 Japanese ancestry conrols	EAS	15q24.1	15	74619987	1.41	G	4.00E-09	G	A	0.9622	0.6398	0.753	0.9652	0.8742	0.83888	G	ANC	cancer	6112
rs11552449	23535729	Michailidou K	Breast cancer	cancer	10,052 European ancestry cases, 12,575 European ancestry controls	EUR	1p13.2	1	113905767	1.07	T	2.00E-08	C	T	0.0151	0.3833	0.5873	0.1909	0.1462	0.26456	C	DER	cancer	22627
rs11568818	23535732	Eeles RA	Prostate cancer	cancer	11,085 European ancestry cases, 11,463 European ancestry controls	EUR	11q22.2	11	102530930	1.1	T	2.00E-11	T	C	0.5484	0.6599	0.9147	0.5606	0.5573	0.64818	T	ANC	cancer	22548
rs11571833	24880342	Wang Y	Lung cancer	cancer	3,442 European ancestry adenocarcinoma cases, 3,275 European ancestry squamous cell carcinoma cases, 4,631 cases, up to 15,861 controls	EUR	13q13.1, 13q13.1[rs11571833]; 13q13.1[rs56084662]	13	32398489	2.47	T	5.00E-20	A	T	8.00E-04	0.0029	0	0.0109	0.0082	0.00456	A	DER	cancer	27209
rs11571833	23535729	Michailidou K	Breast cancer	cancer	10,052 European ancestry cases, 12,575 European ancestry controls	EUR	13q13.1, 13q13.1[rs11571833]; 13q13.1[rs56084662]	13	32398489	1.26	T	5.00E-08	A	T	8.00E-04	0.0029	0	0.0109	0.0082	0.00456	A	DER	cancer	22627
rs11636802	23770605	Berndt SI	Chronic lymphocytic leukemia	cancer	2,179 European ancestry cases, 6,221 European ancestry controls	EUR	15q21.3, 15q21.3[rs11636802]; 15q21.3[rs7169431]	15	56483399	1.41	G	2.00E-13	A	G	0.0325	0.0576	0.0248	0.1034	0.0532	0.0543	A	DER	cancer	8400
rs11650494	23535732	Eeles RA	Prostate cancer	cancer	11,085 European ancestry cases, 11,463 European ancestry controls	EUR	17q21.32	17	49267824	1.15	A	2.00E-09	G	A	0.2307	0.0591	0.006	0.0636	0.1094	0.09376	G	DER	cancer	22548
rs116909374	22267200	Gudmundsson J	Thyroid cancer	cancer	27,758 European ancestry individuals	EUR	14q13.3	14	36269155	2.09	T	5.00E-11	C	T	0	0.0173	0	0.0417	0.0031	0.01242	C	DER	cancer	27758
rs11780156	23535729	Michailidou K	Breast cancer	cancer	10,052 European ancestry cases, 12,575 European ancestry controls	EUR	8q24.21	8	128182395	1.07	T	3.00E-11	C	T	0.0068	0.1643	0.1915	0.1879	0.2198	0.15406	C	DER	cancer	22627
rs11782652	23535730	Pharoah PD	Ovarian cancer	cancer	3,769 European ancestry cases, 4,396 European ancestry controls	EUR	8q21.13	8	81741409	1.24	A	7.00E-10	A	G	0.9304	0.9539	1	0.9225	0.9274	0.94684	A	ANC	cancer	8165
rs11789015	24121790	Levine DM	Esophageal adenocarcinoma	cancer	1,516 European ancestry cases, 3,209 European ancestry controls	EUR	9q22.32	9	93953746	1.2346	A	2.00E-07	A	G	0.646	0.6628	0.9067	0.7137	0.8129	0.74842	A	ANC	cancer	4725
rs11820646	23535729	Michailidou K	Breast cancer	cancer	10,052 European ancestry cases, 12,575 European ancestry controls	EUR	11q24.3	11	129591276	1.05	C	1.00E-09	T	C	0.7723	0.5375	0.5218	0.5596	0.7249	0.62322	T	DER	cancer	22627
rs11892031	24163127	Figueroa JD	Bladder cancer	cancer	up to 2,305 European ancestry cases, up to 3,901 European ancestry controls	EUR	2q37.1	2	233656637	1.17	A	1.00E-07	A	C	0.8139	0.8703	0.9732	0.9264	0.9489	0.90654	A	ANC	cancer	6206
rs11902236	23535732	Eeles RA	Prostate cancer	cancer	11,085 European ancestry cases, 11,463 European ancestry controls	EUR	2p25.1	2	9977740	1.07	T	3.00E-08	C	T	0.646	0.2305	0.1528	0.2853	0.2178	0.30648	T	ANC	cancer	22548
rs11903757	23266556	Peters U	Colorectal cancer	cancer	12,696 European ancestry colorectal tumor cases, 15,113 European ancestry controls	EUR	2q32.3	2	191722478	1.16	C	4.00E-08	T	C	0.1399	0.1801	0.0675	0.17	0.0767	0.12684	T	DER	cancer	27809
rs1192691	25134534	Chen K	Epithelial ovarian cancer	cancer	1,044 Han Chinese ancestry cases, 1,172 Han Chinese ancestry controls	EAS	10p11.21	10	36880367	1.23	G	3.00E-08	G	T	0.1377	0.1095	0.6091	0.0765	0.2669	0.23994	T	DER	cancer	2216
rs11978267	19684603	Trevino LR	Acute lymphoblastic leukemia (childhood)	cancer	317 European ancestry cases, 17,958 European ancestry controls	EUR	7p12.2	7	50398606	1.69	G	8.00E-11	A	G	0.1672	0.2334	0.119	0.3211	0.316	0.23134	A	DER	cancer	18275
rs11979158	21531791	Sanson M	Glioma	cancer	4,147 European ancestry cases, 7,435 European ancestry controls	EUR	7p11.2	7	55091656	1.23	A	7.00E-08	A	G	0.6755	0.8415	0.998	0.831	0.9509	0.85938	G	DER	cancer	11582
rs11985951	24700089	Miura K	Cervical cancer	cancer	226 Japanese ancestry cases, 186 Japanese ancestry controls	EAS	8p21.3	8	20734998	3.36	T	6.00E-06	T	C	0.7935	0.8746	0.9544	0.8151	0.7648	0.84048	T	ANC	cancer	412
rs12051443	25217961	Al Olama AA	Prostate cancer	cancer	34,379 European ancestry cases, 33,164 European ancestry controls, 5,327 African ancestry cases, 5,136 African ancestry controls, 2,563 Japanese ancestry cases, 4,391 Japanese ancestry controls, 1,034 Latino cases, 1,046 Latino controls	MIX	16q22.2	16	71657426	1.06	A	3.00E-08	G	A	0.2481	0.5231	0.7341	0.325	0.3108	0.42822	G	DER	cancer	87040
rs12155172	23535732	Eeles RA	Prostate cancer	cancer	11,085 European ancestry cases, 11,463 European ancestry controls	EUR	7p15.3	7	20954872	1.11	A	5.00E-13	A	G	0.0938	0.1297	0.2778	0.2028	0.2045	0.18172	G	DER	cancer	22548
rs1218582	23535732	Eeles RA	Prostate cancer	cancer	11,085 European ancestry cases, 11,463 European ancestry controls	EUR	1q21.3	1	154861707	1.06	G	2.00E-08	G	A	0.6626	0.6844	0.9127	0.4592	0.6769	0.67916	G	ANC	cancer	22548
rs12195582	25279986	Skibola CF	Follicular lymphoma	cancer	2,728 European ancestry cases, 7,758 European ancestry controls	EUR	6p21.32	6	32476767	1.78	T	5.00E-100	C	T	0.3139	0.5231	0.4206	0.498	0.4325	0.43762	C	DER	cancer	10486
rs1219648	20872241	Li J	Breast cancer	cancer	2,702 European ancestry female cases, 5,726 European ancestry controls	EUR	10q26.13	10	121586676	1.32	G	2.00E-13	A	G	0.438	0.4063	0.3819	0.4314	0.3763	0.40678	A	DER	cancer	8428
rs12210050	21700618	Nan H	Basal cell carcinoma	cancer	2,045 European ancestry cases, 6,013 European ancestry controls	EUR	6p25.3	6	475489	1.24	T	1.00E-09	C	T	0.0091	0.0562	0	0.1233	0.0133	0.04038	C	DER	cancer	8058
rs12241008	25105248	Wang H	Colorectal cancer	cancer	2,627 Japanese ancestry cases, 3,797 Japanese ancestry controls, 1,893 African American cases, 4,703 African American controls	EAS	10q25.2	10	112520943	1.13	C	1.00E-09	T	C	0.2065	0.0677	0.2996	0.1004	0.2178	0.1784	T	DER	cancer	13020
rs12296850	23341777	Dong J	Squamous cell carcinoma	cancer	833 Han Chinese ancestry cases, 3,094 Han Chinese ancestry controls	EAS	12q23.1	12	100426307	1.28	A	1.00E-10	A	G	0.885	0.9308	0.7431	0.9404	0.8057	0.861	A	ANC	cancer	3927
rs12309274	24836286	Zhang B	Colorectal cancer	cancer	2,098 East Asian ancestry cases, 6,172 East Asian ancestry controls	EAS	12p13.33	12	866782	1.11	T	3.00E-06	T	G	0.8661	0.7709	0.876	0.8579	0.8098	0.83614	T	ANC	cancer	8270
rs12355688	23468962	Song C	Breast cancer	cancer	3,016 African American cases, 2,745 African American controls	AFR	10q22.3	10	79295869	1.24	T	6.00E-06	C	T	0.2421	0.0749	0.253	0.0567	0.1391	0.15316	C	DER	cancer	5761
rs12412391	24836286	Zhang B	Colorectal cancer	cancer	2,098 East Asian ancestry cases, 6,172 East Asian ancestry controls	EAS	10q24.2	10	99529178	1.08	G	7.00E-07	A	G	0.1082	0.3271	0.4395	0.2853	0.1984	0.2717	A	DER	cancer	8270
rs12413624	22158540	Wu C	Pancreatic cancer	cancer	981 Han Chinese ancestry cases, 1,991 Han Chinese ancestry controls	EAS	10q26.11	10	118519432	1.23	T	5.00E-11	T	A	0.9017	0.5879	0.6349	0.5726	0.683	0.67602	T	ANC	cancer	2972
rs12422552	23535729	Michailidou K	Breast cancer	cancer	10,052 European ancestry cases, 12,575 European ancestry controls	EUR	12p13.1	12	14260997	1.05	C	4.00E-08	G	C	0.4418	0.1988	0.2698	0.2903	0.4018	0.3205	C	ANC	cancer	22627
rs1243180	23535730	Pharoah PD	Ovarian cancer	cancer	3,769 European ancestry cases, 4,396 European ancestry controls	EUR	10p12.31	10	21626690	1.1	T	2.00E-08	T	A	0.9766	0.6945	0.9742	0.6759	0.7914	0.82252	T	ANC	cancer	8165
rs12456874	23180869	Wu C	Pancreatic cancer	cancer	642 European ancestry cases	EUR	18p11.21	18	13366863	1.38	G	6.00E-07	A	G	0.0431	0.2262	0.0387	0.2565	0.2618	0.16526	A	DER	cancer	642
rs12480328	25217961	Al Olama AA	Prostate cancer	cancer	34,379 European ancestry cases, 33,164 European ancestry controls, 5,327 African ancestry cases, 5,136 African ancestry controls, 2,563 Japanese ancestry cases, 4,391 Japanese ancestry controls, 1,034 Latino cases, 1,046 Latino controls	EUR	20q13.13	20	50911385	1.13	T	5.00E-11	T	C	0.8396	0.9352	0.9117	0.9344	0.9151	0.9072	T	ANC	cancer	87040
rs12493607	23535729	Michailidou K	Breast cancer	cancer	10,052 European ancestry cases, 12,575 European ancestry controls	EUR	3p24.1	3	30641447	1.06	C	2.00E-08	G	C	0.1044	0.2752	0.7063	0.337	0.3773	0.36004	C	ANC	cancer	22627
rs12545912	23502783	Weinhold N	Multiple myeloma (hyperdiploidy)	cancer	up to 1,660 European ancestry cases, 7,306 European ancestry controls	EUR	8p23.1	8	9744189	1.3	G	7.00E-06	G	T	0.3502	0.1614	0.2778	0.2336	0.3057	0.26574	G	ANC	cancer	8966
rs12603526	24836286	Zhang B	Colorectal cancer	cancer	2,098 East Asian ancestry cases, 6,172 East Asian ancestry controls	EAS	17p13.3	17	897353	1.1	C	3.00E-08	T	C	0.0023	0.0202	0.1994	0.0109	0.0143	0.04942	T	DER	cancer	8270
rs12615966	20686608	Low SK	Pancreatic cancer	cancer	991 Japanese ancestry cases, 5,209 Japanese ancestry controls	EAS	2q12.1	2	104762499	3.15	T	7.00E-06	C	T	0.1301	0.1931	0.0873	0.1372	0.0736	0.12426	C	DER	cancer	6200
rs12621643	19684603	Trevino LR	Acute lymphoblastic leukemia (childhood)	cancer	317 European ancestry cases, 17,958 European ancestry controls	EUR	2q36.1	2	223053265	1.48	T	3.00E-06	T	G	0.5159	0.2522	0.3115	0.2932	0.1861	0.31178	T	ANC	cancer	18275
rs12638862	23502783	Weinhold N	Multiple myeloma (IgH translocation)	cancer	up to 1,660 European ancestry cases, 7,306 European ancestry controls	EUR	3q26.2	3	169759718	1.37	A	2.00E-06	A	G	0.8661	0.6297	0.4097	0.7455	0.7444	0.67908	A	ANC	cancer	8966
rs12653946	20676098	Takata R	Prostate cancer	cancer	1,583 Japanese ancestry cases, 3,386 Japanese ancestry controls	EAS	5p15.33	5	1895715	1.26	T	4.00E-18	C	T	0.3964	0.4986	0.3472	0.4513	0.5266	0.44402	T	ANC	cancer	4969
rs12659144	23502783	Weinhold N	Multiple myeloma (hyperdiploidy)	cancer	up to 1,660 European ancestry cases, 7,306 European ancestry controls	EUR	5q35.2	5	174350517	1.67	C	3.00E-06	T	C	0.2905	0.1095	0.3393	0.159	0.1554	0.21074	T	DER	cancer	8966
rs12699477	23666239	Chung CC	Testicular germ cell tumor	cancer	582 European ancestry male cases, 1,056 European ancestry male controls	EUR	7p22.3	7	1929317	1.21	C	6.00E-09	T	C	0.0295	0.4236	0.4454	0.3698	0.3609	0.32584	T	DER	cancer	1638
rs1270884	23535732	Eeles RA	Prostate cancer	cancer	11,085 European ancestry cases, 11,463 European ancestry controls	EUR	12q24.21	12	114247766	1.07	A	7.00E-11	A	G	0.171	0.3141	0.2431	0.4771	0.3558	0.31222	A	ANC	cancer	22548
rs1292011	23535729	Michailidou K	Breast cancer	cancer	10,052 European ancestry cases, 12,575 European ancestry controls	EUR	12q24.21	12	115398717	1.09	A	9.00E-22	A	G	0.5537	0.6254	0.7659	0.5865	0.3793	0.58216	G	DER	cancer	22627
rs12922061	24143190	Low SK	Breast cancer	cancer	2,642 Japanese ancestry cases, 2,099 Japanese ancestry controls	EAS	16q12.2	16	52601088	1.231	T	4.00E-10	C	T	0.0454	0.3141	0.2688	0.2316	0.2219	0.21636	C	DER	cancer	4741
rs130067	21743467	Kote-Jarai Z	Prostate cancer	cancer	6,621 European ancestry cases, 6,939 European ancestry controls	EUR	6p21.33	6	31150734	1.05	G	3.00E-08	T	G	0.1899	0.3329	0.3462	0.2087	0.2413	0.2638	T	DER	cancer	13560
rs13016963	21983787	Barrett JH	Melanoma	cancer	2,804 European ancestry cases, 7,618 European ancestry controls	EUR	2q33.1	2	201298088	1.14	A	9.00E-10	A	G	0.4228	0.5086	0.3115	0.3837	0.2045	0.36622	G	DER	cancer	10422
rs13016963	25129146	Wu C	Esophageal squamous cell carcinoma	cancer	5,337 Han Chinese ancestry cases, 5,787 Han Chinese ancestry controls	EAS	2q33.1	2	201298088	1.27	A	4.00E-13	A	G	0.4228	0.5086	0.3115	0.3837	0.2045	0.36622	G	DER	cancer	11124
rs13028485	23502783	Weinhold N	Multiple myeloma (IgH translocation)	cancer	up to 1,660 European ancestry cases, 7,306 European ancestry controls	EUR	2q31.1	2	173640196	2.17	A	2.00E-06	G	A	0.1051	0.0605	0.1964	0.0676	0.1115	0.10822	G	DER	cancer	8966
rs13034020	24920014	Cozen W	Hodgkin's lymphoma	cancer	1,816 European ancestry cases, 7,877 European ancestry controls	EUR	2p16.1	2	60816699	1.28	G	3.00E-06	A	G	0.0915	0.1138	0	0.1799	0.0409	0.08522	A	DER	cancer	9693
rs13117307	23817570	Shi Y	Cervical cancer	cancer	Up to 1,364 Han Chinese ancestry cases, up to 3,028 Han Chinese ancestry controls	EAS	4q12	4	55885574	1.28	T	3.00E-10	C	T	0.121	0.1239	0.1042	0.2604	0.1503	0.15196	C	DER	cancer	4392
rs13254738	22923026	Cheng I	Prostate cancer	cancer	1,033 Japanese ancestry cases, 1,042 Japanese ancestry controls, 1,043 Latino cases, 1,057 Latino controls	EAS	8q24.21	8	127092098	1.59	C	4.00E-10	C	A	0.6884	0.5303	0.6845	0.335	0.3701	0.52166	C	ANC	cancer	4175
rs13254990	25279986	Skibola CF	Follicular lymphoma	cancer	2,728 European ancestry cases, 7,758 European ancestry controls	EUR	8q24.21	8	128064205	1.18	T	1.00E-08	C	T	0.0514	0.2421	0.1994	0.3598	0.2515	0.22084	C	DER	cancer	10486
rs13281615	23535729	Michailidou K	Breast cancer	cancer	10,052 European ancestry cases, 12,575 European ancestry controls	EUR	8q24.21	8	127343372	1.09	G	1.00E-27	A	G	0.4592	0.5663	0.5139	0.4433	0.5072	0.49798	A	DER	cancer	22627
rs13314271	24880342	Wang Y	Lung cancer	cancer	3,442 European ancestry adenocarcinoma cases, 3,275 European ancestry squamous cell carcinoma cases, 4,631 cases, up to 15,861 controls	EUR	3q28	3	189639813	1.13	T	7.00E-10	T	C	0.7171	0.6441	0.4802	0.506	0.5317	0.57582	T	ANC	cancer	27209
rs13329835	23535729	Michailidou K	Breast cancer	cancer	10,052 European ancestry cases, 12,575 European ancestry controls	EUR	16q23.2	16	80616908	1.08	G	2.00E-16	A	G	0.7549	0.1945	0.0387	0.2416	0.0675	0.25944	G	ANC	cancer	22627
rs13343954	24737748	Whiffin N	Colorectal cancer	cancer	5,626 European ancestry cases, 7,817 European ancestry controls	EUR	19q13.11	19	33036982	1.183	T	7.00E-08	T	C	0.8026	0.8055	0.7331	0.8509	0.5961	0.75764	T	ANC	cancer	13443
rs13385191	20676098	Takata R	Prostate cancer	cancer	1,583 Japanese ancestry cases, 3,386 Japanese ancestry controls	EAS	2p24.1	2	20688505	1.15	G	8.00E-08	A	G	0.0219	0.2695	0.4544	0.2505	0.3528	0.26982	A	DER	cancer	4969
rs13387042	23535729	Michailidou K	Breast cancer	cancer	10,052 European ancestry cases, 12,575 European ancestry controls	EUR	2q35	2	217041109	1.14	A	2.00E-57	A	G	0.7784	0.3631	0.0972	0.5199	0.4836	0.44844	G	DER	cancer	22627
rs13393577	22452962	Kim HC	Breast cancer	cancer	2,273 Korean ancestry cases, 2,052 Korean ancestry controls	EAS	2q34	2	212432139	1.53	T	9.00E-14	T	C	0.8533	0.9063	0.9563	0.8966	0.8395	0.8904	T	ANC	cancer	4325
rs13397985	23770605	Berndt SI	Chronic lymphocytic leukemia	cancer	2,179 European ancestry cases, 6,221 European ancestry controls	EUR	2q37.1	2	230226508	1.45	G	1.00E-22	T	G	0.1036	0.1138	0.001	0.169	0.1493	0.10734	T	DER	cancer	8400
rs13401811	23770605	Berndt SI	Chronic lymphocytic leukemia	cancer	2,179 European ancestry cases, 6,221 European ancestry controls	EUR	2q13	2	110858527	1.41	G	2.00E-18	G	A	0.8548	0.7651	0.8343	0.8191	0.7751	0.80968	G	ANC	cancer	8400
rs1341239	21623375	Albagha OM	Paget's disease	cancer	741 European ancestry cases, 2,699 European ancestry controls	EUR	6p22.3	6	22303975	1.2	A	4.00E-06	A	C	0.3555	0.2478	0.0268	0.3459	0.3323	0.26166	C	DER	cancer	3440
rs1352075	23502783	Weinhold N	Multiple myeloma (hyperdiploidy)	cancer	up to 1,660 European ancestry cases, 7,306 European ancestry controls	EUR	11q13.3	11	69642525	1.42	T	2.00E-06	C	T	0.2073	0.379	0.8165	0.5129	0.6022	0.50358	C	DER	cancer	8966
rs1353747	23535729	Michailidou K	Breast cancer	cancer	10,052 European ancestry cases, 12,575 European ancestry controls	EUR	5q11.2	5	59041654	1.09	T	3.00E-08	T	G	0.9909	0.9107	1	0.9165	0.909	0.94542	T	ANC	cancer	22627
rs1393350	19578364	Bishop DT	Melanoma	cancer	1,539 European ancestry cases, 3,917 European ancestry controls	EUR	11q14.3	11	89277878	1.29	A	2.00E-14	G	A	0.0083	0.1225	0.003	0.2435	0.0542	0.0863	G	DER	cancer	5456
rs140068132	25327703	Fejerman L	Breast cancer	cancer	1,497 Latino cases, 3,213 Latino controls	AMR	6q25.1	6	151633699	1.67	A	9.00E-18	A	G	0.9992	0.8775	0.997	1	1	0.97474	A	ANC	cancer	4710
rs140355816	24737748	Whiffin N	Colorectal cancer	cancer	5,626 European ancestry cases, 7,817 European ancestry controls	EUR	8q23.3	8	116562277	1.591	G	2.00E-08	C	G	0	0.0058	0.001	0.0119	0.0082	0.00538	C	DER	cancer	13443
rs1412829	19578366	Wrensch M	Glioma (high-grade)	cancer	692 European ancestry cases, 3,992 European ancestry controls	EUR	9p21.3	9	22043927	1.42	G	2.00E-10	A	G	0.0136	0.1888	0.0933	0.4125	0.271	0.19584	A	DER	cancer	4684
rs1413299	25134534	Chen K	Epithelial ovarian cancer	cancer	1,044 Han Chinese ancestry cases, 1,172 Han Chinese ancestry controls	EAS	9q22.33	9	98998959	1.2	G	2.00E-08	G	T	0.2678	0.4712	0.4077	0.5974	0.4192	0.43266	T	DER	cancer	2216
rs1427593	20686608	Low SK	Pancreatic cancer	cancer	991 Japanese ancestry cases, 5,209 Japanese ancestry controls	EAS	2q22.1	2	136797654	1.49	T	7.00E-06	T	C	0.2126	0.3458	0.0288	0.33	0.1616	0.21576	C	DER	cancer	6200
rs1432295	21037568	Enciso-Mora V	Hodgkin's lymphoma	cancer	589 European ancestry cases, 5,199 European ancestry controls	EUR	2p16.1	2	60839531	1.22	G	2.00E-08	G	A	0.1301	0.2594	0.0149	0.4324	0.0951	0.18638	A	DER	cancer	5788
rs1432679	23535729	Michailidou K	Breast cancer	cancer	10,052 European ancestry cases, 12,575 European ancestry controls	EUR	5q33.3	5	158817075	1.07	C	2.00E-14	C	T	0.8533	0.611	0.6111	0.4473	0.3364	0.57182	C	ANC	cancer	22627
rs1436904	23535729	Michailidou K	Breast cancer	cancer	10,052 European ancestry cases, 12,575 European ancestry controls	EUR	18q11.2	18	26990703	1.04	T	3.00E-08	T	G	0.7466	0.549	0.5109	0.5885	0.7628	0.63156	T	ANC	cancer	22627
rs1439287	24292274	Speedy HE	Chronic lymphocytic leukemia	cancer	1,739 European ancestry cases, 5,199 European ancestry controls	EUR	2q13	2	111114320	1.37	A	5.00E-15	G	A	0.3752	0.2421	0.4623	0.4672	0.1943	0.34822	G	DER	cancer	6938
rs1447295	19767754	Gudmundsson J	Prostate cancer	cancer	Up to 1,968 European ancestry cases, 35,382 European ancestry controls	EUR	8q24.21	8	127472793	1.58	A	2.00E-19	A	C	0.3502	0.1066	0.1419	0.1024	0.1268	0.16558	C	DER	cancer	37350
rs1449572	23502783	Weinhold N	Multiple myeloma (IgH translocation)	cancer	up to 1,660 European ancestry cases, 7,306 European ancestry controls	EUR	13q14.2	13	48892795	1.73	T	8.00E-06	G	T	0.1407	0.3127	0.1806	0.175	0.1442	0.19064	G	DER	cancer	8966
rs1454694	24737549	Yoon KA	Non-small cell lung cancer (recurrence rate)	cancer	250 Korean ancestry cases	EAS	4q34.3, 4q34.3[rs1454694]; 4q34.3[rs10019279]	4	181276794	2.12	C	9.00E-08	T	C	0.1021	0.1311	0.2202	0.2465	0.1534	0.17066	T	DER	cancer	250
rs1494961	21437268	McKay JD	Upper aerodigestive tract cancers	cancer	2,091 European ancestry cases, 8,334 European ancestry controls	EUR	4q21.23	4	83453327	1.12	C	1.00E-08	C	T	0.174	0.3559	0.3224	0.5099	0.3732	0.34708	T	DER	cancer	10425
rs1495741	24163127	Figueroa JD	Bladder cancer	cancer	up to 2,305 European ancestry cases, up to 3,901 European ancestry controls	EUR	8p22	8	18415371	1.14	A	2.00E-10	G	A	0.5809	0.6499	0.4841	0.7565	0.7791	0.6501	G	DER	cancer	6206
rs1496766	23007406	Yang JJ	Acute lymphoblastic leukemia (childhood)	cancer	1,268 European, South Asian, East Asian, African American/Afro-Caribbean, Hispanic and other ancestry cases	MIX	7q21.11	7	78702149	2.84	C	5.00E-06	T	C	0.1362	0.0043	0.0397	0.002	0.0389	0.04422	C	ANC	cancer	1268
rs1512268	22923026	Cheng I	Prostate cancer	cancer	1,033 Japanese ancestry cases, 1,042 Japanese ancestry controls, 1,043 Latino cases, 1,057 Latino controls	MIX	8p21.2	8	23668950	1.35	T	5.00E-06	T	C	0.6853	0.4539	0.2956	0.4732	0.453	0.4722	T	ANC	cancer	4175
rs1550623	23535729	Michailidou K	Breast cancer	cancer	10,052 European ancestry cases, 12,575 European ancestry controls	EUR	2q31.1	2	173348166	1.06	A	3.00E-08	G	A	0.68	0.7882	0.995	0.8469	0.8691	0.83584	A	ANC	cancer	22627
rs1561570	21623375	Albagha OM	Paget's disease	cancer	741 European ancestry cases, 2,699 European ancestry controls	EUR	10p13	10	13113726	1.67	T	4.00E-38	T	C	0.7481	0.4597	0.4692	0.501	0.5675	0.5491	T	ANC	cancer	3440
rs1561927	25086665	Wolpin BM	Pancreatic cancer	cancer	1,582 European ancestry cases, 5,203 European ancestry controls	EUR	8q24.21	8	128555832	1.15	T	1.00E-07	C	T	0.3926	0.7723	0.9772	0.7525	0.7178	0.72248	C	DER	cancer	6785
rs1562430	21263130	Fletcher O	Breast cancer	cancer	2,839 European ancestry cases, 3,507 European ancestry controls	EUR	8q24.21	8	127375606	1.16	T	3.00E-11	T	C	0.5393	0.7334	0.8234	0.5934	0.771	0.6921	T	ANC	cancer	6346
rs1585440	20686608	Low SK	Pancreatic cancer	cancer	991 Japanese ancestry cases, 5,209 Japanese ancestry controls	EAS	13q21.32	13	65907683	1.3	G	9.00E-06	G	T	0.8775	0.7003	0.7272	0.675	0.5941	0.71482	G	ANC	cancer	6200
rs1642764	25129146	Wu C	Esophageal squamous cell carcinoma	cancer	5,337 Han Chinese ancestry cases, 5,787 Han Chinese ancestry controls	EAS	17p13.1	17	7654516	1.14	C	3.00E-13	C	T	0.7648	0.5331	0.4147	0.4771	0.6442	0.56678	C	ANC	cancer	11124
rs1665650	23263487	Jia WH	Colorectal cancer	cancer	2,098 East Asian ancestry cases, 5,749 East Asian ancestry controls	EAS	10q25.3	10	116727589	1.13	T	9.00E-07	T	C	0.4349	0.2435	0.3294	0.2594	0.2239	0.29822	T	ANC	cancer	7847
rs1679013	23770605	Berndt SI	Chronic lymphocytic leukemia	cancer	2,179 European ancestry cases, 6,221 European ancestry controls	EUR	9p21.3	9	22206988	1.19	C	1.00E-08	C	T	0.6997	0.6311	0.2083	0.5249	0.3609	0.48498	C	ANC	cancer	8400
rs16857609	23535729	Michailidou K	Breast cancer	cancer	10,052 European ancestry cases, 12,575 European ancestry controls	EUR	2q35	2	217431785	1.08	T	1.00E-15	C	T	0.2322	0.3401	0.5823	0.2744	0.5726	0.40032	C	DER	cancer	22627
rs16886165	19330030	Thomas G	Breast cancer	cancer	1,145 European ancestry cases, 1,142 European ancestry controls	EUR	5q11.2	5	56727256	1.23	G	5.00E-07	T	G	0.3616	0.147	0.3403	0.1501	0.3466	0.26912	G	ANC	cancer	2287
rs16892766	18372905	Tomlinson IP	Colorectal cancer	cancer	922 European ancestry cases, 927 European ancestry controls	EUR	8q23.3	8	116618444	1.27	A	3.00E-18	A	C	0.8533	0.9366	0.999	0.9095	0.9151	0.9227	A	ANC	cancer	1849
rs16901979	19767754	Gudmundsson J	Prostate cancer	cancer	Up to 1,968 European ancestry cases, 35,382 European ancestry controls	EUR	8q24.21	8	127112671	1.8	A	3.00E-14	C	A	0.5106	0.0533	0.2133	0.0358	0.1002	0.18264	A	ANC	cancer	37350
rs16902094	19767754	Gudmundsson J	Prostate cancer	cancer	Up to 1,968 European ancestry cases, 35,382 European ancestry controls	EUR	8q24.21	8	127308101	1.21	G	6.00E-15	A	G	0.1142	0.1643	0.25	0.1571	0.1708	0.17128	G	ANC	cancer	37350
rs16951095	20876614	Yoon KA	Non-small cell lung cancer	cancer	621 Korean ancestry cases, 1,541 Korean ancestry controls	EAS	18p11.31	18	7042912	1.3	C	7.00E-06	C	T	0.9977	0.9294	0.8135	0.9423	0.9611	0.9288	C	ANC	cancer	2162
rs16953002	23455637	Iles MM	Melanoma	cancer	1,353 European ancestry cases, 3,566 European ancestry controls	EUR	16q12.2	16	54080912	1.16	A	4.00E-12	G	A	0.1853	0.1153	0.3085	0.1829	0.1963	0.19766	G	DER	cancer	4919
rs16976734	24292274	Speedy HE	Chronic lymphocytic leukemia	cancer	1,739 European ancestry cases, 5,199 European ancestry controls	EUR	15q21.3	15	56090097	1.36	G	4.00E-07	A	G	0.062	0.1484	0.5377	0.1004	0.3456	0.23882	A	DER	cancer	6938
rs17021463	23666239	Chung CC	Testicular germ cell tumor	cancer	582 European ancestry male cases, 1,056 European ancestry male controls	EUR	4q22.3	4	94303661	1.19	T	1.00E-08	T	G	0.5045	0.3213	0.2937	0.4384	0.3691	0.3854	G	DER	cancer	1638
rs17065417	22941191	Diskin SJ	Neuroblastoma	cancer	2,101 European ancestry cases, 4,202 European ancestry controls	EUR	6q16.3	6	104958399	1.38	A	1.00E-08	A	C	0.8714	0.9553	1	0.9026	0.9172	0.9293	A	ANC	cancer	6303
rs17079534	23007406	Yang JJ	Acute lymphoblastic leukemia (childhood)	cancer	1,268 European, South Asian, East Asian, African American/Afro-Caribbean, Hispanic and other ancestry cases	MIX	3p22.1	3	39805581	4.07	A	2.00E-07	G	A	0.0545	0.0072	0	0.001	0.001	0.01274	G	DER	cancer	1268
rs17112190	23502783	Weinhold N	Multiple myeloma (IgH translocation)	cancer	up to 1,660 European ancestry cases, 7,306 European ancestry controls	EUR	10q24.1	10	96880089	1.8	A	9.00E-07	G	A	0.3094	0.0706	0.0099	0.0845	0.0245	0.09978	A	ANC	cancer	8966
rs17172185	24121790	Levine DM	Esophageal adenocarcinoma	cancer	1,516 European ancestry cases, 3,209 European ancestry controls	EUR	7p14.1	7	43247240	1.4706	T	5.00E-06	T	C	0.6384	0.9366	0.75	0.9254	0.9479	0.83966	C	DER	cancer	4725
rs17221259	24143190	Low SK	Breast cancer	cancer	2,642 Japanese ancestry cases, 2,099 Japanese ancestry controls	EAS	12p13.1	12	14257551	1.252	C	7.00E-06	T	C	0.0106	0.1182	0.2054	0.2137	0.1984	0.14926	T	DER	cancer	4741
rs17356907	23535729	Michailidou K	Breast cancer	cancer	10,052 European ancestry cases, 12,575 European ancestry controls	EUR	12q22	12	95633983	1.1	A	2.00E-22	A	G	0.8245	0.6542	0.7361	0.7068	0.7025	0.72482	A	ANC	cancer	22627
rs17401966	20676096	Zhang H	Hepatocellular carcinoma	cancer	348 Chinese ancestry cases, 359 Chinese ancestry controls	EAS	1p36.22	1	10325413	1.64	A	2.00E-18	A	G	0.9425	0.6801	0.7123	0.6909	0.728	0.75076	A	ANC	cancer	707
rs174537	24836286	Zhang B	Colorectal cancer	cancer	2,098 East Asian ancestry cases, 6,172 East Asian ancestry controls	EAS	11q12.2, 11q12.2[rs174537]; 11q12.2[rs4246215]	11	61785208	1.16	G	9.00E-21	G	T	0.975	0.4121	0.4325	0.6511	0.8436	0.66286	T	DER	cancer	8270
rs17483466	23770605	Berndt SI	Chronic lymphocytic leukemia	cancer	2,179 European ancestry cases, 6,221 European ancestry controls	EUR	2q13	2	111039881	1.37	G	4.00E-17	A	G	0.0446	0.196	0.0079	0.2107	0.137	0.11924	A	DER	cancer	8400
rs17505102	22076464	Ellinghaus E	Acute lymphoblastic leukemia (childhood)	cancer	419 European ancestry ETV6-RUNX1 positive cases, 474 European ancestry controls	EUR	3q28	3	189683987	1.5873016	G	9.00E-09	G	C	0.975	0.9568	0.9226	0.9046	0.8241	0.91662	G	ANC	cancer	900
rs17530068	23535729	Michailidou K	Breast cancer	cancer	10,052 European ancestry cases, 12,575 European ancestry controls	EUR	6q14.1	6	81483392	1.05	C	8.00E-09	T	C	0.0363	0.2392	0.247	0.2346	0.184	0.18822	T	DER	cancer	22627
rs17599629	25217961	Al Olama AA	Prostate cancer	cancer	34,379 European ancestry cases, 33,164 European ancestry controls, 5,327 African ancestry cases, 5,136 African ancestry controls, 2,563 Japanese ancestry cases, 4,391 Japanese ancestry controls, 1,034 Latino cases, 1,046 Latino controls	MIX	1q21.3	1	150685811	1.1	G	6.00E-11	A	G	0.0424	0.1844	0.0883	0.1978	0.092	0.12098	A	DER	cancer	87040
rs17631303	23544013	Couch FJ	Ovarian cancer in BRCA1 mutation carriers	cancer	683 European ancestry cases, 2,044 European ancestry controls	EUR	17q21.31	17	45439036	1.27	G	1.00E-08	A	G	0.0098	0.1527	0.001	0.1938	0.0491	0.08128	A	DER	cancer	2727
rs17632542	24740154	Lange EM	Prostate cancer (early onset)	cancer	931 European ancestry cases, 4,120 European ancestry controls	EUR	19q13.33	19	50858501	1.85	T	1.00E-07	T	C	0.9992	0.9726	0.999	0.9294	0.9499	0.97002	T	ANC	cancer	5051
rs17674580	21750109	Rafnar T	Bladder cancer	cancer	2,234 European ancestry cases, 41,603 European ancestry controls	EUR	18q12.3	18	45729946	1.17	T	8.00E-11	C	T	0.0325	0.2003	0.0764	0.332	0.2945	0.18714	C	DER	cancer	43837
rs17749561	25279986	Skibola CF	Follicular lymphoma	cancer	2,728 European ancestry cases, 7,758 European ancestry controls	EUR	18q21.33	18	63115978	1.34	G	8.00E-10	G	A	0.997	0.951	0.999	0.8867	0.9755	0.96184	G	ANC	cancer	10486
rs1775148	25217961	Al Olama AA	Prostate cancer	cancer	34,379 European ancestry cases, 33,164 European ancestry controls, 5,327 African ancestry cases, 5,136 African ancestry controls, 2,563 Japanese ancestry cases, 4,391 Japanese ancestry controls, 1,034 Latino cases, 1,046 Latino controls	MIX	1q32.1	1	205788696	1.06	C	4.00E-08	C	T	0.7005	0.5749	0.4911	0.3628	0.3875	0.50336	C	ANC	cancer	87040
rs17761864	22960999	Wu C	Esophageal cancer (squamous cell)	cancer	2,031 Han Chinese ancestry cases, 2,044 Han Chinese ancestry controls	EAS	17p13.3	17	2268343	1.21	A	2.00E-11	C	A	0.0968	0.4265	0.0903	0.3569	0.1421	0.22252	C	DER	cancer	4075
rs17817449	23535729	Michailidou K	Breast cancer	cancer	10,052 European ancestry cases, 12,575 European ancestry controls	EUR	16q12.2	16	53779455	1.08	T	6.00E-14	T	G	0.6241	0.7507	0.8304	0.5855	0.7106	0.70026	G	DER	cancer	22627
rs17837497	23007406	Yang JJ	Acute lymphoblastic leukemia (childhood)	cancer	1,268 European, South Asian, East Asian, African American/Afro-Caribbean, Hispanic and other ancestry cases	MIX	7q34	7	140002794	2.34	A	2.00E-06	G	A	0.0938	0.0245	0	0	0	0.02366	G	DER	cancer	1268
rs1800682	24292274	Speedy HE	Chronic lymphocytic leukemia	cancer	1,739 European ancestry cases, 5,199 European ancestry controls	EUR	10q23.31	10	88990206	1.25	A	2.00E-08	A	G	0.2466	0.4611	0.5139	0.5686	0.5511	0.46826	G	DER	cancer	6938
rs1805007	21700618	Nan H	Basal cell carcinoma	cancer	2,045 European ancestry cases, 6,013 European ancestry controls	EUR	16q24.3	16	89919709	1.55	T	4.00E-17	C	T	0.003	0.0159	0.001	0.0716	0.0051	0.01932	C	DER	cancer	8058
rs183211	23544013	Couch FJ	Ovarian cancer in BRCA1 mutation carriers	cancer	683 European ancestry cases, 2,044 European ancestry controls	EUR	17q21.31	17	46710944	1.25	A	3.00E-08	G	A	0.3979	0.4323	0.5873	0.2584	0.1391	0.363	A	ANC	cancer	2727
rs1859962	17603485	Gudmundsson J	Prostate cancer	cancer	1,501 European ancestry cases, 11,290 European ancestry controls	EUR	17q24.3	17	71112612	1.2	G	3.00E-10	G	T	0.2753	0.5591	0.371	0.4831	0.5276	0.44322	T	DER	cancer	12791
rs1879352	19684603	Trevino LR	Acute lymphoblastic leukemia (childhood)	cancer	317 European ancestry cases, 17,958 European ancestry controls	EUR	18p11.32	18	2498055	1.53	C	9.00E-06	T	C	0.0159	0.1138	0.0377	0.16	0.1166	0.0888	T	DER	cancer	18275
rs188140481	23104005	Gudmundsson J	Prostate cancer	cancer	5,141 European ancestry cases, 54,444 European ancestry controls	EUR	8q24.21	8	127179427	2.9	A	6.00E-34	T	A	0	0.0029	0	0.008	0.001	0.00238	T	DER	cancer	59585
rs1881797	19684603	Trevino LR	Acute lymphoblastic leukemia (childhood)	cancer	317 European ancestry cases, 17,958 European ancestry controls	EUR	1q44	1	247526230	1.52	C	7.00E-06	C	T	0.5779	0.2435	0.0288	0.164	0.0685	0.21654	C	ANC	cancer	18275
rs1886449	20686608	Low SK	Pancreatic cancer	cancer	991 Japanese ancestry cases, 5,209 Japanese ancestry controls	EAS	13q22.1	13	73357977	1.51	T	9.00E-06	C	T	0.2042	0.1916	0.3185	0.167	0.1585	0.20796	C	DER	cancer	6200
rs1894292	23535732	Eeles RA	Prostate cancer	cancer	11,085 European ancestry cases, 11,463 European ancestry controls	EUR	4q13.3	4	73483441	1.1	G	5.00E-13	G	A	0.68	0.6888	0.6151	0.5378	0.5143	0.6072	A	DER	cancer	22548
rs189897	19478819	Ng CC	Nasopharyngeal carcinoma	cancer	111 Malaysian Chinese ancestry cases, 260 Malaysian Chinese ancestry controls	EAS	3p22.2	3	37477054	3.18	A	7.00E-08	T	A	0.0136	0.1542	0.0605	0.1799	0.1155	0.10474	T	DER	cancer	371
rs1920116	24908248	Walsh KM	Glioma (high-grade)	cancer	1,013 European ancestry cases, 6,595 European ancestry controls	EUR	3q26.2	3	169862183	1.3	G	8.00E-09	G	A	0.8986	0.6095	0.3889	0.7097	0.6994	0.66122	G	ANC	cancer	7608
rs1933488	23535732	Eeles RA	Prostate cancer	cancer	11,085 European ancestry cases, 11,463 European ancestry controls	EUR	6q25.2	6	153119944	1.12	A	4.00E-18	A	G	0.5166	0.611	0.1567	0.5994	0.3712	0.45098	A	ANC	cancer	22548
rs1983891	20676098	Takata R	Prostate cancer	cancer	1,583 Japanese ancestry cases, 3,386 Japanese ancestry controls	EAS	6p21.1	6	41568689	1.15	T	8.00E-08	C	T	0.5106	0.4092	0.3472	0.3042	0.3415	0.38254	C	DER	cancer	4969
rs1994816	23502783	Weinhold N	Multiple myeloma (IgH translocation)	cancer	up to 1,660 European ancestry cases, 7,306 European ancestry controls	EUR	4q34.3	4	180047278	1.76	A	5.00E-07	G	A	0.5076	0.3112	0.3214	0.167	0.365	0.33444	G	DER	cancer	8966
rs2005705	24740154	Lange EM	Prostate cancer (early onset)	cancer	931 European ancestry cases, 4,120 European ancestry controls	EUR	17q12, 17q12[rs2005705]; 17q12[rs4430796]	17	37736310	1.35	G	1.00E-06	A	G	0.4228	0.6326	0.751	0.5656	0.7219	0.61878	A	DER	cancer	5051
rs2014300	21642993	Wu C	Esophageal cancer	cancer	2,031 Han Chinese ancestry cases, 2,044 Han Chinese ancestry controls	EAS	21q22.12	21	34985564	1.43	G	8.00E-22	A	G	0.4546	0.7147	0.88	0.8459	0.8875	0.75654	A	DER	cancer	4075
rs2014300	25129146	Wu C	Esophageal squamous cell carcinoma	cancer	5,337 Han Chinese ancestry cases, 5,787 Han Chinese ancestry controls	EAS	21q22.12	21	34985564	1.28	G	8.00E-09	A	G	0.4546	0.7147	0.88	0.8459	0.8875	0.75654	A	DER	cancer	11124
rs2016394	23535729	Michailidou K	Breast cancer	cancer	10,052 European ancestry cases, 12,575 European ancestry controls	EUR	2q31.1	2	172108243	1.05	G	1.00E-08	G	A	0.7678	0.5663	0.8135	0.5417	0.6575	0.66936	G	ANC	cancer	22627
rs2019960	21037568	Enciso-Mora V	Hodgkin's lymphoma	cancer	589 European ancestry cases, 5,199 European ancestry controls	EUR	8q24.21	8	128180025	1.33	C	1.00E-13	T	C	0.4569	0.2824	0.0744	0.2078	0.1421	0.23272	T	DER	cancer	5788
rs2039553	20686608	Low SK	Pancreatic cancer	cancer	991 Japanese ancestry cases, 5,209 Japanese ancestry controls	EAS	13q31.1	13	79725587	1.73	A	7.00E-06	A	G	0.3767	0.3372	0.2827	0.4781	0.5337	0.40168	A	ANC	cancer	6200
rs2041840	24292274	Speedy HE	Chronic lymphocytic leukemia	cancer	1,739 European ancestry cases, 5,199 European ancestry controls	EUR	2p22.2	2	37240121	1.2	C	9.00E-06	T	C	0.8502	0.8559	0.9643	0.6869	0.7188	0.81522	C	ANC	cancer	6938
rs204247	23535729	Michailidou K	Breast cancer	cancer	10,052 European ancestry cases, 12,575 European ancestry controls	EUR	6p23	6	13722291	1.05	G	8.00E-09	G	A	0.3011	0.4467	0.6151	0.4225	0.4202	0.44112	A	DER	cancer	22627
rs2046210	23544013	Couch FJ	Breast Cancer in BRCA1 mutation carriers	cancer	1,426 European ancestry cases, 1,301 European ancestry controls	EUR	6q25.1	6	151627231	1.28	G	5.00E-09	G	A	0.3374	0.7277	0.6379	0.6789	0.682	0.61278	A	DER	cancer	2727
rs2046210	23535733	Garcia-Closas M	Breast cancer	cancer	4,193 European ancestry cases, 35,194 European ancestry controls	EUR	6q25.1	6	151627231	1.15	A	5.00E-16	G	A	0.6626	0.2723	0.3621	0.3211	0.318	0.38722	A	ANC	cancer	39387
rs2048672	21908515	Cai Q	Breast cancer	cancer	2,062 East Asian ancestry cases, 2,066 East Asian ancestry controls	EAS	7q32.3	7	130969092	1.11	C	6.00E-06	C	A	0.2035	0.536	0.4474	0.675	0.5337	0.47912	A	DER	cancer	4128
rs2055729	23502783	Weinhold N	Multiple myeloma (hyperdiploidy)	cancer	up to 1,660 European ancestry cases, 7,306 European ancestry controls	EUR	8p23.1	8	9935152	1.3	G	8.00E-07	G	A	0.7489	0.3069	0.6429	0.3072	0.3405	0.46928	G	ANC	cancer	8966
rs2069757	24920014	Cozen W	Hodgkin's lymphoma	cancer	1,816 European ancestry cases, 7,877 European ancestry controls	EUR	5q31.1	5	132662721	1.59	A	2.00E-11	G	A	0.0265	0.1542	0.1468	0.0746	0.135	0.10742	G	DER	cancer	9693
rs2072499	23666240	Ruark E	Testicular germ cell tumor	cancer	986 European ancestry cases, 4,946 European ancestry controls	EUR	1q22	1	156199819	1.19	G	3.00E-08	A	G	0.674	0.3271	0.1369	0.3618	0.2996	0.35988	G	ANC	cancer	5932
rs2074356	21642993	Wu C	Esophageal cancer	cancer	2,031 Han Chinese ancestry cases, 2,044 Han Chinese ancestry controls	EAS	12q24.13	12	112207597	1.56	A	2.00E-31	G	A	0	0.0014	0.129	0	0	0.02608	G	DER	cancer	4075
rs207954	22076464	Ellinghaus E	Acute lymphoblastic leukemia (childhood)	cancer	419 European ancestry ETV6-RUNX1 positive cases, 474 European ancestry controls	EUR	15q26.1	15	92114143	1.25	C	1.00E-06	T	C	0.5356	0.8329	0.7401	0.7485	0.7096	0.71334	T	DER	cancer	900
rs2086824	23502783	Weinhold N	Multiple myeloma (IgH translocation)	cancer	up to 1,660 European ancestry cases, 7,306 European ancestry controls	EUR	16q24.3	16	89404838	1.58	A	2.00E-06	A	C	0.9622	0.7032	0.9583	0.5268	0.8149	0.79308	A	ANC	cancer	8966
rs2089222	19684603	Trevino LR	Acute lymphoblastic leukemia (childhood)	cancer	317 European ancestry cases, 17,958 European ancestry controls	EUR	12q24.22	12	116564853	2.26	A	8.00E-08	G	A	0.2648	0.3718	0.1875	0.0308	0.0204	0.17506	A	ANC	cancer	18275
rs210134	24292274	Speedy HE	Chronic lymphocytic leukemia	cancer	1,739 European ancestry cases, 5,199 European ancestry controls	EUR	6p21.31	6	33572432	1.31	G	3.00E-06	A	G	0.7564	0.7334	0.753	0.7127	0.7076	0.73262	G	ANC	cancer	6938
rs210138	23666240	Ruark E	Testicular germ cell tumor	cancer	986 European ancestry cases, 4,946 European ancestry controls	EUR	6p21.31	6	33574761	1.44	G	2.00E-24	A	G	0.1528	0.2392	0.4871	0.1948	0.4376	0.3023	G	ANC	cancer	5932
rs210142	22700719	Slager SL	Chronic lymphocytic leukemia	cancer	1,121 European ancestry cases, 3,745 European ancestry controls	EUR	6p21.31	6	33579060	1.4	C	9.00E-16	T	C	0.761	0.7565	0.8274	0.7266	0.8712	0.78854	C	ANC	cancer	4866
rs2121875	21743467	Kote-Jarai Z	Prostate cancer	cancer	6,621 European ancestry cases, 6,939 European ancestry controls	EUR	5p12	5	44365443	1.05	C	4.00E-08	C	A	0.7663	0.5821	0.5327	0.337	0.3875	0.52112	C	ANC	cancer	13560
rs2131877	20876614	Yoon KA	Non-small cell lung cancer	cancer	621 Korean ancestry cases, 1,541 Korean ancestry controls	EAS	3q29	3	195137645	1.3	G	2.00E-08	G	A	0.7905	0.7522	0.4256	0.8141	0.6922	0.69492	G	ANC	cancer	2162
rs214782	24403052	Stacey SN	Basal cell carcinoma	cancer	4,208 European ancestry cases, 109,408 European ancestry controls	EUR	20p13	20	2301324	1.29	G	6.00E-17	G	A	0.5908	0.1671	0.0744	0.162	0.1524	0.22934	G	ANC	cancer	113616
rs2167364	22076464	Ellinghaus E	Acute lymphoblastic leukemia (childhood)	cancer	419 European ancestry ETV6-RUNX1 positive cases, 474 European ancestry controls	EUR	7p12.2	7	50498129	1.32	C	2.00E-08	T	C	0.2231	0.3199	0.1032	0.3658	0.3364	0.26968	C	ANC	cancer	900
rs2178146	24121790	Levine DM	Esophageal adenocarcinoma	cancer	1,516 European ancestry cases, 3,209 European ancestry controls	EUR	16q24.1	16	86430089	1.1765	T	4.00E-06	T	C	0.9917	0.6095	0.7758	0.6034	0.7198	0.74004	T	ANC	cancer	4725
rs2180341	18326623	Gold B	Breast cancer	cancer	249 Ashkenazi Jewish non-BRCA1/2 carriers cases, 299 Ashkenazi Jewish non-BRCA1/2 carriers controls	EUR	6q22.33	6	127279485	1.41	G	3.00E-08	G	A	0.3048	0.2349	0.1974	0.2803	0.4121	0.2859	A	DER	cancer	554
rs2191566	19684603	Trevino LR	Acute lymphoblastic leukemia (childhood)	cancer	317 European ancestry cases, 17,958 European ancestry controls	EUR	19q13.31	19	44007237	1.52	G	4.00E-07	G	T	0.5219	0.6023	0.7103	0.2992	0.2751	0.48176	T	DER	cancer	18275
rs2235544	23502783	Weinhold N	Multiple myeloma (hyperdiploidy)	cancer	up to 1,660 European ancestry cases, 7,306 European ancestry controls	EUR	1p32.3	1	53909897	1.3	A	6.00E-07	C	A	0.1626	0.6412	0.4613	0.5249	0.6667	0.49134	C	DER	cancer	8966
rs2236007	23535729	Michailidou K	Breast cancer	cancer	10,052 European ancestry cases, 12,575 European ancestry controls	EUR	14q13.3	14	36663564	1.08	G	2.00E-13	G	A	0.9644	0.879	0.6845	0.7833	0.8303	0.8283	G	ANC	cancer	22627
rs2239612	22960999	Wu C	Esophageal cancer (squamous cell)	cancer	2,031 Han Chinese ancestry cases, 2,044 Han Chinese ancestry controls	EAS	3q27.3	3	187075454	1.21	A	6.00E-14	G	A	0.2958	0.2464	0.1667	0.1143	0.1084	0.18632	G	DER	cancer	4075
rs2239633	22076464	Ellinghaus E	Acute lymphoblastic leukemia (childhood)	cancer	419 European ancestry ETV6-RUNX1 positive cases, 474 European ancestry controls	EUR	14q11.2	14	23119848	1.3513513	G	4.00E-10	G	A	0.826	0.5548	0.6498	0.5169	0.6115	0.6318	G	ANC	cancer	900
rs2242652	21743467	Kote-Jarai Z	Prostate cancer	cancer	6,621 European ancestry cases, 6,939 European ancestry controls	EUR	5p15.33	5	1279913	1.15	G	3.00E-24	G	A	0.8744	0.8501	0.8333	0.7883	0.817	0.83262	G	ANC	cancer	13560
rs224278	22327514	Postel-Vinay S	Ewing sarcoma	cancer	Up to 427 European ancestry cases, up to 4,352 European ancestry controls	EUR	10q21.3	10	62820815	1.66	C	4.00E-17	C	T	0.7882	0.4424	0.4395	0.5706	0.5532	0.55878	C	ANC	cancer	4779
rs225190	20686608	Low SK	Pancreatic cancer	cancer	991 Japanese ancestry cases, 5,209 Japanese ancestry controls	EAS	17q11.2	17	32550640	1.26	C	6.00E-06	C	T	0.1498	0.4164	0.3313	0.4016	0.2761	0.31504	C	ANC	cancer	6200
rs2252586	21531791	Sanson M	Glioma	cancer	4,147 European ancestry cases, 7,435 European ancestry controls	EUR	7p11.2	7	54911231	1.18	T	8.00E-08	C	T	0.2791	0.1772	0.0188	0.2813	0.138	0.17888	T	ANC	cancer	11582
rs2257205	20686608	Low SK	Pancreatic cancer	cancer	991 Japanese ancestry cases, 5,209 Japanese ancestry controls	EAS	17q22	17	58370936	1.38	T	8.00E-06	C	T	0.1831	0.1009	0.373	0.1163	0.3354	0.22174	C	DER	cancer	6200
rs2272007	23502783	Weinhold N	Multiple myeloma (hyperdiploidy)	cancer	up to 1,660 European ancestry cases, 7,306 European ancestry controls	EUR	3p22.1	3	41954644	1.47	T	2.00E-09	T	C	0.7179	0.1902	0.1488	0.1909	0.1728	0.28412	T	ANC	cancer	8966
rs2273669	23535732	Eeles RA	Prostate cancer	cancer	11,085 European ancestry cases, 11,463 European ancestry controls	EUR	6q21	6	108963986	1.07	G	8.00E-09	A	G	0.3525	0.0937	0.0754	0.1581	0.2474	0.18542	G	ANC	cancer	22548
rs2274223	25129146	Wu C	Esophageal squamous cell carcinoma	cancer	5,337 Han Chinese ancestry cases, 5,787 Han Chinese ancestry controls	EAS	10q23.33	10	94306584	1.35	G	4.00E-18	A	G	0.3797	0.2133	0.2391	0.338	0.2699	0.288	G	ANC	cancer	11124
rs2274223	21642993	Wu C	Esophageal cancer	cancer	2,031 Han Chinese ancestry cases, 2,044 Han Chinese ancestry controls	EAS	10q23.33	10	94306584	1.34	G	4.00E-20	A	G	0.3797	0.2133	0.2391	0.338	0.2699	0.288	G	ANC	cancer	4075
rs2284378	22976474	Siddiq A	Breast cancer	cancer	3,666 European ancestry cases, 28,864 European ancestry controls, 1,004 African American cases, 2,744 African American controls	MIX	20q11.22	20	34000289	1.16	T	1.00E-08	T	C	0.1331	0.3458	0.1667	0.2922	0.1442	0.2164	C	DER	cancer	36278
rs2285803	23955597	Chubb D	Multiple myeloma	cancer	2,335 European ancestry cases, 7,306 European ancestry controls	EUR	6p21.33	6	31139481	1.192	T	1.00E-10	T	C	0.261	0.2248	0.3036	0.2604	0.2955	0.26906	C	DER	cancer	9641
rs2285947	23103227	Jin G	Multiple cancers (lung cancer, gastric cancer, and squamous cell carcinoma)	cancer	2,331 Han Chinese ancestry lung cancer cases, 1,006 Han Chinese ancestry non-cardia gastric cancer cases, 2,031 Han Chinese ancestry esophageal squamous-cell carcinoma cases, 4,006 Han Chinese ancestry controls	EUR	7p15.3	7	21544470	1.17	A	1.00E-16	G	A	0.4418	0.3775	0.253	0.4811	0.4775	0.40618	G	DER	cancer	9374
rs2290203	25038754	Cai Q	Breast cancer	cancer	2,867 Chinese ancestry cases, 2,285 Chinese ancestry controls, 2,246 Korean ancestry cases, 2,052 Korean ancestry controls	EAS	15q26.1	15	90968837	1.08	G	4.00E-08	G	A	0.5635	0.7046	0.4871	0.7853	0.6278	0.63366	A	DER	cancer	9450
rs2290854	23544013	Couch FJ	Breast Cancer in BRCA1 mutation carriers	cancer	1,426 European ancestry cases, 1,301 European ancestry controls	EUR	1q32.1	1	204546897	1.13	A	1.00E-07	A	G	0.7844	0.389	0.2976	0.3082	0.3988	0.4356	G	DER	cancer	2727
rs2292884	21743057	Schumacher FR	Prostate cancer	cancer	2,782 European ancestry cases, 4,458 European ancestry controls	EUR	2q37.3	2	237534583	1.14	G	4.00E-08	A	G	0.621	0.3098	0.2748	0.2097	0.3436	0.35178	G	ANC	cancer	7240
rs2294008	20972438	Rothman N	Bladder cancer	cancer	3,532 European ancestry cases, 5,120 European ancestry controls	EUR	8q24.3	8	142680513	1.13	T	4.00E-11	C	T	0.3676	0.5043	0.3423	0.4473	0.407	0.4137	T	ANC	cancer	8652
rs2302777	23502783	Weinhold N	Multiple myeloma (hyperdiploidy)	cancer	up to 1,660 European ancestry cases, 7,306 European ancestry controls	EUR	17q21.1	17	40023239	1.31	A	8.00E-07	A	G	0.9463	0.5865	0.5774	0.6332	0.5685	0.66238	G	DER	cancer	8966
rs2352028	20304703	Li Y	Lung cancer	cancer	364 European ancestry cases, 364 European ancestry controls, 13 cases, 13 controls	EUR	13q31.3	13	91792975	1.46	T	6.00E-06	C	T	0.5885	0.3804	0.2679	0.2773	0.1656	0.33594	T	ANC	cancer	754
rs2380205	20453838	Turnbull C	Breast cancer	cancer	3,659 European ancestry cases, 4,897 European ancestry controls	EUR	10p15.1	10	5844771	1.06	C	5.00E-07	C	T	0.3563	0.7017	0.87	0.5567	0.7515	0.64724	C	ANC	cancer	8556
rs2395185	23143601	Lan Q	Lung cancer	cancer	5,510 East Asian ancestry cases, 4,544 East Asian ancestry controls	EAS	6p21.32, 6p21.32[rs2395185]; 6p21.32[rs28366298]	6	32465390	1.17	T	1.00E-08	G	T	0.1921	0.4107	0.3105	0.3211	0.2986	0.3066	G	DER	cancer	10054
rs2423279	24836286	Zhang B	Colorectal cancer	cancer	2,098 East Asian ancestry cases, 6,172 East Asian ancestry controls	EAS	20p12.3	20	7831703	1.13	C	3.00E-12	T	C	0.385	0.2867	0.3333	0.2714	0.5194	0.35916	T	DER	cancer	8270
rs2427308	24737748	Whiffin N	Colorectal cancer	cancer	5,626 European ancestry cases, 7,817 European ancestry controls	EUR	20q13.33	20	62394395	1.235	C	3.00E-11	C	T	0.795	0.7334	0.8502	0.7664	0.8241	0.79382	C	ANC	cancer	13443
rs2427345	23535732	Eeles RA	Prostate cancer	cancer	11,085 European ancestry cases, 11,463 European ancestry controls	EUR	20q13.33	20	62440555	1.06	C	4.00E-08	C	T	0.4697	0.6066	0.8075	0.6282	0.454	0.5932	T	DER	cancer	22548
rs2439302	22267200	Gudmundsson J	Thyroid cancer	cancer	27,758 European ancestry individuals	EUR	8p12	8	32574851	1.36	G	2.00E-09	G	C	0.4924	0.5	0.1815	0.4722	0.4121	0.41164	C	DER	cancer	27758
rs2458413	21623375	Albagha OM	Paget's disease	cancer	741 European ancestry cases, 2,699 European ancestry controls	EUR	8q22.3	8	104347204	1.4	T	7.00E-17	C	T	0.174	0.3242	0.2143	0.5825	0.4652	0.35204	C	DER	cancer	3440
rs2466024	24292274	Speedy HE	Chronic lymphocytic leukemia	cancer	1,739 European ancestry cases, 5,199 European ancestry controls	EUR	8q24.21	8	127175774	1.21	A	3.00E-06	G	A	0.6543	0.4568	0.5556	0.3728	0.3323	0.47436	A	ANC	cancer	6938
rs2466035	23770605	Berndt SI	Chronic lymphocytic leukemia	cancer	2,179 European ancestry cases, 6,221 European ancestry controls	EUR	8q24.21, 8q24.21[rs2466035]; 8q24.21[rs2456449]	8	127198984	1.21	C	2.00E-08	T	C	0.7118	0.4121	0.4494	0.3062	0.272	0.4303	C	ANC	cancer	8400
rs2494938	23103227	Jin G	Multiple cancers (lung cancer, gastric cancer, and squamous cell carcinoma)	cancer	2,331 Han Chinese ancestry lung cancer cases, 1,006 Han Chinese ancestry non-cardia gastric cancer cases, 2,031 Han Chinese ancestry esophageal squamous-cell carcinoma cases, 4,006 Han Chinese ancestry controls	EAS	6p21.1	6	40568389	1.15	A	1.00E-12	G	A	0.5635	0.3833	0.2728	0.5209	0.5879	0.46568	G	DER	cancer	9374
rs2495478	22544364	Turnbull C	Wilms tumor	cancer	757 European ancestry cases, 1,879 European ancestry controls	EUR	1p32.3	1	55047322	1.4	A	1.00E-07	G	A	0.3238	0.1196	0.0694	0.0507	0.0215	0.117	G	DER	cancer	2636
rs2500488	25134534	Chen K	Epithelial ovarian cancer	cancer	1,044 Han Chinese ancestry cases, 1,172 Han Chinese ancestry controls	EAS	1q44	1	244077146	1.472	C	4.00E-06	C	T	0.7405	0.1844	0.3968	0.2465	0.3211	0.37786	C	ANC	cancer	2216
rs2511714	23770605	Berndt SI	Chronic lymphocytic leukemia	cancer	2,179 European ancestry cases, 6,221 European ancestry controls	EUR	8q22.3	8	102566646	1.19	G	5.00E-08	T	G	0.4788	0.3458	0.1111	0.4036	0.18	0.30386	G	ANC	cancer	8400
rs2517713	19664746	Tse KP	Nasopharyngeal carcinoma	cancer	277 Han Chinese ancestry cases, 285 Han Chinese ancestry controls	EAS	6p22.1	6	29950322	1.88	T	4.00E-20	G	T	0.6982	0.7738	0.6865	0.6302	0.6115	0.68004	T	ANC	cancer	562
rs258322	19578364	Bishop DT	Melanoma	cancer	1,539 European ancestry cases, 3,917 European ancestry controls	EUR	16q24.3	16	89689495	1.67	A	3.00E-27	A	G	0.1952	0.1657	0.6161	0.0984	0.092	0.23348	G	DER	cancer	5456
rs2588809	23535729	Michailidou K	Breast cancer	cancer	10,052 European ancestry cases, 12,575 European ancestry controls	EUR	14q24.1	14	68193711	1.08	T	1.00E-10	T	C	0.3086	0.1744	0.0278	0.1879	0.1748	0.1747	T	ANC	cancer	22627
rs2608053	21037568	Enciso-Mora V	Hodgkin's lymphoma	cancer	589 European ancestry cases, 5,199 European ancestry controls	EUR	8q24.21	8	128063586	1.2	C	1.00E-07	T	C	0.3759	0.5346	0.7431	0.5467	0.5941	0.55888	C	ANC	cancer	5788
rs2660753	18264097	Eeles RA	Prostate cancer	cancer	1,854 European ancestry cases, 1,894 European ancestry controls	EUR	3p12.1	3	87061524	1.18	T	3.00E-08	T	C	0.5855	0.1628	0.2708	0.1083	0.2065	0.26678	T	ANC	cancer	3748
rs2665390	23544013	Couch FJ	Ovarian cancer in BRCA1 mutation carriers	cancer	683 European ancestry cases, 2,044 European ancestry controls	EUR	3q25.31	3	156679960	1.46	C	7.00E-06	C	T	0.0817	0.0375	0.0298	0.0795	0.093	0.0643	C	ANC	cancer	2727
rs2681416	25279986	Skibola CF	Follicular lymphoma	cancer	2,728 European ancestry cases, 7,758 European ancestry controls	EUR	3q13.33	3	122098766	1.16	A	2.00E-07	G	A	0.1543	0.183	0.1339	0.2694	0.2423	0.19658	G	DER	cancer	10486
rs2687201	24121790	Levine DM	Esophageal adenocarcinoma	cancer	1,516 European ancestry cases, 3,209 European ancestry controls	EUR	3p13	3	70879779	1.2	A	6.00E-07	A	C	0.7519	0.2824	0.4921	0.3171	0.2924	0.42718	A	ANC	cancer	4725
rs2689154	22158540	Wu C	Pancreatic cancer	cancer	981 Han Chinese ancestry cases, 1,991 Han Chinese ancestry controls	EAS	1q43	1	238745053	1.2	G	6.00E-06	C	G	0.3169	0.2147	0.1885	0.3777	0.1339	0.24634	C	DER	cancer	2972
rs2720460	23666240	Ruark E	Testicular germ cell tumor	cancer	986 European ancestry cases, 4,946 European ancestry controls	EUR	4q24	4	103133529	1.24	A	2.00E-10	A	G	0.7042	0.6671	0.7044	0.5994	0.5859	0.6522	G	DER	cancer	5932
rs2735839	18264097	Eeles RA	Prostate cancer	cancer	1,854 European ancestry cases, 1,894 European ancestry controls	EUR	19q13.33	19	50861367	1.2	G	2.00E-18	A	G	0.6089	0.7363	0.5585	0.8598	0.6534	0.68338	A	DER	cancer	3748
rs2736098	25086665	Wolpin BM	Pancreatic cancer	cancer	1,582 European ancestry cases, 5,203 European ancestry controls	EUR	5p15.33	5	1293972	1.25	C	1.00E-13	C	T	0.9342	0.7968	0.629	0.7654	0.4969	0.72446	C	ANC	cancer	6785
rs2736100	20543847	Turnbull C	Testicular germ cell cancer	cancer	979 European ancestry cases, 4,947 European ancestry controls	EUR	5p15.33	5	1286401	1.33	A	8.00E-15	C	A	0.5325	0.572	0.5853	0.501	0.3947	0.5171	A	ANC	cancer	5926
rs2736100	19578367	Shete S	Glioma	cancer	1,878 European ancestry cases, 3,670 European ancestry controls	EUR	5p15.33	5	1286401	1.27	C	2.00E-17	C	A	0.4675	0.428	0.4147	0.499	0.6053	0.4829	A	DER	cancer	5548
rs2736100	20700438	Hsiung CA	Lung adenocarcinoma	cancer	584 East Asian ancestry cases, 585 East Asian ancestry controls	EAS	5p15.33	5	1286401	1.46	C	2.00E-22	C	A	0.4675	0.428	0.4147	0.499	0.6053	0.4829	A	DER	cancer	1169
rs2736100	21725308	Hu Z	Lung cancer	cancer	2,331 Han Chinese ancestry cases, 3,077 Han Chinese ancestry controls	EAS	5p15.33	5	1286401	1.27	C	1.00E-27	C	A	0.4675	0.428	0.4147	0.499	0.6053	0.4829	A	DER	cancer	5408
rs2736100	24908248	Walsh KM	Glioma (high-grade)	cancer	1,013 European ancestry cases, 6,595 European ancestry controls	EUR	5p15.33	5	1286401	1.39	C	1.00E-15	C	A	0.4675	0.428	0.4147	0.499	0.6053	0.4829	A	DER	cancer	7608
rs2823093	23535729	Michailidou K	Breast cancer	cancer	10,052 European ancestry cases, 12,575 European ancestry controls	EUR	21q21.1	21	15148511	1.09	G	7.00E-16	G	A	0.5257	0.7061	0.9563	0.7406	0.7607	0.73788	A	DER	cancer	22627
rs282708	22076464	Ellinghaus E	Acute lymphoblastic leukemia (childhood)	cancer	419 European ancestry ETV6-RUNX1 positive cases, 474 European ancestry controls	EUR	4q13.1	4	58637561	1.23	A	8.00E-06	A	G	0.4796	0.5029	0.7688	0.4284	0.5317	0.54228	A	ANC	cancer	900
rs2839186	23666240	Ruark E	Testicular germ cell tumor	cancer	986 European ancestry cases, 4,946 European ancestry controls	EUR	21q22.3	21	46270154	1.26	T	1.00E-09	C	T	0.289	0.513	0.2778	0.4324	0.3916	0.38076	T	ANC	cancer	5932
rs2847281	22960999	Wu C	Esophageal cancer (squamous cell)	cancer	2,031 Han Chinese ancestry cases, 2,044 Han Chinese ancestry controls	EAS	18p11.21	18	12821594	1.2	G	2.00E-11	A	G	0.0847	0.4179	0.1329	0.4135	0.2086	0.25152	A	DER	cancer	4075
rs2853676	19578367	Shete S	Glioma	cancer	1,878 European ancestry cases, 3,670 European ancestry controls	EUR	5p15.33	5	1288432	1.26	T	4.00E-14	T	C	0.2292	0.2507	0.1657	0.2753	0.3446	0.2531	C	DER	cancer	5548
rs2853677	22797724	Shiraishi K	Lung adenocarcinoma	cancer	1,695 Japanese ancestry cases, 5,333 Japanese ancestry controls	EAS	5p15.33	5	1287079	1.41	G	3.00E-40	G	A	0.2625	0.3545	0.3641	0.4135	0.5777	0.39446	A	DER	cancer	7028
rs2900333	23666240	Ruark E	Testicular germ cell tumor	cancer	986 European ancestry cases, 4,946 European ancestry controls	EUR	12p13.1	12	14500933	1.32	C	1.00E-13	C	T	0.9826	0.5317	0.7421	0.6511	0.6135	0.7042	C	ANC	cancer	5932
rs2900333	20543847	Turnbull C	Testicular germ cell cancer	cancer	979 European ancestry cases, 4,947 European ancestry controls	EUR	12p13.1	12	14500933	1.27	C	6.00E-10	C	T	0.9826	0.5317	0.7421	0.6511	0.6135	0.7042	C	ANC	cancer	5926
rs29232	19664746	Tse KP	Nasopharyngeal carcinoma	cancer	277 Han Chinese ancestry cases, 285 Han Chinese ancestry controls	EAS	6p22.1	6	29643654	1.67	T	9.00E-17	C	T	0.3616	0.4957	0.5119	0.3588	0.6902	0.48364	T	ANC	cancer	562
rs2943559	23535729	Michailidou K	Breast cancer	cancer	10,052 European ancestry cases, 12,575 European ancestry controls	EUR	8q21.11, 8q21.13	8	75505702	1.13	G	6.00E-15	A	G	0.2511	0.0836	0.0764	0.0666	0.0675	0.10904	A	DER	cancer	22627
rs2957128	20436471	Albagha OM	Paget's disease	cancer	692 European ancestry cases, 1,001 European ancestry controls	EUR	18q21.33	18	62393502	1.46	A	2.00E-11	A	G	0.3828	0.4452	0.7659	0.4374	0.411	0.48846	G	DER	cancer	1693
rs2981578	24143190	Low SK	Breast cancer	cancer	2,642 Japanese ancestry cases, 2,099 Japanese ancestry controls	EAS	10q26.13	10	121580797	1.225	C	1.00E-12	C	T	0.9221	0.5115	0.5645	0.5189	0.4908	0.60156	C	ANC	cancer	4741
rs2981579	23535729	Michailidou K	Breast cancer	cancer	10,052 European ancestry cases, 12,575 European ancestry controls	EUR	10q26.13	10	121577821	1.27	A	2.00E-170	A	G	0.6611	0.4265	0.4494	0.4513	0.3885	0.47536	G	DER	cancer	22627
rs2981582	17529967	Easton DF	Breast cancer	cancer	390 cases,364 controls	EUR	10q26.13	10	121592803	1.26	A	2.00E-76	A	G	0.4947	0.4179	0.3165	0.4205	0.3436	0.39864	G	DER	cancer	754
rs3016539	20686608	Low SK	Pancreatic cancer	cancer	991 Japanese ancestry cases, 5,209 Japanese ancestry controls	EAS	6q26	6	161815043	1.5	T	7.00E-06	C	T	0.9221	0.9251	0.9087	0.8797	0.7607	0.87926	T	ANC	cancer	6200
rs3018362	21623375	Albagha OM	Paget's disease	cancer	741 European ancestry cases, 2,699 European ancestry controls	EUR	18q21.33	18	62414860	1.45	A	8.00E-21	A	G	0.1793	0.3718	0.7202	0.3678	0.2935	0.38652	G	DER	cancer	3440
rs3096299	23502783	Weinhold N	Multiple myeloma (IgH translocation)	cancer	up to 1,660 European ancestry cases, 7,306 European ancestry controls	EUR	16q24.3	16	89382255	1.54	G	4.00E-06	G	A	0.4939	0.4914	0.3899	0.4274	0.4642	0.45336	A	DER	cancer	8966
rs3096702	23535732	Eeles RA	Prostate cancer	cancer	11,085 European ancestry cases, 11,463 European ancestry controls	EUR	6p21.32	6	32224554	1.07	A	5.00E-09	A	G	0.1422	0.3458	0.1716	0.3598	0.1922	0.24232	G	DER	cancer	22548
rs3112612	21263130	Fletcher O	Breast cancer	cancer	2,839 European ancestry cases, 3,507 European ancestry controls	EUR	16q12.2	16	52601252	1.15	A	4.00E-10	G	A	0.4153	0.5692	0.7976	0.4284	0.456	0.5333	A	ANC	cancer	6346
rs3117582	19836008	Landi MT	Lung adenocarcinoma	cancer	5,739 European ancestry cases, 5,848 European ancestry controls	EUR	6p21.33	6	31652743	1.22	G	5.00E-12	T	G	0.0303	0.0216	0	0.0746	0	0.0253	T	DER	cancer	11587
rs3129055	19664746	Tse KP	Nasopharyngeal carcinoma	cancer	277 Han Chinese ancestry cases, 285 Han Chinese ancestry controls	EAS	6p22.1	6	29702484	1.51	G	7.00E-11	A	G	0.2156	0.3444	0.3492	0.2167	0.3875	0.30268	G	ANC	cancer	562
rs31489	19836008	Landi MT	Lung adenocarcinoma	cancer	5,739 European ancestry cases, 5,848 European ancestry controls	EUR	5p15.33	5	1342599	1.12	C	2.00E-10	C	A	0.5144	0.7219	0.8095	0.5915	0.8323	0.69392	C	ANC	cancer	11587
rs3217810	23266556	Peters U	Colorectal cancer	cancer	12,696 European ancestry colorectal tumor cases, 15,113 European ancestry controls	EUR	12p13.32	12	4279105	1.2	T	6.00E-08	C	T	0.0053	0.0821	0.0109	0.1213	0.0767	0.05926	C	DER	cancer	27809
rs3217901	23266556	Peters U	Colorectal cancer	cancer	12,696 European ancestry colorectal tumor cases, 15,113 European ancestry controls	EUR	12p13.32	12	4296223	1.1	G	3.00E-07	A	G	0.0877	0.5173	0.5774	0.3807	0.502	0.41302	A	DER	cancer	27809
rs3219090	21983785	Macgregor S	Melanoma	cancer	2,168 European ancestry cases, 4,387 European ancestry controls	EUR	1q42.12	1	226376990	1.15	C	9.00E-08	T	C	0.438	0.4971	0.2054	0.6759	0.6288	0.48904	T	DER	cancer	6555
rs339331	20676098	Takata R	Prostate cancer	cancer	1,583 Japanese ancestry cases, 3,386 Japanese ancestry controls	EAS	6q22.1	6	116888889	1.22	T	2.00E-12	T	C	0.7564	0.7392	0.6032	0.6899	0.591	0.67594	T	ANC	cancer	4969
rs34245511	24737748	Whiffin N	Colorectal cancer	cancer	5,626 European ancestry cases, 7,817 European ancestry controls	EUR	12q13.12	12	50179650	1.144	C	3.00E-08	G	C	0.475	0.2363	0.1925	0.3618	0.4387	0.34086	G	DER	cancer	13443
rs34289250	21964575	Rafnar T	Ovarian cancer	cancer	640 European ancestry cases, 41,607 European ancestry controls	EUR	17q23.2	17	61803285	7.95	C	6.00E-13	T	C	0	0.0014	0	0.0109	0.0031	0.00308	T	DER	cancer	42247
rs35597309	25129146	Wu C	Esophageal squamous cell carcinoma	cancer	5,337 Han Chinese ancestry cases, 5,787 Han Chinese ancestry controls	EAS	6p21.32	6	32621489	1.19	A	1.00E-07	G	A	0.0734	0.0303	0.1131	0.0427	0.1309	0.07808	G	DER	cancer	11124
rs3734805	21263130	Fletcher O	Breast cancer	cancer	2,839 European ancestry cases, 3,507 European ancestry controls	EUR	6q25.1	6	151618215	1.19	C	1.00E-07	A	C	0.031	0.062	0.3155	0.0785	0.046	0.1066	A	DER	cancer	6346
rs3750817	22951594	Elgazzar S	Breast cancer	cancer	1,086 Japanese ancestry cases, 1,816 Japanese ancestry controls	EAS	10q26.13	10	121573063	1.22	T	8.00E-08	C	T	0.0484	0.3732	0.5198	0.3787	0.4663	0.35728	C	DER	cancer	2902
rs3751913	25279986	Skibola CF	Follicular lymphoma	cancer	2,728 European ancestry cases, 7,758 European ancestry controls	EUR	17q25.3	17	82447676	1.23	C	2.00E-07	T	C	0.2542	0.3674	0.25	0.1262	0.2781	0.25518	C	ANC	cancer	10486
rs3755132	22544364	Turnbull C	Wilms tumor	cancer	757 European ancestry cases, 1,879 European ancestry controls	EUR	2p24.3	2	15589696	1.45	G	1.00E-14	T	G	0.587	0.2305	0.1925	0.1521	0.3006	0.29254	G	ANC	cancer	2636
rs3757318	23535729	Michailidou K	Breast cancer	cancer	10,052 European ancestry cases, 12,575 European ancestry controls	EUR	6q25.1	6	151592978	1.16	A	2.00E-21	G	A	0.0234	0.0533	0.2579	0.0795	0.044	0.09162	G	DER	cancer	22627
rs3760982	23535729	Michailidou K	Breast cancer	cancer	10,052 European ancestry cases, 12,575 European ancestry controls	EUR	19q13.31	19	43782361	1.06	A	2.00E-10	A	G	0.4644	0.3098	0.1895	0.4573	0.5879	0.40178	G	DER	cancer	22627
rs3765524	20729852	Abnet CC	Esophageal cancer and gastric cancer	cancer	1,625 Chinese ancestry gastric cancer cases, 1,898 Chinese ancestry ESCC cases, 2,100 Chinese ancestry controls	EAS	10q23.33	10	94298541	1.35	T	2.00E-09	C	T	0.4561	0.2104	0.2381	0.3091	0.2474	0.29222	T	ANC	cancer	5623
rs3768716	21124317	Wang K	Neuroblastoma	cancer	1,627 European ancestry child cases, 3,254 European ancestry child controls	EUR	2q35	2	214771070	1.386	C	5.00E-13	T	C	0.0219	0.1801	0.1915	0.1839	0.2444	0.16436	T	DER	cancer	4881
rs3769825	23770605	Berndt SI	Chronic lymphocytic leukemia	cancer	2,179 European ancestry cases, 6,221 European ancestry controls	EUR	2q33.1	2	201246657	1.19	A	3.00E-09	A	G	0.6543	0.5562	0.8026	0.4692	0.7454	0.64554	G	DER	cancer	8400
rs3771570	23535732	Eeles RA	Prostate cancer	cancer	11,085 European ancestry cases, 11,463 European ancestry controls	EUR	2q37.3	2	241443449	1.12	T	5.00E-09	C	T	0.0061	0.1441	0.1181	0.1392	0.091	0.0997	C	DER	cancer	22548
rs3781264	20729852	Abnet CC	Esophageal cancer and gastric cancer	cancer	1,625 Chinese ancestry gastric cancer cases, 1,898 Chinese ancestry ESCC cases, 2,100 Chinese ancestry controls	EAS	10q23.33	10	94310618	1.36	G	4.00E-09	A	G	0.1982	0.1801	0.2044	0.3032	0.2014	0.21746	A	DER	cancer	5623
rs3790672	23666240	Ruark E	Testicular germ cell tumor	cancer	986 European ancestry cases, 4,946 European ancestry controls	EUR	1q24.1	1	165904155	1.2	C	2.00E-08	T	C	0.0567	0.3977	0.5218	0.2962	0.2198	0.29844	T	DER	cancer	5932
rs3790844	20101243	Petersen GM	Pancreatic cancer	cancer	3,851 European, Chinese and other ancestry cases, 3,934 European, Chinese and other ancestry controls	MIX	1q32.1	1	200038304	1.3	A	2.00E-10	A	G	0.8911	0.5965	0.3512	0.7604	0.5307	0.62598	A	ANC	cancer	7785
rs3802842	18372901	Tenesa A	Colorectal cancer	cancer	981 European ancestry cases, 1,002 European ancestry controls	EUR	11q23.1	11	111300984	1.11	C	6.00E-10	C	A	0.3517	0.1888	0.3978	0.2694	0.1708	0.2757	C	ANC	cancer	1983
rs3803662	23535729	Michailidou K	Breast cancer	cancer	10,052 European ancestry cases, 12,575 European ancestry controls	EUR	16q12.1	16	52552429	1.24	A	2.00E-114	A	G	0.5673	0.3905	0.619	0.2913	0.273	0.42822	G	DER	cancer	22627
rs3805663	23666240	Ruark E	Testicular germ cell tumor	cancer	986 European ancestry cases, 4,946 European ancestry controls	EUR	5q31.1	5	135030510	1.25	A	2.00E-08	A	G	0.1929	0.4496	0.5228	0.6243	0.4949	0.4569	G	DER	cancer	5932
rs3806624	24149102	Frampton M	Hodgkin's lymphoma	cancer	1,465 European ancestry cases, 6,417 European ancestry controls	EUR	3p24.1	3	27723132	1.26	G	1.00E-12	A	G	0.8752	0.6484	0.8492	0.4672	0.7771	0.72342	G	ANC	cancer	7882
rs3814113	23544013	Couch FJ	Ovarian cancer in BRCA1 mutation carriers	cancer	683 European ancestry cases, 2,044 European ancestry controls	EUR	9p22.2	9	16915023	1.3	T	6.00E-11	T	C	0.385	0.4308	0.7302	0.6938	0.5552	0.559	C	DER	cancer	2727
rs3814113	19648919	Song H	Ovarian cancer	cancer	1,817 European ancestry cases, 2,353 European ancestry controls	EUR	9p22.2	9	16915023	1.22	T	5.00E-19	T	C	0.385	0.4308	0.7302	0.6938	0.5552	0.559	C	DER	cancer	4170
rs3817198	23535729	Michailidou K	Breast cancer	cancer	10,052 European ancestry cases, 12,575 European ancestry controls	EUR	11p15.5	11	1887776	1.07	C	2.00E-11	T	C	0.1369	0.1816	0.1032	0.3141	0.3599	0.21914	T	DER	cancer	22627
rs3817963	22797724	Shiraishi K	Lung adenocarcinoma	cancer	1,695 Japanese ancestry cases, 5,333 Japanese ancestry controls	EAS	6p21.32	6	32400310	1.18	C	3.00E-10	T	C	0.1679	0.3256	0.2312	0.2763	0.3333	0.26686	T	DER	cancer	7028
rs3824662	23996088	Migliorini G	Acute lymphoblastic leukemia (B-cell precursor)	cancer	1,658 European ancestry child cases, 4,723 European ancestry controls	EUR	10p14	10	8062245	1.31	A	9.00E-12	C	A	0.0764	0.3646	0.2688	0.1928	0.1656	0.21364	C	DER	cancer	6381
rs3824662	25468567	Perez-Andreu V	Acute lymphoblastic leukemia (adolescents and young adults)	cancer	99 European ancestry cases, 1,381 European ancestry controls, 15 African American cases, 1,363 African American controls, 76 Hispanic cases, 1,008 Hispanic controls, 118 other ancestry cases, 2,909 other ancestry controls	MIX	10p14	10	8062245	1.77	A	3.00E-10	C	A	0.0764	0.3646	0.2688	0.1928	0.1656	0.21364	C	DER	cancer	6969
rs3850699	23535732	Eeles RA	Prostate cancer	cancer	11,085 European ancestry cases, 11,463 European ancestry controls	EUR	10q24.32	10	102654464	1.1	A	5.00E-10	A	G	0.6089	0.8012	0.8274	0.6968	0.8763	0.76212	A	ANC	cancer	22548
rs3899697	24700089	Miura K	Cervical cancer	cancer	226 Japanese ancestry cases, 186 Japanese ancestry controls	EAS	7q21.13	7	88970471	1.949	A	9.00E-06	T	A	0.1952	0.4323	0.3353	0.4205	0.364	0.34946	T	DER	cancer	412
rs3903072	23535729	Michailidou K	Breast cancer	cancer	10,052 European ancestry cases, 12,575 European ancestry controls	EUR	11q13.1	11	65815595	1.05	G	9.00E-12	G	T	0.8873	0.7003	0.7718	0.5398	0.453	0.67044	G	ANC	cancer	22627
rs391023	23770605	Berndt SI	Chronic lymphocytic leukemia	cancer	2,179 European ancestry cases, 6,221 European ancestry controls	EUR	16q24.1, 16q24.1[rs391023]; 16q24.1[rs2292982]	16	85894208	1.33	C	5.00E-17	C	T	0.2148	0.6297	0.5873	0.6203	0.6636	0.54314	T	DER	cancer	8400
rs3942852	22076464	Ellinghaus E	Acute lymphoblastic leukemia (childhood)	cancer	419 European ancestry ETV6-RUNX1 positive cases, 474 European ancestry controls	EUR	11p11.2	11	48093537	1.2987013	T	1.00E-06	C	T	0.4228	0.8084	0.8036	0.7942	0.8415	0.7341	T	ANC	cancer	900
rs401681	19151717	Rafnar T	Basal cell carcinoma	cancer	1,505 European ancestry cases, 28,890 European ancestry controls	EUR	5p15.33	5	1321972	1.25	C	4.00E-12	C	T	0.3956	0.5663	0.6806	0.5586	0.8047	0.60116	T	DER	cancer	30395
rs401681	24163127	Figueroa JD	Bladder cancer	cancer	up to 2,305 European ancestry cases, up to 3,901 European ancestry controls	EUR	5p15.33	5	1321972	1.12	C	4.00E-11	C	T	0.3956	0.5663	0.6806	0.5586	0.8047	0.60116	T	DER	cancer	6206
rs401681	21983787	Barrett JH	Melanoma	cancer	2,804 European ancestry cases, 7,618 European ancestry controls	EUR	5p15.33	5	1321972	1.2	T	3.00E-08	C	T	0.6044	0.4337	0.3194	0.4414	0.1953	0.39884	T	ANC	cancer	10422
rs401681	20101243	Petersen GM	Pancreatic cancer	cancer	3,851 European, Chinese and other ancestry cases, 3,934 European, Chinese and other ancestry controls	MIX	5p15.33	5	1321972	1.19	T	7.00E-07	C	T	0.6044	0.4337	0.3194	0.4414	0.1953	0.39884	T	ANC	cancer	7785
rs4072037	20729852	Abnet CC	Esophageal cancer and gastric cancer	cancer	1,625 Chinese ancestry gastric cancer cases, 1,898 Chinese ancestry ESCC cases, 2,100 Chinese ancestry controls	EAS	1q22	1	155192276	1.33	T	4.00E-07	C	T	0.6044	0.7133	0.7619	0.5477	0.5481	0.63508	T	ANC	cancer	5623
rs41322152	23007406	Yang JJ	Acute lymphoblastic leukemia (childhood)	cancer	1,268 European, South Asian, East Asian, African American/Afro-Caribbean, Hispanic and other ancestry cases	MIX	10q22.1	10	70281049	2.52	C	8.00E-06	G	C	0.1089	0.0144	0	0	0	0.02466	G	DER	cancer	1268
rs4132601	19684604	Papaemmanuil E	Acute lymphoblastic leukemia (childhood)	cancer	907 European ancestry cases, 2,398 European ancestry controls	EUR	7p12.2	7	50402906	1.69	G	1.00E-19	T	G	0.1747	0.2334	0.1081	0.3181	0.2935	0.22556	T	DER	cancer	3305
rs4242382	18264096	Thomas G	Prostate cancer	cancer	1,172 European ancestry cases, 1,157 European ancestry controls	EUR	8q24.21	8	127505328	1.66	A	3.00E-19	A	G	0.3646	0.0908	0.1528	0.1054	0.136	0.16992	A	ANC	cancer	2329
rs4242384	18264097	Eeles RA	Prostate cancer	cancer	1,854 European ancestry cases, 1,894 European ancestry controls	EUR	8q24.21	8	127506309	1.88	C	3.00E-16	C	A	0.1589	0.0793	0.1339	0.1014	0.1339	0.12148	A	DER	cancer	3748
rs4245595	25310577	Evans TJ	Acute lymphoblastic leukemia (childhood)	cancer	358 European ancestry cases, 1,192 European ancestry controls	EUR	10q21.2	10	61963136	1.63	C	2.00E-09	C	T	0.1982	0.4726	0.3601	0.327	0.5153	0.37464	T	DER	cancer	1550
rs4245739	23535732	Eeles RA	Prostate cancer	cancer	11,085 European ancestry cases, 11,463 European ancestry controls	EUR	1q32.1	1	204549714	1.1	A	2.00E-11	C	A	0.7685	0.7147	0.9504	0.7396	0.7382	0.78228	A	ANC	cancer	22548
rs4294134	21623375	Albagha OM	Paget's disease	cancer	741 European ancestry cases, 2,699 European ancestry controls	EUR	7q33	7	135608380	1.45	G	8.00E-10	A	G	0.646	0.6124	0.5099	0.8489	0.8517	0.69378	G	ANC	cancer	3440
rs4295627	19578367	Shete S	Glioma	cancer	1,878 European ancestry cases, 3,670 European ancestry controls	EUR	8q24.21	8	129673211	1.36	G	2.00E-18	T	G	0.1369	0.2305	0.2272	0.1769	0.1973	0.19376	T	DER	cancer	5548
rs4322600	22923054	Chen F	Breast cancer	cancer	3,016 African American cases, 2,745 African American controls	AFR	14q31.3	14	87829256	1.18	G	4.00E-06	A	G	0.8079	0.8386	0.9464	0.7336	0.8517	0.83564	G	ANC	cancer	5761
rs4336470	22941191	Diskin SJ	Neuroblastoma	cancer	2,101 European ancestry cases, 4,202 European ancestry controls	EUR	6q16.3	6	104732910	1.26	C	3.00E-11	C	T	0.2284	0.6542	0.7421	0.6521	0.7147	0.5983	T	DER	cancer	6303
rs4368253	23770605	Berndt SI	Chronic lymphocytic leukemia	cancer	2,179 European ancestry cases, 6,221 European ancestry controls	EUR	18q21.32	18	59955055	1.19	C	3.00E-08	T	C	0.6785	0.6354	0.7222	0.6779	0.5838	0.65956	C	ANC	cancer	8400
rs4406737	23770605	Berndt SI	Chronic lymphocytic leukemia	cancer	2,179 European ancestry cases, 6,221 European ancestry controls	EUR	10q23.31	10	88999967	1.27	G	1.00E-14	A	G	0.326	0.4697	0.503	0.5527	0.5532	0.48092	G	ANC	cancer	8400
rs4415084	21263130	Fletcher O	Breast cancer	cancer	2,839 European ancestry cases, 3,507 European ancestry controls	EUR	5p12	5	44662413	1.17	T	8.00E-11	C	T	0.6498	0.5576	0.5466	0.4085	0.4847	0.52944	T	ANC	cancer	6346
rs4430796	21499250	Spurdle AB	Endometrial cancer	cancer	1,265 European ancestry cases, 5,190 European ancestry controls	EUR	17q12	17	37738049	1.19	A	7.00E-10	G	A	0.3094	0.6052	0.7232	0.5249	0.7035	0.57324	G	DER	cancer	6455
rs4430796	17603485	Gudmundsson J	Prostate cancer	cancer	1,501 European ancestry cases, 11,290 European ancestry controls	EUR	17q12	17	37738049	1.22	A	1.00E-11	G	A	0.3094	0.6052	0.7232	0.5249	0.7035	0.57324	G	DER	cancer	12791
rs4444235	19011631	Houlston RS	Colorectal cancer	cancer	1,902 European ancestry cases, 1,929 European ancestry controls	EUR	14q22.2	14	53944201	1.11	C	8.00E-10	T	C	0.2935	0.4467	0.4673	0.493	0.5102	0.44214	T	DER	cancer	3831
rs444929	24920014	Cozen W	Hodgkin's lymphoma	cancer	1,816 European ancestry cases, 7,877 European ancestry controls	EUR	10p14	10	8068061	1.26	C	3.00E-06	C	T	0.2148	0.1138	0.0407	0.1958	0.0808	0.12918	T	DER	cancer	9693
rs445114	19767754	Gudmundsson J	Prostate cancer	cancer	Up to 1,968 European ancestry cases, 35,382 European ancestry controls	EUR	8q24.21	8	127310936	1.14	T	5.00E-10	T	C	0.2799	0.6542	0.5446	0.6392	0.454	0.51438	T	ANC	cancer	37350
rs4488809	21725308	Hu Z	Lung cancer	cancer	2,331 Han Chinese ancestry cases, 3,077 Han Chinese ancestry controls	EAS	3q28	3	189638472	1.26	C	7.00E-26	T	C	0.2844	0.3588	0.5198	0.494	0.4683	0.42506	T	DER	cancer	5408
rs4510656	24163127	Figueroa JD	Bladder cancer	cancer	6,911 European ancestry cases, 11,818 European ancestry controls	EUR	6p22.3	6	20766466	1.1236	C	7.00E-07	C	A	0.6445	0.6484	0.8036	0.5527	0.7577	0.68138	C	ANC	cancer	18729
rs4521323	23502783	Weinhold N	Multiple myeloma (IgH translocation)	cancer	up to 1,660 European ancestry cases, 7,306 European ancestry controls	EUR	4q34.1	4	173734763	1.28	C	9.00E-06	A	C	0.323	0.6671	0.7679	0.5447	0.5481	0.57016	A	DER	cancer	8966
rs455804	22807686	Li S	Hepatocellular carcinoma	cancer	1,538 Han Chinese ancestry HBV-positive HCC cases, 1,465 Han Chinese ancestry chronic HBV carriers	EAS	21q21.3	21	29773850	1.19	C	5.00E-10	A	C	0.584	0.7723	0.6865	0.7644	0.8047	0.72238	C	ANC	cancer	3003
rs4610302	24121790	Levine DM	Esophageal adenocarcinoma	cancer	1,516 European ancestry cases, 3,209 European ancestry controls	EUR	4q22.1	4	87478958	1.1765	G	4.00E-06	A	G	0.9024	0.7939	0.63	0.5974	0.7832	0.74138	G	ANC	cancer	4725
rs4624820	23666240	Ruark E	Testicular germ cell tumor	cancer	986 European ancestry cases, 4,946 European ancestry controls	EUR	5q31.3	5	142302223	1.52	A	3.00E-31	G	A	0.6286	0.5778	0.3016	0.5358	0.5082	0.5104	G	DER	cancer	5932
rs4629710	23502783	Weinhold N	Multiple myeloma (IgH translocation)	cancer	up to 1,660 European ancestry cases, 7,306 European ancestry controls	EUR	6q23.2	6	131242437	1.6	A	6.00E-06	G	A	0.0242	0.147	0.002	0.2008	0.1043	0.09566	G	DER	cancer	8966
rs4635969	20543847	Turnbull C	Testicular germ cell cancer	cancer	979 European ancestry cases, 4,947 European ancestry controls	EUR	5p15.33	5	1308437	1.54	A	1.00E-23	G	A	0.3268	0.1124	0.1448	0.1879	0.0879	0.17196	G	DER	cancer	5926
rs4635969	23666240	Ruark E	Testicular germ cell tumor	cancer	986 European ancestry cases, 4,946 European ancestry controls	EUR	5p15.33	5	1308437	1.39	A	5.00E-24	G	A	0.3268	0.1124	0.1448	0.1879	0.0879	0.17196	G	DER	cancer	5932
rs4657482	19483681	Rapley EA	Testicular germ cell tumor	cancer	730 cases, 1,435 controls	EUR	1q24.1	1	165862412	1.14	A	2.00E-06	A	G	0.2337	0.4063	0.4425	0.341	0.2137	0.32744	G	DER	cancer	2165
rs4699052	19483681	Rapley EA	Testicular germ cell tumor	cancer	730 cases, 1,435 controls	EUR	4q24	4	103216633	1.21	C	2.00E-07	C	T	0.4183	0.6354	0.6329	0.6054	0.5552	0.56944	T	DER	cancer	2165
rs4712653	21124317	Wang K	Neuroblastoma	cancer	1,627 European ancestry child cases, 3,254 European ancestry child controls	EUR	6p22.3	6	22125735	1.4	C	8.00E-17	T	C	0.8964	0.6585	0.7312	0.4612	0.6667	0.6828	T	DER	cancer	4881
rs4713266	25217961	Al Olama AA	Prostate cancer	cancer	34,379 European ancestry cases, 33,164 European ancestry controls, 5,327 African ancestry cases, 5,136 African ancestry controls, 2,563 Japanese ancestry cases, 4,391 Japanese ancestry controls, 1,034 Latino cases, 1,046 Latino controls	MIX	6p24.2	6	11218797	1.06	C	3.00E-09	C	T	0.8374	0.4251	0.2391	0.5109	0.364	0.4753	C	ANC	cancer	87040
rs4737547	23502783	Weinhold N	Multiple myeloma (IgH translocation)	cancer	up to 1,660 European ancestry cases, 7,306 European ancestry controls	EUR	8q12.1	8	59633105	1.3	G	3.00E-06	A	G	0.7995	0.3919	0.6369	0.4324	0.6892	0.58998	A	DER	cancer	8966
rs4767364	21437268	McKay JD	Upper aerodigestive tract cancers	cancer	2,091 European ancestry cases, 8,334 European ancestry controls	EUR	12q24.13	12	112083644	1.13	A	2.00E-08	G	A	0.8495	0.402	0.8899	0.2604	0.59	0.59836	A	ANC	cancer	10425
rs4782151	24700089	Miura K	Cervical cancer	cancer	226 Japanese ancestry cases, 186 Japanese ancestry controls	EAS	16p13.2	16	9232128	1.91	C	5.00E-06	C	T	0.4145	0.5908	0.5794	0.6272	0.6022	0.56282	C	ANC	cancer	412
rs4784227	20585626	Long J	Breast cancer	cancer	2,073 Chinese ancestry cases, 2,084 Chinese ancestry controls	EAS	16q12.1	16	52565276	1.24	T	1.00E-28	C	T	0.0416	0.3127	0.255	0.2545	0.2219	0.21714	C	DER	cancer	4157
rs4785204	22960999	Wu C	Esophageal cancer (squamous cell)	cancer	2,031 Han Chinese ancestry cases, 2,044 Han Chinese ancestry controls	EAS	16q12.1	16	50069823	1.24	T	2.00E-20	C	T	0.1044	0.1009	0.2619	0.0676	0.093	0.12556	C	DER	cancer	4075
rs4785763	19578364	Bishop DT	Melanoma	cancer	1,539 European ancestry cases, 3,917 European ancestry controls	EUR	16q24.3	16	90000528	1.36	A	6.00E-22	A	C	0.3124	0.2406	0.2728	0.2992	0.2536	0.27572	A	ANC	cancer	5456
rs4795519	21540461	Kim DH	Chronic myeloid leukemia	cancer	201 Korean ancestry cases, 497 Korean ancestry controls	EAS	17q11.1	17	27214252	1.85	C	1.00E-12	A	C	0.6384	0.4481	0.5089	0.328	0.3681	0.4583	C	ANC	cancer	698
rs4808801	23535729	Michailidou K	Breast cancer	cancer	10,052 European ancestry cases, 12,575 European ancestry controls	EUR	19p13.11	19	18460331	1.08	A	5.00E-15	A	G	0.2383	0.6427	0.7837	0.6551	0.546	0.57316	A	ANC	cancer	22627
rs4809324	19578366	Wrensch M	Glioma (high-grade)	cancer	692 European ancestry cases, 3,992 European ancestry controls	EUR	20q13.33	20	63686867	1.6	C	2.00E-09	T	C	0.0083	0.2248	0.1478	0.0974	0.1176	0.11918	T	DER	cancer	4684
rs4813802	23266556	Peters U	Colorectal cancer	cancer	12,696 European ancestry colorectal tumor cases, 15,113 European ancestry controls	EUR	20p12.3	20	6718948	1.1	G	7.00E-06	T	G	0.084	0.389	0.2302	0.3181	0.4796	0.30018	T	DER	cancer	27809
rs4849887	23535729	Michailidou K	Breast cancer	cancer	10,052 European ancestry cases, 12,575 European ancestry controls	EUR	2q14.2	2	120487546	1.1	C	4.00E-11	T	C	0.6989	0.8689	0.7907	0.8976	0.7536	0.80194	T	DER	cancer	22627
rs4869742	21540461	Kim DH	Chronic myeloid leukemia	cancer	201 Korean ancestry cases, 497 Korean ancestry controls	EAS	6q25.1	6	151586613	1.67	T	2.00E-06	C	T	0.7375	0.4582	0.8065	0.2893	0.4785	0.554	C	DER	cancer	698
rs4888262	23666239	Chung CC	Testicular germ cell tumor	cancer	582 European ancestry male cases, 1,056 European ancestry male controls	EUR	16q23.1	16	74636560	1.26	C	5.00E-12	C	T	0.1906	0.5778	0.2123	0.505	0.3487	0.36688	C	ANC	cancer	1638
rs4924410	22327514	Postel-Vinay S	Ewing sarcoma	cancer	Up to 427 European ancestry cases, up to 4,352 European ancestry controls	EUR	15q15.1	15	40047293	1.46	A	7.00E-09	A	C	0.3374	0.1383	0.0169	0.2634	0.2188	0.19496	C	DER	cancer	4779
rs4924935	20686608	Low SK	Pancreatic cancer	cancer	991 Japanese ancestry cases, 5,209 Japanese ancestry controls	EAS	17p11.2	17	18850557	1.37	C	8.00E-06	C	T	0.1657	0.2147	0.1359	0.2992	0.4387	0.25084	T	DER	cancer	6200
rs4937362	25279986	Skibola CF	Follicular lymphoma	cancer	2,728 European ancestry cases, 7,758 European ancestry controls	EUR	11q24.3	11	128622844	1.19	T	7.00E-11	T	C	0.6346	0.5245	0.623	0.4026	0.501	0.53714	C	DER	cancer	10486
rs4938573	25279986	Skibola CF	Follicular lymphoma	cancer	2,728 European ancestry cases, 7,758 European ancestry controls	EUR	11q23.3	11	118871133	1.34	C	6.00E-20	C	T	0.2753	0.1614	0.1052	0.1918	0.1656	0.17986	C	ANC	cancer	10486
rs4939827	18372901	Tenesa A	Colorectal cancer	cancer	981 European ancestry cases, 1,002 European ancestry controls	EUR	18q21.1	18	48927093	1.2	T	8.00E-28	T	C	0.3048	0.3501	0.3105	0.5318	0.2812	0.35568	T	ANC	cancer	1983
rs4948317	24836286	Zhang B	Colorectal cancer	cancer	2,098 East Asian ancestry cases, 6,172 East Asian ancestry controls	EUR	10q21.1	10	58811675	1.1	C	7.00E-08	C	T	0.9259	0.2997	0.2827	0.3429	0.4049	0.45122	C	ANC	cancer	8270
rs4951011	25038754	Cai Q	Breast cancer	cancer	2,867 Chinese ancestry cases, 2,285 Chinese ancestry controls, 2,246 Korean ancestry cases, 2,052 Korean ancestry controls	EAS	1q32.1	1	203797203	1.09	G	9.00E-09	A	G	0.0477	0.3271	0.3125	0.1451	0.2321	0.2129	A	DER	cancer	9450
rs4958351	20592726	Chen SH	Asparaginase hypersensitivity in acute lymphoblastic leukemia	cancer	211 European ancestry child cases, 40 Black child cases, 46 Hispanic child cases, 4 Asian ancestry child cases, 21 child cases	MIX	5q33.2	5	153790814	1.75	A	4.00E-07	G	A	0.2451	0.2104	0.0327	0.3608	0.4376	0.25732	G	DER	cancer	322
rs4962416	18264096	Thomas G	Prostate cancer	cancer	1,172 European ancestry cases, 1,157 European ancestry controls	EUR	10q26.13	10	125008303	1.17	C	2.00E-07	T	C	0.1657	0.1888	0.0089	0.2753	0.3016	0.18806	C	ANC	cancer	2329
rs4973768	23535729	Michailidou K	Breast cancer	cancer	10,052 European ancestry cases, 12,575 European ancestry controls	EUR	3p24.1	3	27374522	1.1	T	2.00E-30	C	T	0.3169	0.5259	0.1845	0.4811	0.4387	0.38942	T	ANC	cancer	22627
rs4973768	21263130	Fletcher O	Breast cancer	cancer	2,839 European ancestry cases, 3,507 European ancestry controls	EUR	3p24.1	3	27374522	1.14	C	2.00E-08	C	T	0.6831	0.4741	0.8155	0.5189	0.5613	0.61058	T	DER	cancer	6346
rs4977756	19578367	Shete S	Glioma	cancer	1,878 European ancestry cases, 3,670 European ancestry controls	EUR	9p21.3	9	22068653	1.24	G	7.00E-15	G	A	0.32	0.2075	0.2054	0.3996	0.274	0.2813	A	DER	cancer	5548
rs4982731	23512250	Xu H	Acute lymphoblastic leukemia (childhood)	cancer	972 European ancestry cases, 1,386 European ancestry controls, 89 African American cases, 1,363 African American controls, 305 Hispanic cases, 1,008 Hispanic controls	MIX	14q11.2	14	23116124	1.36	C	9.00E-12	C	T	0.4168	0.3818	0.1478	0.2833	0.4029	0.32652	T	DER	cancer	5123
rs4987855	23770605	Berndt SI	Chronic lymphocytic leukemia	cancer	2,179 European ancestry cases, 6,221 European ancestry controls	EUR	18q21.33	18	63126316	1.47	C	3.00E-12	C	T	0.997	0.9481	1	0.8857	0.9775	0.96166	C	ANC	cancer	8400
rs498872	19578367	Shete S	Glioma	cancer	1,878 European ancestry cases, 3,670 European ancestry controls	EUR	11q23.3	11	118606652	1.18	A	1.00E-08	A	G	0.0961	0.2363	0.252	0.3072	0.3845	0.25522	G	DER	cancer	5548
rs501764	24149102	Frampton M	Hodgkin's lymphoma	cancer	1,465 European ancestry cases, 6,417 European ancestry controls	EUR	10p14	10	8051071	1.39	G	4.00E-10	G	T	0.0635	0.0908	0.0109	0.1769	0.0583	0.08008	T	DER	cancer	7882
rs505922	19648918	Amundadottir L	Pancreatic cancer	cancer	1,771 European ancestry cases, 1,805 European ancestry controls	EUR	9q34.2	9	133273813	1.2	C	5.00E-08	T	C	0.3654	0.219	0.381	0.3678	0.3926	0.34516	T	DER	cancer	3576
rs527616	23535729	Michailidou K	Breast cancer	cancer	10,052 European ancestry cases, 12,575 European ancestry controls	EUR	18q11.2	18	26757460	1.05	G	2.00E-10	C	G	0.9085	0.7983	0.7421	0.6044	0.7239	0.75544	G	ANC	cancer	22627
rs546784	23007406	Yang JJ	Acute lymphoblastic leukemia (childhood)	cancer	1,268 European, South Asian, East Asian, African American/Afro-Caribbean, Hispanic and other ancestry cases	MIX	1p31.3	1	66296783	1.4	T	9.00E-06	T	C	0.8495	0.7133	0.8353	0.4354	0.6401	0.69472	T	ANC	cancer	1268
rs56232506	25217961	Al Olama AA	Prostate cancer	cancer	34,379 European ancestry cases, 33,164 European ancestry controls, 5,327 African ancestry cases, 5,136 African ancestry controls, 2,563 Japanese ancestry cases, 4,391 Japanese ancestry controls, 1,034 Latino cases, 1,046 Latino controls	MIX	7p12.3	7	47397647	1.07	A	2.00E-09	G	A	0.0431	0.5476	0.4226	0.4801	0.4489	0.38846	G	DER	cancer	87040
rs563507	19684603	Trevino LR	Acute lymphoblastic leukemia (childhood)	cancer	317 European ancestry cases, 17,958 European ancestry controls	EUR	10p11.21	10	34529060	2	A	9.00E-06	G	A	0.2057	0.0519	0.002	0.0457	0.0133	0.06372	G	DER	cancer	18275
rs5742915	21623375	Albagha OM	Paget's disease	cancer	741 European ancestry cases, 2,699 European ancestry controls	EUR	15q24.1	15	74044292	1.34	C	2.00E-14	T	C	0.0454	0.2911	0.004	0.4384	0.2618	0.20814	T	DER	cancer	3440
rs59336	23266556	Peters U	Colorectal cancer	cancer	12,696 European ancestry colorectal tumor cases, 15,113 European ancestry controls	EUR	12q24.21	12	114678547	1.09	T	4.00E-07	T	A	0.4894	0.5865	0.6319	0.4901	0.5123	0.54204	T	ANC	cancer	27809
rs59586681	24403052	Stacey SN	Basal cell carcinoma	cancer	4,208 European ancestry cases, 109,408 European ancestry controls	EUR	20p13	20	2239664	1.16	T	3.00E-09	A	T	0.2277	0.2579	0.0883	0.3926	0.3282	0.25894	A	DER	cancer	113616
rs6010620	24908248	Walsh KM	Glioma (high-grade)	cancer	1,013 European ancestry cases, 6,595 European ancestry controls	EUR	20q13.33	20	63678486	1.56	G	5.00E-19	A	G	0.972	0.7118	0.2927	0.7942	0.7321	0.70056	G	ANC	cancer	7608
rs6010620	19578367	Shete S	Glioma	cancer	1,878 European ancestry cases, 3,670 European ancestry controls	EUR	20q13.33	20	63678486	1.28	G	3.00E-12	A	G	0.972	0.7118	0.2927	0.7942	0.7321	0.70056	G	ANC	cancer	5548
rs6062509	23535732	Eeles RA	Prostate cancer	cancer	11,085 European ancestry cases, 11,463 European ancestry controls	EUR	20q13.33	20	63731211	1.12	T	4.00E-16	G	T	0.9486	0.6945	0.3651	0.7217	0.7434	0.69466	G	DER	cancer	22548
rs6104690	24163127	Figueroa JD	Bladder cancer	cancer	6,911 European ancestry cases, 11,818 European ancestry controls	EUR	20p12.2	20	11007451	1.1236	A	7.00E-07	G	A	0.5779	0.4452	0.6141	0.5646	0.4571	0.53178	G	DER	cancer	18729
rs61271866	25129146	Wu C	Esophageal squamous cell carcinoma	cancer	5,337 Han Chinese ancestry cases, 5,787 Han Chinese ancestry controls	EAS	9p21.3	9	21997016	1.11	A	7.00E-07	T	A	0.0098	0.1182	0.1667	0.2863	0.2352	0.16324	T	DER	cancer	11124
rs616488	23535729	Michailidou K	Breast cancer	cancer	10,052 European ancestry cases, 12,575 European ancestry controls	EUR	1p36.22	1	10506158	1.06	A	2.00E-10	A	G	0.9138	0.5043	0.6825	0.674	0.7577	0.70646	A	ANC	cancer	22627
rs62185668	24861552	Rafnar T	Urinary bladder cancer	cancer	1,670 European ancestry cases, 90,180 European ancestry controls	EUR	20p12.2	20	10981287	1.19	A	2.00E-11	C	A	0.0552	0.1124	0.3313	0.2445	0.1933	0.18734	C	DER	cancer	91850
rs633862	25134534	Chen K	Epithelial ovarian cancer	cancer	1,044 Han Chinese ancestry cases, 1,172 Han Chinese ancestry controls	EAS	9q34.2	9	133279871	1.19	T	9.00E-07	C	T	0.4198	0.3487	0.4891	0.5676	0.5153	0.4681	C	DER	cancer	2216
rs636291	25217961	Al Olama AA	Prostate cancer	cancer	34,379 European ancestry cases, 33,164 European ancestry controls, 5,327 African ancestry cases, 5,136 African ancestry controls, 2,563 Japanese ancestry cases, 4,391 Japanese ancestry controls, 1,034 Latino cases, 1,046 Latino controls	EUR	1p36.22	1	10496040	1.18	A	2.00E-08	G	A	0.1944	0.4928	0.7361	0.6839	0.7147	0.56438	G	DER	cancer	87040
rs6428370	19684603	Trevino LR	Acute lymphoblastic leukemia (childhood)	cancer	317 European ancestry cases, 17,958 European ancestry controls	EUR	1q31.3	1	196875463	1.43	G	7.00E-06	A	G	0.646	0.2608	0.1935	0.327	0.3988	0.36522	G	ANC	cancer	18275
rs6435862	19412175	Capasso M	Neuroblastoma (high-risk)	cancer	397 European ancestry cases, 2,043 European ancestry controls	EUR	2q35	2	214807822	1.68	G	9.00E-18	G	T	0.2776	0.1556	0.1706	0.2465	0.2689	0.22384	T	DER	cancer	2440
rs6444305	25279986	Skibola CF	Follicular lymphoma	cancer	2,728 European ancestry cases, 7,758 European ancestry controls	EUR	3q28	3	188582114	1.21	G	1.00E-10	G	A	0.5	0.2896	0.1389	0.3002	0.3098	0.3077	G	ANC	cancer	10486
rs6457327	19620980	Skibola CF	Follicular lymphoma	cancer	189 European ancestry cases, 592 European controls	EUR	6p21.33	6	31106253	1.69	C	5.00E-11	A	C	0.7428	0.634	0.6419	0.6272	0.7342	0.67602	C	ANC	cancer	781
rs6464375	20686608	Low SK	Pancreatic cancer	cancer	991 Japanese ancestry cases, 5,209 Japanese ancestry controls	EAS	7q36.2	7	153928758	3.73	T	4.00E-07	C	T	0.0968	0.0504	0.0387	0.0547	0.0215	0.05242	C	DER	cancer	6200
rs6465657	18264097	Eeles RA	Prostate cancer	cancer	1,854 European ancestry cases, 1,894 European ancestry controls	EUR	7q21.3	7	98187015	1.12	C	1.00E-09	C	T	0.9644	0.6844	0.8502	0.4901	0.8098	0.75978	C	ANC	cancer	3748
rs6469656	24836286	Zhang B	Colorectal cancer	cancer	2,098 East Asian ancestry cases, 6,172 East Asian ancestry controls	EAS	8q23.3	8	116635549	1.09	A	5.00E-08	G	A	0.8298	0.7896	0.6726	0.8897	0.8538	0.8071	G	DER	cancer	8270
rs647161	24836286	Zhang B	Colorectal cancer	cancer	2,098 East Asian ancestry cases, 6,172 East Asian ancestry controls	EAS	5q31.1	5	135163402	1.15	A	2.00E-14	C	A	0.5166	0.6254	0.3016	0.66	0.6299	0.5467	C	DER	cancer	8270
rs6472903	23535729	Michailidou K	Breast cancer	cancer	10,052 European ancestry cases, 12,575 European ancestry controls	EUR	8q21.11, 8q21.13	8	75318066	1.1	T	2.00E-17	G	T	0.8918	0.9193	0.9683	0.836	0.9008	0.90324	T	ANC	cancer	22627
rs6503659	22960999	Wu C	Esophageal cancer (squamous cell)	cancer	2,031 Han Chinese ancestry cases, 2,044 Han Chinese ancestry controls	EAS	17q21.2	17	41741012	1.27	A	3.00E-16	A	T	0.0446	0.1686	0.0962	0.1759	0.0695	0.11096	T	DER	cancer	4075
rs6504950	23535729	Michailidou K	Breast cancer	cancer	10,052 European ancestry cases, 12,575 European ancestry controls	EUR	17q22	17	54979110	1.06	G	2.00E-13	G	A	0.6415	0.8228	0.8988	0.7306	0.8119	0.78112	G	ANC	cancer	22627
rs6558578	24700089	Miura K	Cervical cancer	cancer	226 Japanese ancestry cases, 186 Japanese ancestry controls	EAS	8p23.3	8	2021565	2.31	G	7.00E-06	T	G	0.5484	0.6844	0.8433	0.67	0.7515	0.69952	T	DER	cancer	412
rs6599175	23502783	Weinhold N	Multiple myeloma (hyperdiploidy)	cancer	up to 1,660 European ancestry cases, 7,306 European ancestry controls	EUR	3p22.1	3	41744517	1.48	C	1.00E-09	T	C	0.7133	0.17	0.1478	0.1879	0.18	0.2798	C	ANC	cancer	8966
rs6601327	23502783	Weinhold N	Multiple myeloma (hyperdiploidy)	cancer	up to 1,660 European ancestry cases, 7,306 European ancestry controls	EUR	8p23.1	8	9538022	1.27	G	8.00E-06	G	A	0.4826	0.4885	0.6528	0.3509	0.4305	0.48106	G	ANC	cancer	8966
rs6683977	23007406	Yang JJ	Acute lymphoblastic leukemia (childhood)	cancer	1,268 European, South Asian, East Asian, African American/Afro-Caribbean, Hispanic and other ancestry cases	MIX	1p31.3	1	66303417	1.41	C	5.00E-06	G	C	0.0439	0.2824	0.1637	0.5636	0.3497	0.28066	G	DER	cancer	1268
rs6687758	24836286	Zhang B	Colorectal cancer	cancer	2,098 East Asian ancestry cases, 6,172 East Asian ancestry controls	EAS	1q41	1	221991606	1.12	G	9.00E-09	A	G	0.1793	0.2334	0.2044	0.2217	0.1288	0.19352	A	DER	cancer	8270
rs6711606	20686608	Low SK	Pancreatic cancer	cancer	991 Japanese ancestry cases, 5,209 Japanese ancestry controls	EAS	2q11.2	2	101305708	2.81	T	4.00E-06	T	G	0.0061	0.1023	0.127	0.169	0.3415	0.14918	G	DER	cancer	6200
rs6726538	24700089	Miura K	Cervical cancer	cancer	226 Japanese ancestry cases, 186 Japanese ancestry controls	EAS	2q14.2	2	118131653	1.946	A	3.00E-06	T	A	0.8207	0.6182	0.498	0.7097	0.5879	0.6469	A	ANC	cancer	412
rs6736997	20686608	Low SK	Pancreatic cancer	cancer	991 Japanese ancestry cases, 5,209 Japanese ancestry controls	EAS	2q37.2	2	234706553	1.57	A	6.00E-06	A	C	0.236	0.379	0.255	0.3847	0.5	0.35094	C	DER	cancer	6200
rs6746082	22120009	Broderick P	Multiple myeloma	cancer	1,675 European ancestry cases, 5,903 European ancestry controls	EUR	2p23.3	2	25436375	1.29	A	4.00E-07	A	C	0.4871	0.7161	0.3958	0.7873	0.7669	0.63064	A	ANC	cancer	7578
rs6759952	23894154	Kohler A	Thyroid cancer	cancer	690 European ancestry cases, 497 European ancestry controls	EUR	2q35	2	217406996	1.25	T	6.00E-10	T	C	0.6505	0.6009	0.7718	0.4384	0.8528	0.66288	T	ANC	cancer	1187
rs6762644	23535729	Michailidou K	Breast cancer	cancer	10,052 European ancestry cases, 12,575 European ancestry controls	EUR	3p26.1	3	4700592	1.07	G	2.00E-12	A	G	0.4841	0.2507	0.0655	0.3539	0.0808	0.247	A	DER	cancer	22627
rs6763931	21743467	Kote-Jarai Z	Prostate cancer	cancer	6,621 European ancestry cases, 6,939 European ancestry controls	EUR	3q23	3	141383991	1.04	A	2.00E-08	G	A	0.8949	0.428	0.3304	0.4254	0.2853	0.4728	A	ANC	cancer	13560
rs6772209	21642993	Wu C	Esophageal cancer	cancer	2,031 Han Chinese ancestry cases, 2,044 Han Chinese ancestry controls	EAS	3q26.31	3	175929377	1.49	G	3.00E-07	G	A	0.8321	0.9899	0.9692	0.999	0.9959	0.95722	G	ANC	cancer	4075
rs6788895	22951594	Elgazzar S	Breast cancer	cancer	1,086 Japanese ancestry cases, 1,816 Japanese ancestry controls	EAS	3q25.1	3	150750021	1.22	G	9.00E-08	G	T	0.4622	0.8429	0.6042	0.9702	0.8067	0.73724	T	DER	cancer	2902
rs6800901	23502783	Weinhold N	Multiple myeloma (IgH translocation)	cancer	up to 1,660 European ancestry cases, 7,306 European ancestry controls	EUR	3q13.33	3	121435346	1.31	T	2.00E-06	C	T	0.1142	0.2118	0.1548	0.3221	0.2086	0.2023	C	DER	cancer	8966
rs6828523	23535729	Michailidou K	Breast cancer	cancer	10,052 European ancestry cases, 12,575 European ancestry controls	EUR	4q34.1	4	174925275	1.11	C	4.00E-16	C	A	0.5832	0.8199	0.7619	0.8917	0.7843	0.7682	C	ANC	cancer	22627
rs684232	23535732	Eeles RA	Prostate cancer	cancer	11,085 European ancestry cases, 11,463 European ancestry controls	EUR	17p13.3	17	715725	1.1	C	5.00E-15	T	C	0.7005	0.4395	0.6181	0.3628	0.3773	0.49964	T	DER	cancer	22548
rs6869841	23535732	Eeles RA	Prostate cancer	cancer	11,085 European ancestry cases, 11,463 European ancestry controls	EUR	5q35.2	5	173512423	1.07	T	5.00E-08	C	T	0.3964	0.183	0.1716	0.1988	0.2924	0.24844	C	DER	cancer	22548
rs6879627	20686608	Low SK	Pancreatic cancer	cancer	991 Japanese ancestry cases, 5,209 Japanese ancestry controls	EAS	5p15.33	5	2109787	1.25	C	8.00E-06	T	C	0.9569	0.781	0.5942	0.8579	0.9294	0.82388	C	ANC	cancer	6200
rs6903608	21037568	Enciso-Mora V	Hodgkin's lymphoma	cancer	589 European ancestry cases, 5,199 European ancestry controls	EUR	6p21.32, 6p21.32[rs204999]; 6p21.32[rs9268528]	6	32460508	1.7	C	3.00E-50	C	T	0.3805	0.2291	0.3889	0.3022	0.3742	0.33498	T	DER	cancer	5788
rs6939340	18463370	Maris JM	Neuroblastoma	cancer	1,032 European ancestry cases, 2,043 European ancestry controls	EUR	6p22.3	6	22139775	1.37	G	9.00E-15	A	G	0.9017	0.6556	0.6806	0.4811	0.6636	0.67652	G	ANC	cancer	3075
rs6964969	23512250	Xu H	Acute lymphoblastic leukemia (childhood)	cancer	972 European ancestry cases, 1,386 European ancestry controls, 89 African American cases, 1,363 African American controls, 305 Hispanic cases, 1,008 Hispanic controls	MIX	7p12.2	7	50405553	1.67	G	2.00E-29	A	G	0.174	0.2334	0.1081	0.3181	0.2914	0.225	A	DER	cancer	5123
rs6971499	25086665	Wolpin BM	Pancreatic cancer	cancer	1,582 European ancestry cases, 5,203 European ancestry controls	EUR	7q32.3	7	130995762	1.27	T	3.00E-12	T	C	0.8578	0.8977	0.9722	0.8748	0.8078	0.88206	T	ANC	cancer	6785
rs6976769	25134534	Chen K	Epithelial ovarian cancer	cancer	1,044 Han Chinese ancestry cases, 1,172 Han Chinese ancestry controls	EAS	7q21.11	7	83667946	1.458	C	4.00E-06	A	C	0.0333	0.0159	0.0635	0.007	0.002	0.02434	A	DER	cancer	2216
rs6983267	17618284	Tomlinson I	Colorectal cancer	cancer	930 European ancestry cases, 960 European ancestry controls	EUR	8q24.21	8	127401060	1.27	G	1.00E-14	G	T	0.9523	0.5504	0.3879	0.499	0.5317	0.58426	G	ANC	cancer	1890
rs6983267	17401363	Yeager M	Prostate cancer	cancer	1,172 European ancestry cases, 1,157 European ancestry controls	EUR	8q24.21	8	127401060	1.26	G	9.00E-13	G	T	0.9523	0.5504	0.3879	0.499	0.5317	0.58426	G	ANC	cancer	2329
rs6983561	22923026	Cheng I	Prostate cancer	cancer	1,033 Japanese ancestry cases, 1,042 Japanese ancestry controls, 1,043 Latino cases, 1,057 Latino controls	MIX	8q24.21	8	127094635	1.87	C	4.00E-13	A	C	0.5265	0.0591	0.2143	0.0358	0.1012	0.18738	C	ANC	cancer	4175
rs7010162	23666240	Ruark E	Testicular germ cell tumor	cancer	986 European ancestry cases, 4,946 European ancestry controls	EUR	8q13.3	8	70064270	1.22	C	5.00E-08	C	T	0.3026	0.3285	0.0585	0.5954	0.3814	0.33328	C	ANC	cancer	5932
rs7014346	18372901	Tenesa A	Colorectal cancer	cancer	981 European ancestry cases, 1,002 European ancestry controls	EUR	8q24.21	8	127412547	1.19	A	9.00E-26	A	G	0.4009	0.2925	0.2857	0.335	0.3384	0.3305	A	ANC	cancer	1983
rs7023329	19578364	Bishop DT	Melanoma	cancer	1,539 European ancestry cases, 3,917 European ancestry controls	EUR	9p21.3	9	21816529	1.18	A	4.00E-07	A	G	0.4856	0.5014	0.5268	0.5199	0.727	0.55214	A	ANC	cancer	5456
rs704010	23535729	Michailidou K	Breast cancer	cancer	10,052 European ancestry cases, 12,575 European ancestry controls	EUR	10q22.3	10	79081391	1.08	T	7.00E-22	T	C	0.0303	0.3876	0.3085	0.4125	0.3108	0.28994	C	DER	cancer	22627
rs704017	24836286	Zhang B	Colorectal cancer	cancer	2,098 East Asian ancestry cases, 6,172 East Asian ancestry controls	EAS	10q22.3	10	79059375	1.1	G	2.00E-08	A	G	0.5582	0.3847	0.2788	0.5616	0.4172	0.4401	G	ANC	cancer	8270
rs7072776	23535729	Michailidou K	Breast cancer	cancer	10,052 European ancestry cases, 12,575 European ancestry controls	EUR	10p12.31	10	21744013	1.07	A	4.00E-14	A	G	0.5628	0.3458	0.0546	0.2863	0.2076	0.29142	A	ANC	cancer	22627
rs708224	20686608	Low SK	Pancreatic cancer	cancer	991 Japanese ancestry cases, 5,209 Japanese ancestry controls	EAS	12p11.21	12	32283475	1.32	A	3.00E-07	A	G	0.6589	0.5288	0.5556	0.4245	0.4448	0.52252	A	ANC	cancer	6200
rs7086803	23143601	Lan Q	Lung cancer	cancer	5,510 East Asian ancestry cases, 4,544 East Asian ancestry controls	EAS	10q25.2	10	112738717	1.28	A	4.00E-18	G	A	0.6354	0.1571	0.2937	0.0278	0.0501	0.23282	A	ANC	cancer	10054
rs7086888	23502783	Weinhold N	Multiple myeloma (IgH translocation)	cancer	up to 1,660 European ancestry cases, 7,306 European ancestry controls	EUR	10p15.1	10	4634004	1.87	G	8.00E-06	A	G	0.32	0.0519	0.0149	0.0666	0.1401	0.1187	G	ANC	cancer	8966
rs7089424	19684604	Papaemmanuil E	Acute lymphoblastic leukemia (childhood)	cancer	907 European ancestry cases, 2,398 European ancestry controls	EUR	10q21.2	10	61992400	1.65	G	7.00E-19	T	G	0.2443	0.4813	0.3591	0.329	0.5092	0.38458	T	DER	cancer	3305
rs710521	24163127	Figueroa JD	Bladder cancer	cancer	up to 2,305 European ancestry cases, up to 3,901 European ancestry controls	EUR	3q28	3	189928144	1.14	T	2.00E-11	T	C	0.8147	0.781	0.7976	0.7197	0.8599	0.79458	T	ANC	cancer	6206
rs710521	20348956	Kiemeney LA	Urinary bladder cancer	cancer	1,889 European ancestry cases, 39,310 European ancestry controls	EUR	3q28	3	189928144	1.19	T	6.00E-08	T	C	0.8147	0.781	0.7976	0.7197	0.8599	0.79458	T	ANC	cancer	41199
rs7107217	22383897	Long J	Breast cancer	cancer	2,918 Chinese ancestry cases, 2,324 Chinese ancestry controls	EAS	11q24.3	11	129603795	1.08	C	5.00E-07	A	C	0.5295	0.4813	0.3492	0.5258	0.6656	0.51028	A	DER	cancer	5242
rs7126629	24740154	Lange EM	Prostate cancer (early onset)	cancer	931 European ancestry cases, 4,120 European ancestry controls	EUR	11p15.5	11	2207722	1.44	C	2.00E-08	C	A	0.4788	0.3545	0.1042	0.1819	0.2434	0.27256	C	ANC	cancer	5051
rs7141529	23535732	Eeles RA	Prostate cancer	cancer	11,085 European ancestry cases, 11,463 European ancestry controls	EUR	14q24.1	14	68660027	1.09	C	3.00E-10	T	C	0.4803	0.5187	0.8065	0.502	0.5798	0.57746	T	DER	cancer	22548
rs7142143	23007406	Yang JJ	Acute lymphoblastic leukemia (childhood)	cancer	1,268 European, South Asian, East Asian, African American/Afro-Caribbean, Hispanic and other ancestry cases	MIX	14q22.1	14	50936813	3.61	C	7.00E-09	T	C	0.112	0.0014	0	0.002	0	0.02308	T	DER	cancer	1268
rs7144018	23502783	Weinhold N	Multiple myeloma (IgH translocation)	cancer	up to 1,660 European ancestry cases, 7,306 European ancestry controls	EUR	14q22.3	14	57140349	1.85	C	9.00E-06	T	C	0.8359	0.1254	0.0685	0.1103	0.0838	0.24478	C	ANC	cancer	8966
rs7153648	25217961	Al Olama AA	Prostate cancer	cancer	34,379 European ancestry cases, 33,164 European ancestry controls, 5,327 African ancestry cases, 5,136 African ancestry controls, 2,563 Japanese ancestry cases, 4,391 Japanese ancestry controls, 1,034 Latino cases, 1,046 Latino controls	MIX	14q23.1	14	60655808	1.11	C	2.00E-09	C	G	0.3926	0.1196	0.1835	0.0835	0.316	0.21904	C	ANC	cancer	87040
rs7156960	22076464	Ellinghaus E	Acute lymphoblastic leukemia (childhood)	cancer	419 European ancestry ETV6-RUNX1 positive cases, 474 European ancestry controls	EUR	14q24.3	14	76237008	1.2048193	C	1.00E-06	C	G	0.6558	0.5591	0.4861	0.5567	0.5307	0.55768	G	DER	cancer	900
rs7176508	24292274	Speedy HE	Chronic lymphocytic leukemia	cancer	1,739 European ancestry cases, 5,199 European ancestry controls	EUR	15q23	15	69726651	1.42	A	8.00E-18	A	G	0.2496	0.3329	0.2133	0.3837	0.4151	0.31892	G	DER	cancer	6938
rs7190458	25086665	Wolpin BM	Pancreatic cancer	cancer	1,582 European ancestry cases, 5,203 European ancestry controls	EUR	16q23.1	16	75229763	1.46	A	1.00E-10	G	A	0.2852	0.0648	0.0327	0.0467	0.0072	0.08732	G	DER	cancer	6785
rs720475	23535729	Michailidou K	Breast cancer	cancer	10,052 European ancestry cases, 12,575 European ancestry controls	EUR	7q35	7	144377836	1.06	G	7.00E-11	G	A	0.9017	0.8357	0.9613	0.7117	0.8292	0.84792	G	ANC	cancer	22627
rs721048	18264098	Gudmundsson J	Prostate cancer	cancer	1,854 European ancestry cases, 21,372 European ancestry controls	EUR	2p15	2	62904596	1.15	A	8.00E-09	G	A	0.0113	0.1859	0.0546	0.173	0.1022	0.1054	G	DER	cancer	23226
rs7216064	22797724	Shiraishi K	Lung adenocarcinoma	cancer	1,695 Japanese ancestry cases, 5,333 Japanese ancestry controls	EUR	17q24.2	17	67902693	1.2	A	7.00E-11	G	A	0.1815	0.268	0.6915	0.2137	0.2689	0.32472	G	DER	cancer	7028
rs7216064	23143601	Lan Q	Lung cancer	cancer	5,510 East Asian ancestry cases, 4,544 East Asian ancestry controls	EAS	17q24.2	17	67902693	1.16	A	7.00E-06	G	A	0.1815	0.268	0.6915	0.2137	0.2689	0.32472	G	DER	cancer	10054
rs7229639	24448986	Zhang B	Colorectal cancer	cancer	1,773 East Asian ancestry cases, 2,642 East Asian ancestry controls	EAS	18q21.1	18	48924606	1.22	A	3.00E-11	A	G	0.2103	0.1138	0.1319	0.0994	0.0378	0.11864	G	DER	cancer	4415
rs7241993	23535732	Eeles RA	Prostate cancer	cancer	11,085 European ancestry cases, 11,463 European ancestry controls	EUR	18q23	18	79013973	1.09	C	2.00E-09	C	T	0.4402	0.6902	0.6448	0.6938	0.6493	0.62366	T	DER	cancer	22548
rs7335046	21700618	Nan H	Basal cell carcinoma	cancer	2,045 European ancestry cases, 6,013 European ancestry controls	EUR	13q32.3	13	99389484	1.26	G	3.00E-08	G	C	0.3449	0.2853	0.3254	0.1282	0.2423	0.26522	G	ANC	cancer	8058
rs73376930	24737748	Whiffin N	Colorectal cancer	cancer	5,626 European ancestry cases, 7,817 European ancestry controls	EUR	15q13.3	15	32720301	1.246	G	1.00E-11	A	G	0.3411	0.1614	0.5129	0.2068	0.318	0.30804	A	DER	cancer	13443
rs735665	20639881	Conde L	Follicular lymphoma	cancer	681 European ancestry cases, 750 European ancestry controls	EUR	11q24.1	11	123490689	1.81	A	4.00E-09	G	A	0.0204	0.2176	0.0149	0.166	0.1411	0.112	G	DER	cancer	1431
rs735665	23770605	Berndt SI	Chronic lymphocytic leukemia	cancer	2,179 European ancestry cases, 6,221 European ancestry controls	EUR	11q24.1	11	123490689	1.62	A	4.00E-39	G	A	0.0204	0.2176	0.0149	0.166	0.1411	0.112	G	DER	cancer	8400
rs7412746	21983785	Macgregor S	Melanoma	cancer	2,168 European ancestry cases, 4,387 European ancestry controls	EUR	1q21.3	1	150887995	1.15	T	9.00E-11	C	T	0.0938	0.3761	0.3661	0.5229	0.2945	0.33068	C	DER	cancer	6555
rs7447927	25129146	Wu C	Esophageal squamous cell carcinoma	cancer	5,337 Han Chinese ancestry cases, 5,787 Han Chinese ancestry controls	EAS	5q31.2	5	139481561	1.18	C	8.00E-20	C	G	0.9213	0.4942	0.625	0.3141	0.363	0.54352	C	ANC	cancer	11124
rs7501939	18264097	Eeles RA	Prostate cancer	cancer	1,854 European ancestry cases, 1,894 European ancestry controls	EUR	17q12	17	37741165	1.41	C	9.00E-12	T	C	0.4433	0.696	0.7698	0.6064	0.7372	0.65054	C	ANC	cancer	3748
rs7504990	22318345	Cha PC	Gallbladder cancer	cancer	41 Japanese ancestry cases, 866 Japanese ancestry controls	EAS	18q21.2	18	52991406	2.372	T	8.64E-06	T	C	0.2481	0.3905	0.2401	0.2823	0.2658	0.28536	C	DER	cancer	907
rs7536700	23502783	Weinhold N	Multiple myeloma (IgH translocation)	cancer	up to 1,660 European ancestry cases, 7,306 European ancestry controls	EUR	1q21.3	1	153668351	1.53	T	4.00E-06	C	T	0.354	0.0908	0.0139	0.0755	0.1493	0.1367	C	DER	cancer	8966
rs7538876	18849993	Stacey SN	Basal cell carcinoma	cancer	930 European ancestry cases, 33,117 European ancestry controls	EUR	1p36.13	1	17395867	1.28	A	4.00E-12	G	A	0.3434	0.3674	0.1716	0.3728	0.3661	0.32426	A	ANC	cancer	34047
rs753955	21725308	Hu Z	Lung cancer	cancer	2,331 Han Chinese ancestry cases, 3,077 Han Chinese ancestry controls	EAS	13q12.12	13	23719720	1.18	G	2.00E-12	A	G	0.1392	0.572	0.3373	0.6272	0.6871	0.47256	A	DER	cancer	5408
rs755383	20543847	Turnbull C	Testicular germ cell cancer	cancer	979 European ancestry cases, 4,947 European ancestry controls	EUR	9p24.3	9	863635	1.37	T	1.00E-23	C	T	0.3533	0.5548	0.6468	0.6203	0.593	0.55364	C	DER	cancer	5926
rs755383	23666240	Ruark E	Testicular germ cell tumor	cancer	986 European ancestry cases, 4,946 European ancestry controls	EUR	9p24.3	9	863635	1.38	T	2.00E-26	C	T	0.3533	0.5548	0.6468	0.6203	0.593	0.55364	C	DER	cancer	5932
rs7554607	19684603	Trevino LR	Acute lymphoblastic leukemia (childhood)	cancer	317 European ancestry cases, 17,958 European ancestry controls	EUR	1q43	1	237103303	1.49	A	2.00E-06	A	G	0.6831	0.5403	0.7391	0.5398	0.6268	0.62582	G	DER	cancer	18275
rs7574865	23242368	Jiang DK	Hepatocellular carcinoma (hepatitis B virus related)	cancer	1,161 Chinese ancestry cases, 1,353 Chinese ancestry controls	EAS	2q32.2, 2q32.3	2	191099907	1.21	G	2.00E-10	T	G	0.8835	0.6383	0.6528	0.7704	0.7004	0.72908	T	DER	cancer	2514
rs7577599	23502783	Weinhold N	Multiple myeloma (IgH translocation)	cancer	up to 1,660 European ancestry cases, 7,306 European ancestry controls	EUR	2p23.3	2	25390277	1.43	T	6.00E-06	T	C	0.6006	0.7161	0.4534	0.7962	0.8047	0.6742	T	ANC	cancer	8966
rs7578361	23007406	Yang JJ	Acute lymphoblastic leukemia (childhood)	cancer	1,268 European, South Asian, East Asian, African American/Afro-Caribbean, Hispanic and other ancestry cases	MIX	2q23.2	2	149540704	1.4	G	8.00E-06	G	T	0.7368	0.3228	0.1419	0.2416	0.2454	0.3377	G	ANC	cancer	1268
rs757978	23770605	Berndt SI	Chronic lymphocytic leukemia	cancer	2,179 European ancestry cases, 6,221 European ancestry controls	EUR	2q37.3	2	241431686	1.29	T	1.00E-07	C	T	0.1082	0.0807	0.0238	0.0974	0.0838	0.07878	C	DER	cancer	8400
rs7584330	21743467	Kote-Jarai Z	Prostate cancer	cancer	6,621 European ancestry cases, 6,939 European ancestry controls	EUR	2q37.3	2	237478585	1.06	G	3.00E-09	A	G	0.7421	0.3372	0.254	0.2147	0.3569	0.38098	G	ANC	cancer	13560
rs7587476	22941191	Diskin SJ	Neuroblastoma	cancer	2,101 European ancestry cases, 4,202 European ancestry controls	EUR	2q35	2	214789163	1.372	T	4.00E-14	T	C	0.3669	0.2421	0.2292	0.2008	0.3272	0.27324	C	DER	cancer	6303
rs7611694	23535732	Eeles RA	Prostate cancer	cancer	11,085 European ancestry cases, 11,463 European ancestry controls	EUR	3q13.2	3	113556777	1.1	A	4.00E-13	A	C	0.6755	0.6599	0.251	0.5765	0.5399	0.54056	A	ANC	cancer	22548
rs76934034	25217961	Al Olama AA	Prostate cancer	cancer	34,379 European ancestry cases, 33,164 European ancestry controls, 5,327 African ancestry cases, 5,136 African ancestry controls, 2,563 Japanese ancestry cases, 4,391 Japanese ancestry controls, 1,034 Latino cases, 1,046 Latino controls	EUR	10q11.22	10	45587537	1.14	T	5.00E-09	T	C	0.9977	0.9251	0.997	0.9324	0.9601	0.96246	T	ANC	cancer	87040
rs7716600	20872241	Li J	Breast cancer	cancer	2,702 European ancestry female cases, 5,726 European ancestry controls	EUR	5p12	5	44874903	1.24	A	7.00E-07	A	C	0.1702	0.2983	0.4821	0.2038	0.2607	0.28302	C	DER	cancer	8428
rs7732320	22472174	Xiao Y	Glioblastoma	cancer	315 European ancestry cases	EUR	5q14.1	5	81423306	1.64	T	1.00E-06	C	T	0.5008	0.1542	0.0665	0.1133	0.1012	0.1872	T	ANC	cancer	315
rs7738636	22076464	Ellinghaus E	Acute lymphoblastic leukemia (childhood)	cancer	419 European ancestry ETV6-RUNX1 positive cases, 474 European ancestry controls	EUR	6q14.1	6	77080091	1.2658228	A	6.00E-06	A	C	0.5915	0.7781	0.6984	0.7803	0.8057	0.7308	A	ANC	cancer	900
rs7745098	24149102	Frampton M	Hodgkin's lymphoma	cancer	1,465 European ancestry cases, 6,417 European ancestry controls	EUR	6q23.3	6	135093866	1.21	C	3.00E-09	C	T	0.1278	0.4452	0.3244	0.4781	0.4223	0.35956	T	DER	cancer	7882
rs7780883	24700089	Miura K	Cervical cancer	cancer	226 Japanese ancestry cases, 186 Japanese ancestry controls	EAS	7q11.23	7	77433395	3.28	A	2.00E-06	G	A	0.5378	0.2334	0.1101	0.3161	0.3262	0.30472	G	DER	cancer	412
rs780179	23502783	Weinhold N	Multiple myeloma (IgH translocation)	cancer	up to 1,660 European ancestry cases, 7,306 European ancestry controls	EUR	5p14.3	5	22812155	1.59	C	9.00E-07	T	C	0.6188	0.4741	0.3571	0.5179	0.5041	0.4944	C	ANC	cancer	8966
rs7822239	25129146	Wu C	Esophageal squamous cell carcinoma	cancer	5,337 Han Chinese ancestry cases, 5,787 Han Chinese ancestry controls	EAS	8q24.22	8	132107714	1.1	A	8.00E-06	C	A	0.115	0.0908	0.2937	0.0487	0.0603	0.1217	C	DER	cancer	11124
rs7832232	20686608	Low SK	Pancreatic cancer	cancer	991 Japanese ancestry cases, 5,209 Japanese ancestry controls	EAS	8p11.22	8	38611785	1.45	A	5.00E-06	A	G	0.6815	0.5965	0.5159	0.505	0.7454	0.60886	G	DER	cancer	6200
rs7853844	23180869	Wu C	Pancreatic cancer	cancer	642 European ancestry cases	EUR	9q33.1	9	115288135	1.43	A	2.00E-06	G	A	0.2988	0.1974	0.0248	0.1581	0.1227	0.16036	G	DER	cancer	642
rs790356	22544364	Turnbull C	Wilms tumor	cancer	757 European ancestry cases, 1,879 European ancestry controls	EUR	11q14.1	11	83909744	1.28	G	4.00E-15	A	G	0.4531	0.5879	0.8433	0.5089	0.5613	0.5909	A	DER	cancer	2636
rs7904519	23535729	Michailidou K	Breast cancer	cancer	10,052 European ancestry cases, 12,575 European ancestry controls	EUR	10q25.2	10	113014168	1.06	G	3.00E-08	A	G	0.8601	0.3501	0.0347	0.495	0.3804	0.42406	G	ANC	cancer	22627
rs7931342	18264097	Eeles RA	Prostate cancer	cancer	1,854 European ancestry cases, 1,894 European ancestry controls	EUR	11q13.3	11	69227030	1.19	G	2.00E-12	T	G	0.8411	0.3804	0.2331	0.5139	0.4479	0.48328	G	ANC	cancer	3748
rs7944004	23770605	Berndt SI	Chronic lymphocytic leukemia	cancer	2,179 European ancestry cases, 6,221 European ancestry controls	EUR	11p15.5	11	2289922	1.2	T	2.00E-10	T	G	0.5507	0.5879	0.8194	0.498	0.5072	0.59264	T	ANC	cancer	8400
rs798766	24163127	Figueroa JD	Bladder cancer	cancer	up to 2,305 European ancestry cases, up to 3,901 European ancestry controls	EUR	4p16.3	4	1732512	1.22	T	7.00E-25	T	C	0.3132	0.2882	0.1468	0.2147	0.2157	0.23572	T	ANC	cancer	6206
rs798766	20348956	Kiemeney LA	Urinary bladder cancer	cancer	1,889 European ancestry cases, 39,310 European ancestry controls	EUR	4p16.3	4	1732512	1.24	T	1.00E-11	T	C	0.3132	0.2882	0.1468	0.2147	0.2157	0.23572	T	ANC	cancer	41199
rs801114	18849993	Stacey SN	Basal cell carcinoma	cancer	930 European ancestry cases, 33,117 European ancestry controls	EUR	1q42.13	1	228862088	1.28	G	6.00E-12	T	G	0.8366	0.4236	0.3998	0.3797	0.2832	0.46458	G	ANC	cancer	34047
rs80130819	25217961	Al Olama AA	Prostate cancer	cancer	34,379 European ancestry cases, 33,164 European ancestry controls, 5,327 African ancestry cases, 5,136 African ancestry controls, 2,563 Japanese ancestry cases, 4,391 Japanese ancestry controls, 1,034 Latino cases, 1,046 Latino controls	EUR	12q13.11	12	48025835	1.14	A	2.00E-09	A	C	0.9947	0.9366	0.996	0.9195	0.9438	0.95812	A	ANC	cancer	87040
rs8014671	25217961	Al Olama AA	Prostate cancer	cancer	34,379 European ancestry cases, 33,164 European ancestry controls, 5,327 African ancestry cases, 5,136 African ancestry controls, 2,563 Japanese ancestry cases, 4,391 Japanese ancestry controls, 1,034 Latino cases, 1,046 Latino controls	MIX	14q24.2	14	70625539	1.07	G	1.00E-08	G	A	0.4327	0.5259	0.3542	0.5746	0.4509	0.46766	A	DER	cancer	87040
rs8023845	24292274	Speedy HE	Chronic lymphocytic leukemia	cancer	1,739 European ancestry cases, 5,199 European ancestry controls	EUR	15q15.1	15	40121915	1.27	G	2.00E-06	G	T	0.8525	0.8919	0.997	0.8201	0.9438	0.90106	G	ANC	cancer	6938
rs8028689	23502783	Weinhold N	Multiple myeloma (IgH translocation)	cancer	up to 1,660 European ancestry cases, 7,306 European ancestry controls	EUR	15q13.1	15	28243742	1.65	C	7.00E-06	T	C	0.3805	0.121	0.3909	0.0905	0.2311	0.2428	C	ANC	cancer	8966
rs8030672	21642993	Wu C	Esophageal cancer	cancer	2,031 Han Chinese ancestry cases, 2,044 Han Chinese ancestry controls	EAS	15q23	15	68766745	1.56	A	1.00E-11	T	A	0.2042	0.0101	0.0308	0.001	0.002	0.04962	A	ANC	cancer	4075
rs8034191	18385738	Hung RJ	Lung cancer	cancer	1,926 European ance other ancestry cases, 2,522 European and other ancestry controls	EUR	15q25.1	15	78513681	1.3	C	5.00E-20	T	C	0.1528	0.2147	0.0288	0.3748	0.1933	0.19288	T	DER	cancer	4448
rs8046148	23666240	Ruark E	Testicular germ cell tumor	cancer	986 European ancestry cases, 4,946 European ancestry controls	EUR	16q12.1	16	50109033	1.32	G	4.00E-09	A	G	0.7035	0.7839	0.7063	0.7883	0.8415	0.7647	A	DER	cancer	5932
rs8056064	23502783	Weinhold N	Multiple myeloma (IgH translocation)	cancer	up to 1,660 European ancestry cases, 7,306 European ancestry controls	EUR	16q23.3	16	82753448	1.68	G	2.00E-06	A	G	0.1354	0.1671	0.4296	0.1819	0.2219	0.22718	A	DER	cancer	8966
rs8067378	23817570	Shi Y	Cervical cancer	cancer	Up to 1,364 Han Chinese ancestry cases, up to 3,028 Han Chinese ancestry controls	EAS	17q12, 17q21.1	17	39895095	1.19	G	9.00E-10	A	G	0.5582	0.4107	0.2827	0.5149	0.3425	0.4218	G	ANC	cancer	4392
rs807624	22544364	Turnbull C	Wilms tumor	cancer	757 European ancestry cases, 1,879 European ancestry controls	EUR	2p24.3	2	15642347	1.33	T	1.00E-14	G	T	0.7814	0.4121	0.7798	0.3141	0.5532	0.56812	T	ANC	cancer	2636
rs8088832	24700089	Miura K	Cervical cancer	cancer	226 Japanese ancestry cases, 186 Japanese ancestry controls	EAS	18q22.3	18	72259522	1.94	C	4.00E-06	T	C	0.3011	0.5403	0.5556	0.503	0.6656	0.51312	T	DER	cancer	412
rs8099213	23502783	Weinhold N	Multiple myeloma (IgH translocation)	cancer	up to 1,660 European ancestry cases, 7,306 European ancestry controls	EUR	18q22.1	18	67284976	1.52	T	5.00E-06	C	T	0.4637	0.3242	0.8155	0.3767	0.5859	0.5132	C	DER	cancer	8966
rs8102137	24163127	Figueroa JD	Bladder cancer	cancer	up to 2,305 European ancestry cases, up to 3,901 European ancestry controls	EUR	19q12	19	29805946	1.13	C	1.00E-11	T	C	0.0477	0.1729	0.1062	0.2893	0.2117	0.16556	T	DER	cancer	6206
rs8170	23544013	Couch FJ	Breast Cancer in BRCA1 mutation carriers	cancer	1,426 European ancestry cases, 1,301 European ancestry controls	EUR	19p13.11	19	17278895	1.19	G	4.00E-13	G	A	0.8139	0.9049	0.999	0.837	0.9121	0.89338	G	ANC	cancer	2727
rs8170	23535733	Garcia-Closas M	Breast cancer	cancer	4,193 European ancestry cases, 35,194 European ancestry controls	EUR	19p13.11	19	17278895	1.15	A	9.00E-13	G	A	0.1861	0.0951	0.001	0.163	0.0879	0.10662	G	DER	cancer	39387
rs817826	23023329	Xu J	Prostate cancer	cancer	1,417 Han Chinese ancestry cases, 1,008 Han Chinese ancestry controls	EAS	9q31.2	9	107394019	1.41	C	5.00E-14	C	T	0.3502	0.1124	0.12	0.1441	0.2117	0.18768	C	ANC	cancer	2425
rs865686	23535729	Michailidou K	Breast cancer	cancer	10,052 European ancestry cases, 12,575 European ancestry controls	EUR	9q31.2	9	108126198	1.12	T	1.00E-34	G	T	0.4932	0.683	0.9196	0.6302	0.8783	0.72086	T	ANC	cancer	22627
rs872071	18758461	Di Bernardo MC	Chronic lymphocytic leukemia	cancer	505 European ancestry cases, 1,438 European ancestry controls	EUR	6p25.3	6	411064	1.54	G	2.00E-20	A	G	0.031	0.4409	0.3105	0.4742	0.4315	0.33762	A	DER	cancer	1943
rs889312	23535729	Michailidou K	Breast cancer	cancer	10,052 European ancestry cases, 12,575 European ancestry controls	EUR	5q11.2	5	56736057	1.12	C	3.00E-36	C	A	0.3374	0.4107	0.5347	0.2833	0.3916	0.39154	A	DER	cancer	22627
rs891835	19578367	Shete S	Glioma	cancer	1,878 European ancestry cases, 3,670 European ancestry controls	EUR	8q24.21	8	129479506	1.24	G	8.00E-11	T	G	0.0144	0.2147	0.1389	0.2356	0.1227	0.14526	T	DER	cancer	5548
rs898518	23770605	Berndt SI	Chronic lymphocytic leukemia	cancer	2,179 European ancestry cases, 6,221 European ancestry controls	EUR	4q25	4	108095668	1.2	A	4.00E-10	C	A	0.5991	0.4856	0.3462	0.5905	0.5378	0.51184	A	ANC	cancer	8400
rs902774	21743057	Schumacher FR	Prostate cancer	cancer	2,782 European ancestry cases, 4,458 European ancestry controls	EUR	12q13.13	12	52880120	1.17	A	5.00E-09	G	A	0.0681	0.1369	0.0119	0.1511	0.0736	0.08832	G	DER	cancer	7240
rs907611	24163127	Figueroa JD	Bladder cancer	cancer	6,911 European ancestry cases, 11,818 European ancestry controls	EUR	11p15.5	11	1852842	1.15	A	4.00E-08	G	A	0.0877	0.353	0.2381	0.327	0.2382	0.2488	G	DER	cancer	18729
rs909116	20453838	Turnbull C	Breast cancer	cancer	3,659 European ancestry cases, 4,897 European ancestry controls	EUR	11p15.5	11	1920716	1.17	T	7.00E-07	T	C	0.7405	0.3905	0.3611	0.5417	0.6472	0.5362	T	ANC	cancer	8556
rs910873	18488026	Brown KM	Melanoma	cancer	864 European ancestry cases, 864 European ancestry controls	EUR	20q11.22	20	34583968	1.75	A	1.00E-15	G	A	0.003	0.0144	0	0.0477	0.0092	0.01486	G	DER	cancer	1728
rs920590	22076464	Ellinghaus E	Acute lymphoblastic leukemia (childhood)	cancer	419 European ancestry ETV6-RUNX1 positive cases, 474 European ancestry controls	EUR	8p21.3	8	19793650	1.19	C	2.00E-06	T	C	0.4887	0.415	0.4544	0.3181	0.4888	0.433	C	ANC	cancer	900
rs9272105	22807686	Li S	Hepatocellular carcinoma	cancer	1,538 Han Chinese ancestry HBV-positive HCC cases, 1,465 Han Chinese ancestry chronic HBV carriers	EAS	6p21.32	6	32632222	1.28	A	5.00E-22	G	A	0.5832	0.5331	0.4653	0.5527	0.4254	0.51194	A	ANC	cancer	3003
rs9275319	23242368	Jiang DK	Hepatocellular carcinoma (hepatitis B virus related)	cancer	1,161 Chinese ancestry cases, 1,353 Chinese ancestry controls	EAS	6p21.32	6	32698518	1.49	A	3.00E-17	A	G	0.8865	0.7104	0.8651	0.837	0.909	0.8416	A	ANC	cancer	2514
rs9275572	21499248	Kumar V	Hepatocellular carcinoma	cancer	721 Japanese ancestry cases, 2,890 Japanese ancestry controls	EAS	6p21.32	6	32711222	1.3	A	6.00E-09	A	G	0.3986	0.3141	0.254	0.3996	0.2812	0.3295	G	DER	cancer	3611
rs9287719	25217961	Al Olama AA	Prostate cancer	cancer	34,379 European ancestry cases, 33,164 European ancestry controls, 5,327 African ancestry cases, 5,136 African ancestry controls, 2,563 Japanese ancestry cases, 4,391 Japanese ancestry controls, 1,034 Latino cases, 1,046 Latino controls	MIX	2p25.1	2	10570604	1.07	C	2.00E-08	C	T	0.2269	0.4366	0.376	0.4831	0.6012	0.42476	T	DER	cancer	87040
rs9290663	19684603	Trevino LR	Acute lymphoblastic leukemia (childhood)	cancer	317 European ancestry cases, 17,958 European ancestry controls	EUR	3q26.32	3	178712151	1.58	T	6.00E-06	A	T	0.3699	0.121	0.248	0.175	0.2382	0.23042	A	DER	cancer	18275
rs9295536	22941191	Diskin SJ	Neuroblastoma	cancer	2,101 European ancestry cases, 4,202 European ancestry controls	EUR	6p22.3	6	22131700	1.357	A	8.00E-16	C	A	0.8964	0.647	0.7262	0.4334	0.6033	0.66126	A	ANC	cancer	6303
rs9303196	20876614	Yoon KA	Non-small cell lung cancer	cancer	621 Korean ancestry cases, 1,541 Korean ancestry controls	EAS	17p13.2	17	6004123	1.43	T	8.00E-06	A	T	0.6611	0.8963	0.9127	0.8449	0.8313	0.82926	T	ANC	cancer	2162
rs9364554	18264097	Eeles RA	Prostate cancer	cancer	1,854 European ancestry cases, 1,894 European ancestry controls	EUR	6q25.3	6	160412632	1.17	T	6.00E-10	C	T	0.0219	0.1888	0.3294	0.2783	0.2863	0.22094	C	DER	cancer	3748
rs9378805	21131588	Slager SL	Chronic lymphocytic leukemia	cancer	407 European ancestry cases, 296 European ancestry controls	EUR	6p25.3	6	417727	1.38	C	2.00E-06	A	C	0.0484	0.4438	0.3095	0.4742	0.4223	0.33964	A	DER	cancer	703
rs9383951	22383897	Long J	Breast cancer	cancer	2,918 Chinese ancestry cases, 2,324 Chinese ancestry controls	EAS	6q25.1	6	151974478	1.14	G	2.00E-06	G	C	0.8253	0.9957	0.9306	0.995	0.9652	0.94236	G	ANC	cancer	5242
rs9387478	23143601	Lan Q	Lung cancer	cancer	5,510 East Asian ancestry cases, 4,544 East Asian ancestry controls	EAS	6q22.1	6	117465017	1.18	C	4.00E-10	C	A	0.0983	0.5605	0.502	0.495	0.2658	0.38432	A	DER	cancer	10054
rs941764	23535729	Michailidou K	Breast cancer	cancer	10,052 European ancestry cases, 12,575 European ancestry controls	EUR	14q32.11	14	91374725	1.06	G	4.00E-10	A	G	0.7806	0.4481	0.1369	0.3529	0.2699	0.39768	G	ANC	cancer	22627
rs9430161	22327514	Postel-Vinay S	Ewing sarcoma	cancer	Up to 427 European ancestry cases, up to 4,352 European ancestry controls	EUR	1p36.22	1	10986798	2.2	G	1.00E-20	G	T	0.4675	0.8314	0.9196	0.7992	0.908	0.78514	T	DER	cancer	4779
rs944289	19198613	Gudmundsson J	Thyroid cancer	cancer	192 European ancestry cases, 37,196 European ancestry controls	EUR	14q13.3	14	36180040	1.37	T	2.00E-09	C	T	0.1528	0.379	0.4613	0.5815	0.4632	0.40756	C	DER	cancer	37388
rs9443189	25217961	Al Olama AA	Prostate cancer	cancer	34,379 European ancestry cases, 33,164 European ancestry controls, 5,327 African ancestry cases, 5,136 African ancestry controls, 2,563 Japanese ancestry cases, 4,391 Japanese ancestry controls, 1,034 Latino cases, 1,046 Latino controls	MIX	6q14.1	6	75786165	1.08	G	4.00E-08	A	G	0.5862	0.1412	0.378	0.1392	0.2485	0.29862	A	DER	cancer	87040
rs9485372	22383897	Long J	Breast cancer	cancer	2,918 Chinese ancestry cases, 2,324 Chinese ancestry controls	EAS	6q25.1	6	149287738	1.11	G	4.00E-12	G	A	0.795	0.8084	0.5774	0.836	0.7843	0.76022	G	ANC	cancer	5242
rs9502893	20686608	Low SK	Pancreatic cancer	cancer	991 Japanese ancestry cases, 5,209 Japanese ancestry controls	EAS	6p25.3	6	1339954	1.29	C	3.00E-07	C	T	0.5915	0.6282	0.3948	0.4344	0.5061	0.511	T	DER	cancer	6200
rs9510787	20512145	Bei JX	Nasopharyngeal carcinoma	cancer	1,583 Chinese ancestry cases, 1,894 Chinese ancestry controls	EAS	13q12.12	13	23631056	1.2	G	2.00E-09	A	G	0.0416	0.1643	0.3244	0.2555	0.1687	0.1909	A	DER	cancer	3477
rs9543325	20101243	Petersen GM	Pancreatic cancer	cancer	3,851 European, Chinese and other ancestry cases, 3,934 European, Chinese and other ancestry controls	MIX	13q22.1	13	73342491	1.26	C	3.00E-11	C	T	0.9478	0.4308	0.4276	0.3897	0.3395	0.50708	C	ANC	cancer	7785
rs9573163	22158540	Wu C	Pancreatic cancer	cancer	981 Han Chinese ancestry cases, 1,991 Han Chinese ancestry controls	EAS	13q22.1	13	73334709	1.26	G	5.00E-13	C	G	0.0976	0.598	0.5774	0.6511	0.6718	0.51918	C	DER	cancer	2972
rs9581943	25086665	Wolpin BM	Pancreatic cancer	cancer	1,582 European ancestry cases, 5,203 European ancestry controls	EUR	13q12.2	13	27919860	1.15	A	2.00E-09	G	A	0.0779	0.2666	0.3859	0.4304	0.545	0.34116	G	DER	cancer	6785
rs9600079	20676098	Takata R	Prostate cancer	cancer	1,583 Japanese ancestry cases, 3,386 Japanese ancestry controls	EAS	13q22.1	13	73154002	1.18	T	3.00E-09	G	T	0.5189	0.3833	0.4474	0.4662	0.4427	0.4517	T	ANC	cancer	4969
rs961253	19011631	Houlston RS	Colorectal cancer	cancer	1,902 European ancestry cases, 1,929 European ancestry controls	EUR	20p12.3	20	6423634	1.12	A	2.00E-10	C	A	0.3669	0.3069	0.1071	0.3608	0.2986	0.28806	A	ANC	cancer	3831
rs9642880	24163127	Figueroa JD	Bladder cancer	cancer	up to 2,305 European ancestry cases, up to 3,901 European ancestry controls	EUR	8q24.21	8	127705823	1.24	T	4.00E-38	G	T	0.8079	0.4294	0.3135	0.4493	0.5838	0.51678	T	ANC	cancer	6206
rs9642880	20348956	Kiemeney LA	Urinary bladder cancer	cancer	1,889 European ancestry cases, 39,310 European ancestry controls	EUR	8q24.21	8	127705823	1.21	T	7.00E-12	G	T	0.8079	0.4294	0.3135	0.4493	0.5838	0.51678	T	ANC	cancer	41199
rs965513	19198613	Gudmundsson J	Thyroid cancer	cancer	192 European ancestry cases, 37,196 European ancestry controls	EUR	9q22.33	9	97793827	1.75	A	2.00E-27	A	G	0.1067	0.3026	0.129	0.337	0.1871	0.21248	G	DER	cancer	37388
rs966423	22267200	Gudmundsson J	Thyroid cancer	cancer	27,758 European ancestry individuals	EUR	2q35	2	217445617	1.34	C	1.00E-09	C	T	0.8457	0.6095	0.7857	0.4274	0.8037	0.6944	C	ANC	cancer	27758
rs9693444	23535729	Michailidou K	Breast cancer	cancer	10,052 European ancestry cases, 12,575 European ancestry controls	EUR	8p12	8	29652100	1.07	A	9.00E-14	A	C	0.3828	0.3098	0.2996	0.3459	0.2188	0.31138	C	DER	cancer	22627
rs9783347	23180869	Wu C	Pancreatic cancer	cancer	642 European ancestry cases	EUR	11p15.1	11	18363391	1.36	A	9.00E-06	A	G	0.621	0.2752	0.0367	0.2913	0.3139	0.30762	A	ANC	cancer	642
rs9790517	23535729	Michailidou K	Breast cancer	cancer	10,052 European ancestry cases, 12,575 European ancestry controls	EUR	4q24	4	105163621	1.05	T	4.00E-08	C	T	0.053	0.2867	0.6349	0.2117	0.2802	0.2933	C	DER	cancer	22627
rs981782	17529967	Easton DF	Breast cancer	cancer	390 cases,364 controls	EUR	5p12	5	45285616	1.04	C	9.00E-06	A	C	0.0257	0.4323	0.3462	0.4662	0.2025	0.29458	A	DER	cancer	754
rs9864370	23502783	Weinhold N	Multiple myeloma (hyperdiploidy)	cancer	up to 1,660 European ancestry cases, 7,306 European ancestry controls	EUR	3q26.2	3	169198452	2.04	C	9.00E-06	T	C	0.0673	0.0562	0.1121	0.0716	0.229	0.10724	T	DER	cancer	8966
rs9868873	21642993	Wu C	Esophageal cancer	cancer	2,031 Han Chinese ancestry cases, 2,044 Han Chinese ancestry controls	EAS	3q21.1	3	123012063	1.19	G	1.00E-07	G	A	0.2057	0.8357	0.7867	0.9006	0.8354	0.71282	A	DER	cancer	4075
rs9874556	23180869	Wu C	Pancreatic cancer	cancer	642 European ancestry cases	EUR	3p26.2	3	3314490	1.31	A	4.00E-06	A	G	0.5008	0.3573	0.0357	0.4761	0.3456	0.3431	A	ANC	cancer	642
rs9905704	23666239	Chung CC	Testicular germ cell tumor	cancer	582 European ancestry male cases, 1,056 European ancestry male controls	EUR	17q22	17	58555182	1.27	T	4.00E-13	G	T	0.9614	0.8184	1	0.6461	0.864	0.85798	T	ANC	cancer	1638
rs9929218	19011631	Houlston RS	Colorectal cancer	cancer	1,902 European ancestry cases, 1,929 European ancestry controls	EUR	16q22.1	16	68787043	1.1	G	1.00E-08	G	A	0.733	0.7824	0.7669	0.7058	0.7393	0.74548	G	ANC	cancer	3831
rs995030	23666240	Ruark E	Testicular germ cell tumor	cancer	986 European ancestry cases, 4,946 European ancestry controls	EUR	12q21.32	12	88496894	2.26	G	2.00E-50	A	G	0.2511	0.8329	0.7321	0.7992	0.7873	0.68052	A	DER	cancer	5932
rs997363	24700089	Miura K	Cervical cancer	cancer	226 Japanese ancestry cases, 186 Japanese ancestry controls	EAS	2q36.3	2	227644742	1.986	C	1.00E-06	C	T	0.2141	0.4467	0.4137	0.4115	0.547	0.4066	C	ANC	cancer	412
rs999737	23535729	Michailidou K	Breast cancer	cancer	10,052 European ancestry cases, 12,575 European ancestry controls	EUR	14q24.1	14	68567965	1.09	C	3.00E-19	C	T	0.9924	0.8343	0.997	0.7903	0.9121	0.90522	C	ANC	cancer	22627
rs10026364	21347282	Lettre G	Hypertension	cardiovascular	4,069 African American cases, 3,848 African American controls	AFR	4q28.3	4	134601585	1.28	T	4.00E-06	C	T	0.1664	0.0231	0.0288	0.0179	0.0481	0.05686	C	DER	CVD	7917
rs10033464	17603472	Gudbjartsson DF	Atrial fibrillation/atrial flutter	cardiovascular	550 European ancestry cases, 4,476 European ancestry controls	EUR	4q25	4	110799605	1.39	T	7.00E-11	T	G	0.1914	0.1513	0.255	0.0974	0.1994	0.1789	G	DER	CVD	5026
rs10428132	23872634	Bezzina CR	Brugada syndrome	cardiovascular	312 European ancestry cases, 1,115 European ancestry controls	EUR	3p22.2	3	38736063	2.55	T	1.00E-68	T	G	0.1188	0.4294	0.2073	0.4165	0.3344	0.30128	G	DER	CVD	1427
rs10510921	25187353	Goldstein JI	Clozapine-induced agranulocytosis	cardiovascular	161 European ancestry cases, 1,196 European ancestry clozapine-treated and untreated controls	EUR	3p14.1	3	64926476	3.52	G	7.00E-06	A	G	0.0802	0.0793	0	0.0189	0.0593	0.04754	A	DER	CVD	1357
rs10757272	22286173	Low SK	Intracranial aneurysm	cardiovascular	1,383 Japanese ancestry cases, 5,484 Japanese ancestry controls	EAS	9p21.3	9	22088261	1.213	T	2.00E-07	C	T	0.18	0.4164	0.6875	0.4861	0.5593	0.46586	C	DER	CVD	6867
rs10757274	22751097	Lu X	Coronary heart disease	cardiovascular	1,515 Han Chinese ancestry cases, 5,019 Han Chinese ancestry controls	EAS	9p21.3	9	22096056	1.37	G	8.00E-45	A	G	0.1755	0.4179	0.5288	0.492	0.4836	0.41956	A	DER	CVD	6534
rs10757278	17478679	Helgadottir A	Myocardial infarction	cardiovascular	1,607 European ancestry cases, 6,728 European ancestry controls	EUR	9p21.3	9	22124478	1.28	G	1.00E-20	A	G	0.1589	0.4553	0.5437	0.4742	0.5041	0.42724	A	DER	CVD	8335
rs10821415	22544366	Ellinor PT	Atrial fibrillation	cardiovascular	6,707 European ancestry cases, 52,426 European ancestry controls	EUR	9q22.32	9	94951177	1.11	A	4.00E-11	C	A	0.1868	0.353	0.2758	0.4016	0.2863	0.3007	C	DER	CVD	59133
rs10824026	22544366	Ellinor PT	Atrial fibrillation	cardiovascular	6,707 European ancestry cases, 52,426 European ancestry controls	EUR	10q22.2	10	73661450	1.15	A	4.00E-09	G	A	0.2549	0.6326	0.6597	0.84	0.7444	0.62632	G	DER	CVD	59133
rs10865924	25187353	Goldstein JI	Clozapine-induced agranulocytosis	cardiovascular	161 European ancestry cases, 1,196 European ancestry clozapine-treated and untreated controls	EUR	3p22.1	3	42852935	1.84	G	3.00E-06	C	G	0.0166	0.513	0.5913	0.3231	0.2986	0.34852	C	DER	CVD	1357
rs10911021	23982368	Qi L	Cardiovascular heart disease in diabetics	cardiovascular	669 European ancestry cases, 1,641 European ancestry controls	EUR	1q25.3	1	182112825	1.36	C	2.00E-08	C	T	0.4841	0.6758	0.7183	0.7087	0.6861	0.6546	T	DER	CVD	2310
rs10933436	21378990	Schunkert H	Coronary heart disease	cardiovascular	22,233 European ancestry cases, 64,762 European ancestry controls	EUR	2q37.1	2	233133771	1.06	A	7.00E-06	C	A	0.5386	0.3847	0.497	0.4573	0.4703	0.46958	A	ANC	CVD	86995
rs10953541	21378988	The Coronary Artery Disease (C4D) Genetics Consortium	Coronary heart disease	cardiovascular	8,424 European ancestry cases, 7,268 European ancestry controls, 6,996 South Asian ancestry cases, 7,794 South Asian ancestry controls	MIX	7q22.3	7	107604100	1.08	C	3.00E-08	C	T	0.9909	0.8934	0.8522	0.7932	0.8395	0.87384	C	ANC	CVD	30482
rs10958409	18997786	Bilguvar K	Intracranial aneurysm	cardiovascular	1,580 European ancestry cases, 6,276 European ancestry controls	EUR	8q11.23	8	54414531	1.36	A	1.00E-10	G	A	0.1846	0.3689	0.2887	0.1441	0.3855	0.27436	G	DER	CVD	7856
rs11065987	23297363	Cordell HJ	Tetralogy of Fallot	cardiovascular	835 European ancestry cases, 5,159 European ancestry controls	EUR	12q24.12	12	111634620	1.344	G	8.00E-11	A	G	0.0174	0.2248	0.003	0.4195	0.0603	0.145	A	DER	CVD	5994
rs11066280	22751097	Lu X	Coronary heart disease	cardiovascular	1,515 Han Chinese ancestry cases, 5,019 Han Chinese ancestry controls	EAS	12q24.13	12	112379979	1.19	A	2.00E-11	T	A	8.00E-04	0.0029	0.2163	0	0.0041	0.04482	T	DER	CVD	6534
rs11206510	21378990	Schunkert H	Coronary heart disease	cardiovascular	22,233 European ancestry cases, 64,762 European ancestry controls	EUR	1p32.3	1	55030366	1.08	T	9.00E-08	T	C	0.8654	0.8833	0.9554	0.828	0.9663	0.89968	C	DER	CVD	86995
rs11206510	19198609	Kathiresan S	Myocardial infarction (early onset)	cardiovascular	2,967 European ancestry cases, 3,075 European ancestry controls	EUR	1p32.3	1	55030366	1.15	T	1.00E-08	T	C	0.8654	0.8833	0.9554	0.828	0.9663	0.89968	C	DER	CVD	6042
rs11211480	25187353	Goldstein JI	Clozapine-induced agranulocytosis	cardiovascular	161 European ancestry cases, 1,196 European ancestry clozapine-treated and untreated controls	EUR	1p33	1	47227548	1.9278966	G	2.00E-06	A	G	0.1422	0.389	0.0129	0.5726	0.3671	0.29676	A	DER	CVD	1357
rs1122608	19198609	Kathiresan S	Myocardial infarction (early onset)	cardiovascular	2,967 European ancestry cases, 3,075 European ancestry controls	EUR	19p13.2	19	11052925	1.15	G	2.00E-09	G	T	0.9887	0.853	0.9206	0.7505	0.7505	0.85266	G	ANC	CVD	6042
rs1122608	21378990	Schunkert H	Coronary heart disease	cardiovascular	22,233 European ancestry cases, 64,762 European ancestry controls	EUR	19p13.2	19	11052925	1.14	G	1.00E-09	G	T	0.9887	0.853	0.9206	0.7505	0.7505	0.85266	G	ANC	CVD	86995
rs112511621	25187353	Goldstein JI	Clozapine-induced agranulocytosis	cardiovascular	161 European ancestry cases, 1,196 European ancestry clozapine-treated and untreated controls	EUR	12q21.32	12	88254303	2.4087	T	6.00E-06	C	T	0.0265	0.134	0.001	0.2495	0.0501	0.09222	C	DER	CVD	1357
rs114397494	25187353	Goldstein JI	Clozapine-induced agranulocytosis	cardiovascular	161 European ancestry cases, 1,196 European ancestry clozapine-treated and untreated controls	EUR	5q14.2	5	83114977	2.96	G	5.00E-06	A	G	0.0038	0.0591	0.0655	0.0338	0.0573	0.0439	A	DER	CVD	1357
rs1152591	22544366	Ellinor PT	Atrial fibrillation	cardiovascular	6,707 European ancestry cases, 52,426 European ancestry controls	EUR	14q23.2	14	64214130	1.13	A	6.00E-13	A	G	0.0681	0.4294	0.2629	0.4573	0.4939	0.34232	G	DER	CVD	59133
rs115384187	25187353	Goldstein JI	Clozapine-induced agranulocytosis	cardiovascular	161 European ancestry cases, 1,196 European ancestry clozapine-treated and untreated controls	EUR	1q32.1	1	203195061	6.4585	A	9.00E-06	G	A	0	0.0029	0	0.0139	0	0.00336	G	DER	CVD	1357
rs11556924	21378990	Schunkert H	Coronary heart disease	cardiovascular	22,233 European ancestry cases, 64,762 European ancestry controls	EUR	7q32.2	7	130023656	1.09	C	9.00E-18	C	T	0.9735	0.7911	0.9504	0.6233	0.8252	0.8327	C	ANC	CVD	86995
rs11646213	19304780	Org E	Hypertension	cardiovascular	364 European ancestry cases, 590 European ancestry controls	EUR	16q23.3	16	82609046	1.28	T	8.00E-06	A	T	0.1944	0.4352	0.1786	0.5815	0.4888	0.3757	A	DER	CVD	954
rs11661542	20364137	Yasuno K	Intracranial aneurysm	cardiovascular	2,780 European ancestry cases, 12,515 European ancestry controls	EUR	18q11.2	18	22643732	1.22	C	1.00E-12	C	A	0.9493	0.7608	0.5506	0.4881	0.6104	0.67184	C	ANC	CVD	15295
rs116688600	25187353	Goldstein JI	Clozapine-induced agranulocytosis	cardiovascular	161 European ancestry cases, 1,196 European ancestry clozapine-treated and untreated controls	EUR	5p14.1	5	26746274	5.07	C	9.00E-06	T	C	0.003	0.0303	0	0.0268	0.0235	0.01672	C	ANC	CVD	1357
rs11708996	23872634	Bezzina CR	Brugada syndrome	cardiovascular	312 European ancestry cases, 1,115 European ancestry controls	EUR	3p22.2	3	38592432	1.73	C	1.00E-14	G	C	0.0182	0.1354	0.0188	0.1461	0.1708	0.09786	G	DER	CVD	1427
rs11752643	21971053	Takeuchi F	Coronary heart disease	cardiovascular	806 Japanese ancestry cases, 1,337 Japanese ancestry controls	EAS	6p21.32	6	32701596	1.26	T	5.00E-07	C	T	0.003	0.0101	0.0198	0.0258	0.0092	0.01358	C	DER	CVD	2143
rs118067775	25187353	Goldstein JI	Clozapine-induced agranulocytosis	cardiovascular	161 European ancestry cases, 1,196 European ancestry clozapine-treated and untreated controls	EUR	12q13.11	12	48679011	4.12	C	1.00E-06	T	C	0.0023	0.036	0	0.0328	0.0061	0.01544	T	DER	CVD	1357
rs11856574	22247754	Murray SS	Life threatening arrhythmia	cardiovascular	607 European ancestry cases, 297 European ancestry controls	EUR	15q13.1	15	29439240	2.02	G	5.00E-06	G	A	0.795	0.8285	0.6528	0.8598	0.8037	0.78796	G	ANC	CVD	904
rs11984041	22306652	Bellenguez C	Stroke	cardiovascular	3,548 European ancestry cases, 5,972 European ancestry controls	EUR	7p21.1	7	18992312	1.42	T	2.00E-11	C	T	0.2141	0.0764	0	0.0964	0.092	0.09578	C	DER	CVD	9520
rs12190287	21378990	Schunkert H	Coronary heart disease	cardiovascular	22,233 European ancestry cases, 64,762 European ancestry controls	EUR	6q23.2	6	133893387	1.08	C	1.00E-12	C	G	0.9607	0.536	0.5903	0.6123	0.4724	0.63434	C	ANC	CVD	86995
rs1231206	21378990	Schunkert H	Coronary heart disease	cardiovascular	22,233 European ancestry cases, 64,762 European ancestry controls	EUR	17p13.3	17	2222311	1.07	A	9.00E-10	G	A	0.4115	0.3285	0.25	0.3668	0.3875	0.34886	G	DER	CVD	86995
rs12413409	21378990	Schunkert H	Coronary heart disease	cardiovascular	22,233 European ancestry cases, 64,762 European ancestry controls	EUR	10q24.32	10	102959339	1.12	G	1.00E-09	G	A	0.9584	0.8055	0.7143	0.9105	0.7791	0.83356	G	ANC	CVD	86995
rs12413409	20364137	Yasuno K	Intracranial aneurysm	cardiovascular	2,780 European ancestry cases, 12,515 European ancestry controls	EUR	10q24.32	10	102959339	1.29	G	1.00E-09	G	A	0.9584	0.8055	0.7143	0.9105	0.7791	0.83356	G	ANC	CVD	15295
rs12425791	19369658	Ikram MA	Stroke	cardiovascular	19,602 European ancestry individuals	EUR	12p13.33	12	674318	1.27	A	1.00E-09	G	A	0.0991	0.2594	0.255	0.2117	0.3364	0.23232	G	DER	CVD	19602
rs12524865	22751097	Lu X	Coronary heart disease	cardiovascular	1,515 Han Chinese ancestry cases, 5,019 Han Chinese ancestry controls	EAS	6q23.2	6	133875536	1.11	C	2.00E-07	C	A	0.5439	0.5403	0.502	0.7097	0.5675	0.57268	C	ANC	CVD	6534
rs12526453	19198609	Kathiresan S	Myocardial infarction (early onset)	cardiovascular	2,967 European ancestry cases, 3,075 European ancestry controls	EUR	6p24.1	6	12927312	1.12	C	1.00E-09	C	G	0.8941	0.7089	0.996	0.66	0.819	0.8156	C	ANC	CVD	6042
rs12526453	21378990	Schunkert H	Coronary heart disease	cardiovascular	22,233 European ancestry cases, 64,762 European ancestry controls	EUR	6p24.1	6	12927312	1.1	C	1.00E-09	C	G	0.8941	0.7089	0.996	0.66	0.819	0.8156	C	ANC	CVD	86995
rs12936587	21378990	Schunkert H	Coronary heart disease	cardiovascular	22,233 European ancestry cases, 64,762 European ancestry controls	EUR	17p11.2	17	17640408	1.07	G	4.00E-10	G	A	0.7443	0.6484	0.8889	0.5537	0.7965	0.72636	A	DER	CVD	86995
rs12993904	25187353	Goldstein JI	Clozapine-induced agranulocytosis	cardiovascular	161 European ancestry cases, 1,196 European ancestry clozapine-treated and untreated controls	EUR	2p25.2	2	5999574	1.93	G	9.00E-07	C	G	0.1899	0.3746	0.2857	0.508	0.3405	0.33974	G	ANC	CVD	1357
rs13232179	21347282	Lettre G	Coronary heart disease	cardiovascular	260 African American cases, 5,053 African American controls	AFR	7q36.1	7	151423862	1.67	A	1.00E-06	T	A	0.0998	0.1167	0.494	0.1093	0.3804	0.24004	T	DER	CVD	5313
rs1333040	20364137	Yasuno K	Intracranial aneurysm	cardiovascular	2,780 European ancestry cases, 12,515 European ancestry controls	EUR	9p21.3	9	22083405	1.32	T	2.00E-22	C	T	0.6415	0.513	0.7044	0.5736	0.6084	0.60818	C	DER	CVD	15295
rs1333049	21606135	Wild PS	Coronary heart disease	cardiovascular	2,078 European ancestry cases, 2,953 European ancestry controls	EUR	9p21.3, 9p21.3[rs1333048]; 9p21.3[rs1333049]	9	22125504	1.27	C	7.00E-58	G	C	0.2133	0.4553	0.5367	0.4722	0.4908	0.43366	C	ANC	CVD	5031
rs13333226	21082022	Padmanabhan S	Hypertension	cardiovascular	1,621 extreme cases, 1,699 controls	EUR	16p12.3	16	20354332	1.15	A	4.00E-11	A	G	0.6619	0.7507	0.9157	0.7982	0.7004	0.76538	G	DER	CVD	3320
rs13376333	20173747	Ellinor PT	Atrial fibrillation	cardiovascular	1,335 European ancestry cases, 12,844 European ancestry controls	EUR	1q21.3	1	154841877	1.52	T	2.00E-21	C	T	0.3003	0.1744	0.0308	0.3042	0.2014	0.20222	T	ANC	CVD	14179
rs13407662	23041239	Traylor M	Stroke (ischemic)	cardiovascular	12,389 European ancestry cases, 62,004 European ancestry controls	EUR	2p16.2	2	53555422	1.95	T	5.00E-08	C	T	0.0492	0.0389	0.001	0.0417	0.0123	0.02862	C	DER	CVD	74393
rs1364044	22990015	Arning A	Stroke (pediatric)	cardiovascular	270 European ancestry trios	EUR	5p13.2	5	33879687	1.91	T	3.00E-06	C	T	0.4047	0.4424	0.38	0.34	0.2955	0.37252	C	DER	CVD	270
rs1412444	21378988	The Coronary Artery Disease (C4D) Genetics Consortium	Coronary heart disease	cardiovascular	8,424 European ancestry cases, 7,268 European ancestry controls, 6,996 South Asian ancestry cases, 7,794 South Asian ancestry controls	MIX	10q23.31	10	89243170	1.09	T	3.00E-13	C	T	0.4228	0.4582	0.3175	0.3608	0.546	0.42106	C	DER	CVD	30482
rs144803255	25187353	Goldstein JI	Clozapine-induced agranulocytosis	cardiovascular	161 European ancestry cases, 1,196 European ancestry clozapine-treated and untreated controls	EUR	15q21.3	15	56403547	4.1709	A	9.00E-07	G	A	0.0023	0.1052	0.002	0.0219	0.0092	0.02812	G	DER	CVD	1357
rs1466535	22055160	Bown MJ	Abdominal aortic aneurysm	cardiovascular	1,737 European ancestry cases, 5,435 European ancestry controls, 129 cases	EUR	12q13.3	12	57140687	1.15	G	5.00E-10	G	A	0.8381	0.5432	0.7867	0.6968	0.6554	0.70404	G	ANC	CVD	7301
rs1475591	21347282	Lettre G	Hypertension	cardiovascular	4,069 African American cases, 3,848 African American controls	AFR	21q22.11	21	31068221	1.18	T	6.00E-06	T	C	0.4644	0.0634	0.0913	0.0348	0.1104	0.15286	T	ANC	CVD	7917
rs148071215	25187353	Goldstein JI	Clozapine-induced agranulocytosis	cardiovascular	161 European ancestry cases, 1,196 European ancestry clozapine-treated and untreated controls	EUR	14q31.1	14	82806309	4.3652	A	4.00E-07	G	A	0	0.0086	0	0.0169	0.0051	0.00612	G	DER	CVD	1357
rs1504749	20364137	Yasuno K	Intracranial aneurysm	cardiovascular	2,780 European ancestry cases, 12,515 European ancestry controls	EUR	8q11.23	8	54398151	1.17	C	5.00E-07	A	C	0.4811	0.4625	0.3313	0.2068	0.4294	0.38222	C	ANC	CVD	15295
rs1531070	23708190	Hu Z	Congenital heart malformation	cardiovascular	945 Han Chinese ancestry cases, 1,246 Han Chinese ancestry controls	EAS	4q31.1	4	139874173	1.4	A	5.00E-12	G	A	0.0643	0.2392	0.127	0.4125	0.2832	0.22524	G	DER	CVD	2191
rs16851055	23041239	Traylor M	Stroke (ischemic)	cardiovascular	12,389 European ancestry cases, 62,004 European ancestry controls	EUR	3q23	3	141080371	1.12	G	6.00E-07	G	A	0.5507	0.8271	0.8115	0.8211	0.8732	0.77672	G	ANC	CVD	74393
rs16861990	22672568	Heit JA	Venous thromboembolism	cardiovascular	1,503 European and other ancestry cases, 1,459 European and other ancestry controls	MIX	1q24.2	1	169165889	2.02	C	2.00E-12	A	C	0.0197	0.0677	0.0595	0.0586	0.1237	0.06584	A	DER	CVD	2962
rs16893526	21606135	Wild PS	Coronary heart disease	cardiovascular	2,078 European ancestry cases, 2,953 European ancestry controls	EUR	6q14.1	6	81805598	1.13	G	5.00E-06	G	A	0.9115	0.9467	0.8403	0.9195	0.9059	0.90478	G	ANC	CVD	5031
rs17042171	19597492	Benjamin EJ	Atrial fibrillation	cardiovascular	3,413 cases, 37,105 referents	EUR	4q25	4	110787131	1.65	A	4.00E-63	C	A	0.2542	0.2839	0.4524	0.1551	0.136	0.25632	C	DER	CVD	40518
rs17114036	21378990	Schunkert H	Coronary heart disease	cardiovascular	22,233 European ancestry cases, 64,762 European ancestry controls	EUR	1p32.2	1	56497149	1.17	A	4.00E-19	A	G	0.8464	0.9337	0.9732	0.8787	0.9397	0.91434	G	DER	CVD	86995
rs17156371	25187353	Goldstein JI	Clozapine-induced agranulocytosis	cardiovascular	161 European ancestry cases, 1,196 European ancestry clozapine-treated and untreated controls	EUR	10p13	10	15171101	2.1463	A	5.00E-06	C	A	0.1528	0.0504	0.1448	0.1113	0.0511	0.10208	C	DER	CVD	1357
rs17228212	17634449	Samani NJ	Coronary heart disease	cardiovascular	1,926 European ancestry cases, 2,938 European ancestry controls	EUR	15q22.33	15	67166301	1.21	C	2.00E-07	T	C	0.0976	0.1326	0.001	0.2903	0.1227	0.12884	T	DER	CVD	4864
rs17312438	25187353	Goldstein JI	Clozapine-induced agranulocytosis	cardiovascular	161 European ancestry cases, 1,196 European ancestry clozapine-treated and untreated controls	EUR	7q21.11	7	85937160	8.37	C	9.00E-06	T	C	0	0.0072	0	0.0149	0.0041	0.00524	T	DER	CVD	1357
rs1735151	21347282	Lettre G	Hypertension	cardiovascular	4,069 African American cases, 3,848 African American controls	AFR	21q22.2	21	39751374	1.16	T	9.00E-06	T	C	0.6399	0.1772	0.3403	0.1551	0.2127	0.30504	T	ANC	CVD	7917
rs17375901	19597492	Benjamin EJ	Atrial fibrillation	cardiovascular	3,413 cases, 37,105 referents	EUR	1p36.22	1	11792459	1.26	T	6.00E-07	C	T	0.0197	0.0086	0.002	0.0686	0.0511	0.03	C	DER	CVD	40518
rs1746048	21378990	Schunkert H	Coronary heart disease	cardiovascular	22,233 European ancestry cases, 64,762 European ancestry controls	EUR	10q11.21	10	44280376	1.09	C	3.00E-10	C	T	0.4554	0.7695	0.6895	0.8549	0.6472	0.6833	T	DER	CVD	86995
rs1746048	19198609	Kathiresan S	Myocardial infarction (early onset)	cardiovascular	2,967 European ancestry cases, 3,075 European ancestry controls	EUR	10q11.21	10	44280376	1.17	C	7.00E-09	C	T	0.4554	0.7695	0.6895	0.8549	0.6472	0.6833	T	DER	CVD	6042
rs17465637	19198609	Kathiresan S	Myocardial infarction (early onset)	cardiovascular	2,967 European ancestry cases, 3,075 European ancestry controls	EUR	1q41	1	222650187	1.14	C	1.00E-09	A	C	0.1868	0.5144	0.6052	0.7376	0.5798	0.52476	C	ANC	CVD	6042
rs17465637	21378990	Schunkert H	Coronary heart disease	cardiovascular	22,233 European ancestry cases, 64,762 European ancestry controls	EUR	1q41	1	222650187	1.14	C	1.00E-08	A	C	0.1868	0.5144	0.6052	0.7376	0.5798	0.52476	C	ANC	CVD	86995
rs17486278	25101718	Lee JH	Pulmonary artery enlargement and chronic obstructive pulmonary disease	cardiovascular	1,006 European ancestry cases, 260 African American cases, 2,712 European ancestry smoker controls, 1,749 African American smoker controls	MIX	15q25.1	15	78575140	1.42	C	7.00E-10	A	C	0.2973	0.2219	0.2887	0.3658	0.1943	0.2736	A	DER	CVD	5727
rs17609940	21378990	Schunkert H	Coronary heart disease	cardiovascular	22,233 European ancestry cases, 64,762 European ancestry controls	EUR	6p21.31	6	35067023	1.07	G	1.00E-08	G	C	0.9894	0.8429	0.9841	0.8111	0.9417	0.91384	G	ANC	CVD	86995
rs17672135	17554300	WTCCC	Coronary heart disease	cardiovascular	1,926 European ancestry cases, 2,938 European ancestry controls	EUR	1q43	1	240282296	1.43	T	2.00E-06	T	C	0.8956	0.9107	0.8512	0.8907	0.8446	0.87856	T	ANC	CVD	4864
rs1842896	22751097	Lu X	Coronary heart disease	cardiovascular	1,515 Han Chinese ancestry cases, 5,019 Han Chinese ancestry controls	EAS	4q32.1	4	155590307	1.14	T	1.00E-11	G	T	0.3903	0.5144	0.7302	0.5298	0.6207	0.55708	G	DER	CVD	6534
rs1902341	20610895	Koriyama H	Peripheral artery disease	cardiovascular	195 Japanese ancestry cases, 1,358 Japanese ancestry controls	EAS	3p23	3	31754078	1.31	C	5.00E-07	C	T	0.4228	0.4524	0.375	0.5577	0.5583	0.47324	C	ANC	CVD	1553
rs1994016	21239051	Reilly MP	Coronary artery disease	cardiovascular	1,808 European ancestry cases, 915 European ancestry controls	EUR	15q25.1	15	78787892	1.19	C	5.00E-13	C	T	0.9039	0.7161	0.9087	0.6004	0.7209	0.77	C	ANC	CVD	2723
rs2040862	22544366	Ellinor PT	Atrial fibrillation	cardiovascular	6,707 European ancestry cases, 52,426 European ancestry controls	EUR	5q31.2	5	138084300	1.12	T	3.00E-07	C	T	0.0537	0.0937	0.001	0.1541	0.0685	0.0742	C	DER	CVD	59133
rs2068666	25187353	Goldstein JI	Clozapine-induced agranulocytosis	cardiovascular	161 European ancestry cases, 1,196 European ancestry clozapine-treated and untreated controls	EUR	1q32.1	1	204948452	2.38	G	9.00E-06	T	G	0.0038	0.0548	0	0.0915	0.1278	0.05558	T	DER	CVD	1357
rs2084898	22990015	Arning A	Stroke (pediatric)	cardiovascular	270 European ancestry trios	EUR	11q23.3	11	120156040	3.04	A	4.00E-07	G	A	0.0303	0.1369	0.0159	0.1471	0.0767	0.08138	G	DER	CVD	270
rs2106261	22544366	Ellinor PT	Atrial fibrillation	cardiovascular	6,707 European ancestry cases, 52,426 European ancestry controls	EUR	16q22.3	16	73017721	1.24	T	3.00E-16	C	T	0.2905	0.2392	0.2778	0.1789	0.2393	0.24514	C	DER	CVD	59133
rs2107595	23041239	Traylor M	Stroke (ischemic)	cardiovascular	12,389 European ancestry cases, 62,004 European ancestry controls	EUR	7p21.1	7	19009765	1.39	A	2.00E-16	G	A	0.2103	0.2161	0.3581	0.168	0.3139	0.25328	G	DER	CVD	74393
rs2123536	22751097	Lu X	Coronary heart disease	cardiovascular	1,515 Han Chinese ancestry cases, 5,019 Han Chinese ancestry controls	EAS	2p24.1	2	19745816	1.12	T	7.00E-11	T	C	0.4191	0.2349	0.3363	0.0586	0.183	0.24638	C	DER	CVD	6534
rs216172	21378990	Schunkert H	Coronary heart disease	cardiovascular	22,233 European ancestry cases, 64,762 European ancestry controls	EUR	17p13.3	17	2223210	1.07	C	1.00E-09	G	C	0.3737	0.3271	0.25	0.3668	0.3916	0.34184	G	DER	CVD	86995
rs2200733	18991354	Gretarsdottir S	Stroke (ischemic)	cardiovascular	1,661 European ancestry cases, 10,815 European ancestry controls	EUR	4q25	4	110789013	1.26	T	2.00E-10	C	T	0.2315	0.2767	0.4514	0.1551	0.1309	0.24912	C	DER	CVD	12476
rs2200733	17603472	Gudbjartsson DF	Atrial fibrillation/atrial flutter	cardiovascular	550 European ancestry cases, 4,476 European ancestry controls	EUR	4q25	4	110789013	1.72	T	3.00E-41	C	T	0.2315	0.2767	0.4514	0.1551	0.1309	0.24912	C	DER	CVD	5026
rs2217560	23502781	Germain M	Pulmonary arterial hypertension (without BMPR2 mutations)	cardiovascular	340 European ancestry cases, 1,068 European ancestry controls	EUR	18q22.3	18	72483704	1.97	G	7.00E-10	G	A	0.4826	0.1052	0.2302	0.1054	0.181	0.22088	G	ANC	CVD	1408
rs2228638	23297363	Cordell HJ	Tetralogy of Fallot	cardiovascular	835 European ancestry cases, 5,159 European ancestry controls	EUR	10p11.22	10	33186354	1.447	T	2.00E-07	C	T	0.0083	0.245	0.128	0.1083	0.1319	0.1243	C	DER	CVD	5994
rs2238151	23041239	Traylor M	Stroke (ischemic)	cardiovascular	12,389 European ancestry cases, 62,004 European ancestry controls	EUR	12q24.12	12	111774029	1.13	T	1.00E-06	T	C	0.034	0.5793	0.0685	0.6869	0.3088	0.3355	C	DER	CVD	74393
rs2259816	19198612	Erdmann J	Coronary heart disease	cardiovascular	1,222 European ancestry cases, 1,298 European ancestry controls	EUR	12q24.31	12	120997784	1.08	T	5.00E-07	G	T	0.1263	0.3963	0.4752	0.3787	0.5061	0.37652	A	DER	CVD	2520
rs2280543	22286173	Low SK	Intracranial aneurysm	cardiovascular	1,383 Japanese ancestry cases, 5,484 Japanese ancestry controls	EAS	11p15.5	11	203788	1.251	T	3.00E-06	C	T	0.0651	0.0389	0.1548	0.0328	0.1053	0.07938	C	DER	CVD	6867
rs2306374	21378990	Schunkert H	Coronary heart disease	cardiovascular	22,233 European ancestry cases, 64,762 European ancestry controls	EUR	3q22.3	3	138401110	1.12	C	3.00E-08	T	C	0.0681	0.0634	0.0258	0.1451	0.091	0.07868	T	DER	CVD	86995
rs2359536	20610895	Koriyama H	Peripheral artery disease	cardiovascular	195 Japanese ancestry cases, 1,358 Japanese ancestry controls	EAS	10p12.31	10	20610679	1.84	C	2.00E-06	T	C	0.2579	0.2421	0.0962	0.3539	0.3006	0.25014	T	DER	CVD	1553
rs2383207	20622881	Gretarsdottir S	Abdominal aortic aneurysm	cardiovascular	1,292 European ancestry cases, 30,503 European ancestry controls	EUR	9p21.3	9	22115960	1.27	G	2.00E-08	A	G	0.9667	0.5461	0.6925	0.508	0.5982	0.6623	G	ANC	CVD	31795
rs2388896	23297363	Cordell HJ	Tetralogy of Fallot	cardiovascular	835 European ancestry cases, 5,159 European ancestry controls	EUR	10p14	10	8912261	1.28	G	9.00E-08	A	G	0.5976	0.7478	0.8304	0.6262	0.681	0.6966	A	DER	CVD	5994
rs2398162	17554300	WTCCC	Hypertension	cardiovascular	1,952 European ancestry cases, 2,938 European ancestry controls	EUR	15q26.2	15	96287321	1.31	A	6.00E-06	A	G	0.9576	0.6628	0.3284	0.7863	0.7198	0.69098	A	ANC	CVD	4890
rs2474937	23708190	Hu Z	Congenital heart malformation	cardiovascular	945 Han Chinese ancestry cases, 1,246 Han Chinese ancestry controls	EAS	1p12	1	118360355	1.4	G	8.00E-10	A	G	0.3616	0.1974	0.0923	0.2306	0.2873	0.23384	A	DER	CVD	2191
rs2505083	21378988	The Coronary Artery Disease (C4D) Genetics Consortium	Coronary heart disease	cardiovascular	8,424 European ancestry cases, 7,268 European ancestry controls, 6,996 South Asian ancestry cases, 7,794 South Asian ancestry controls	MIX	10p11.23	10	30046193	1.07	C	4.00E-08	T	C	0.0356	0.4207	0.2044	0.4284	0.2904	0.2759	T	DER	CVD	30482
rs2808382	25187353	Goldstein JI	Clozapine-induced agranulocytosis	cardiovascular	161 European ancestry cases, 1,196 European ancestry clozapine-treated and untreated controls	EUR	1q32.3	1	211918606	2.7742	C	8.00E-06	G	C	0.0121	0.0288	0	0.0696	0.0409	0.03028	G	DER	CVD	1357
rs2820037	17554300	WTCCC	Hypertension	cardiovascular	1,952 European ancestry cases, 2,938 European ancestry controls	AFR	1q43	1	239273242	1.54	T	8.00E-07	A	T	0.407	0.17	0.0645	0.166	0.1503	0.19156	T	ANC	CVD	4890
rs2895811	21378990	Schunkert H	Coronary heart disease	cardiovascular	22,233 European ancestry cases, 64,762 European ancestry controls	EUR	14q32.2	14	99667605	1.07	C	1.00E-10	T	C	0.23	0.2767	0.2599	0.4264	0.4499	0.32858	T	DER	CVD	86995
rs2916733	21799462	Srinivasan Y	Epirubicin-induced leukopenia	cardiovascular	67 Japanese ancestry cases, 203 Japanese ancestry controls	EAS	8p23.1	8	6465757	2.74	G	2.00E-09	G	A	0.4395	0.7478	0.5099	0.8062	0.6656	0.6338	G	ANC	CVD	270
rs3184504	21378990	Schunkert H	Coronary heart disease	cardiovascular	22,233 European ancestry cases, 64,762 European ancestry controls	EUR	12q24.12	12	111446804	1.07	T	6.00E-06	T	C	0.0189	0.2536	0.003	0.4642	0.0685	0.16164	C	DER	CVD	86995
rs365302	21606135	Wild PS	Coronary heart disease	cardiovascular	2,078 European ancestry cases, 2,953 European ancestry controls	EUR	6q25.3	6	159225301	1.11	C	8.00E-07	T	C	0.7194	0.3429	0.7232	0.2276	0.4131	0.48524	C	ANC	CVD	5031
rs3733860	23650146	Tang W	Venous thromboembolism	cardiovascular	1,618 European ancestry cases, 42,881 European ancestry controls	EUR	5q13.3	5	76326989	1.19	A	8.00E-06	C	A	0.0083	0.232	0.4563	0.1093	0.1339	0.18796	C	DER	CVD	44499
rs3739998	21088011	Erdmann J	Coronary heart disease	cardiovascular	1,157 European ancestry cases, 1,748 European ancestry controls	EUR	10p11.23	10	30027143	1.15	C	1.00E-11	C	G	0.9402	0.5476	0.8175	0.5785	0.7342	0.7236	C	ANC	CVD	2905
rs3756008	21980494	Germain M	Venous thromboembolism	cardiovascular	1,542 European ancestry cases, 1,110 European ancestry controls	EUR	4q35.2	4	186264231	1.4	T	6.00E-11	A	T	0.2239	0.3314	0.3204	0.3926	0.3538	0.32442	A	DER	CVD	2652
rs3782886	24916648	Hirokawa M	Myocardial infarction	cardiovascular	1,666 Japanese ancestry cases, 3,198 Japanese ancestry controls	EAS	12q24.12, 12q24.12[rs3782886]; 12q24.12[rs671]	12	111672685	1.46	T	1.00E-14	T	C	1	0.9971	0.8254	1	1	0.9645	T	ANC	CVD	4864
rs3782889	23364394	Lee JY	Coronary heart disease	cardiovascular	2,123 Korean ancestry cases, 3,591 Korean ancestry controls	EAS	12q24.11	12	110912851	1.26	G	4.00E-14	A	G	0.0514	0.0259	0.2024	0.0746	0.1524	0.10134	G	ANC	CVD	5714
rs3803915	24916648	Hirokawa M	Myocardial infarction	cardiovascular	1,666 Japanese ancestry cases, 3,198 Japanese ancestry controls	EAS	19p13.3	19	2160530	1.12	C	4.00E-09	C	A	0.8676	0.8516	0.7599	0.9145	0.7945	0.83762	C	ANC	CVD	4864
rs3807989	22544366	Ellinor PT	Atrial fibrillation	cardiovascular	6,707 European ancestry cases, 52,426 European ancestry controls	EUR	7q31.2	7	116546187	1.11	G	4.00E-12	A	G	0.2958	0.6354	0.7252	0.6064	0.6462	0.5818	A	DER	CVD	59133
rs3825807	21378990	Schunkert H	Coronary heart disease	cardiovascular	22,233 European ancestry cases, 64,762 European ancestry controls	EUR	15q25.1	15	78796769	1.08	A	1.00E-12	A	G	0.8888	0.7032	0.8482	0.5726	0.6759	0.73774	G	DER	CVD	86995
rs3903239	22544366	Ellinor PT	Atrial fibrillation	cardiovascular	6,707 European ancestry cases, 52,426 European ancestry controls	EUR	1q24.2	1	170600176	1.14	G	8.00E-14	A	G	0.1536	0.3314	0.621	0.4254	0.2168	0.34964	A	DER	CVD	59133
rs41549217	25187353	Goldstein JI	Clozapine-induced agranulocytosis	cardiovascular	161 European ancestry cases, 1,196 European ancestry clozapine-treated and untreated controls	EUR	6p21.33	6	31356108	4.6582	T	2.00E-07	G	T	0.0106	0.0605	0.0685	0.0408	0.0184	0.03976	G	DER	CVD	1357
rs425283	25187353	Goldstein JI	Clozapine-induced agranulocytosis	cardiovascular	161 European ancestry cases, 1,196 European ancestry clozapine-treated and untreated controls	EUR	19q13.42	19	54660297	1.9644	A	9.00E-06	G	A	0.1142	0.098	0.0694	0.1372	0.2198	0.12772	A	ANC	CVD	1357
rs4253399	23650146	Tang W	Venous thromboembolism	cardiovascular	1,618 European ancestry cases, 42,881 European ancestry controls	EUR	4q35.2	4	186266940	1.24	G	3.00E-14	T	G	0.0688	0.3112	0.3194	0.3797	0.317	0.27922	T	DER	CVD	44499
rs4380028	21378988	The Coronary Artery Disease (C4D) Genetics Consortium	Coronary heart disease	cardiovascular	8,424 European ancestry cases, 7,268 European ancestry controls, 6,996 South Asian ancestry cases, 7,794 South Asian ancestry controls	MIX	15q25.1	15	78818751	1.07	C	4.00E-09	C	T	0.8162	0.5403	0.6091	0.6103	0.7382	0.66282	C	ANC	CVD	30482
rs45495792	25187353	Goldstein JI	Clozapine-induced agranulocytosis	cardiovascular	161 European ancestry cases, 1,196 European ancestry clozapine-treated and untreated controls	EUR	19p13.13	19	12951613	2.11	G	1.00E-06	A	G	0.056	0.2262	0.0556	0.1809	0.136	0.13094	A	DER	CVD	1357
rs4618210	24916648	Hirokawa M	Myocardial infarction	cardiovascular	1,666 Japanese ancestry cases, 3,198 Japanese ancestry controls	EAS	3p24.3	3	17082892	1.1	G	3.00E-09	A	G	0.7481	0.487	0.6121	0.508	0.5654	0.58412	A	DER	CVD	4864
rs46522	21378990	Schunkert H	Coronary heart disease	cardiovascular	22,233 European ancestry cases, 64,762 European ancestry controls	EUR	17q21.32	17	48911235	1.06	T	2.00E-08	C	T	0.0605	0.4524	0.6835	0.5586	0.4836	0.44772	C	DER	CVD	86995
rs4665058	21738491	Arking DE	Sudden cardiac arrest	cardiovascular	1,283 European ancestry cases, ~20,000 European ancestry controls	EUR	2q24.2	2	159333698	1.92	A	2.00E-10	A	C	0.3003	0.0288	0.1488	0.0119	0.0777	0.1135	A	ANC	CVD	21283
rs469568	22990015	Arning A	Stroke (pediatric)	cardiovascular	270 European ancestry trios	EUR	5q35.3	5	179236407	1.77	A	8.00E-06	A	C	0.4039	0.6427	0.9395	0.4304	0.682	0.6197	C	DER	CVD	270
rs4773144	21378990	Schunkert H	Coronary heart disease	cardiovascular	22,233 European ancestry cases, 64,762 European ancestry controls	EUR	13q34	13	110308365	1.07	G	4.00E-09	A	G	0.3744	0.4366	0.3591	0.4473	0.3926	0.402	G	ANC	CVD	86995
rs482329	22247754	Murray SS	Life threatening arrhythmia	cardiovascular	607 European ancestry cases, 297 European ancestry controls	EUR	1q42.3	1	234680808	1.6	C	6.00E-06	G	C	0.6853	0.4582	0.1716	0.5775	0.3793	0.45438	G	DER	CVD	904
rs4937126	21378990	Schunkert H	Coronary heart disease	cardiovascular	22,233 European ancestry cases, 64,762 European ancestry controls	EUR	11q24.2	11	126412002	1.06	G	5.00E-06	G	A	0.674	0.6772	0.4792	0.6799	0.8037	0.6628	G	ANC	CVD	86995
rs4977574	21378990	Schunkert H	Coronary heart disease	cardiovascular	22,233 European ancestry cases, 64,762 European ancestry controls	EUR	9p21.3, 9p21.3[rs4977574]; 9p21.3[rs1333049]	9	22098575	1.29	G	1.00E-22	A	G	0.1407	0.4164	0.5308	0.492	0.4836	0.4127	A	DER	CVD	86995
rs4977574	21239051	Reilly MP	Coronary artery disease	cardiovascular	1,808 European ancestry cases, 915 European ancestry controls	EUR	9p21.3, 9p21.3[rs4977574]; 9p21.3[rs1333049]	9	22098575	1.3	G	5.00E-14	A	G	0.1407	0.4164	0.5308	0.492	0.4836	0.4127	A	DER	CVD	2723
rs4977574	24916648	Hirokawa M	Myocardial infarction	cardiovascular	1,666 Japanese ancestry cases, 3,198 Japanese ancestry controls	EAS	9p21.3, 9p21.3[rs4977574]; 9p21.3[rs1333049]	9	22098575	1.22	G	8.00E-06	A	G	0.1407	0.4164	0.5308	0.492	0.4836	0.4127	A	DER	CVD	4864
rs4977574	19198609	Kathiresan S	Myocardial infarction (early onset)	cardiovascular	2,967 European ancestry cases, 3,075 European ancestry controls	EUR	9p21.3, 9p21.3[rs4977574]; 9p21.3[rs1333049]	9	22098575	1.29	G	3.00E-44	A	G	0.1407	0.4164	0.5308	0.492	0.4836	0.4127	A	DER	CVD	6042
rs4979078	23650146	Tang W	Venous thromboembolism	cardiovascular	1,618 European ancestry cases, 42,881 European ancestry controls	EUR	9q31.3	9	112060841	1.21	C	3.00E-06	T	C	0.5688	0.3199	0.2401	0.1471	0.3088	0.31694	C	ANC	CVD	44499
rs501120	17634449	Samani NJ	Coronary heart disease	cardiovascular	1,926 European ancestry cases, 2,938 European ancestry controls	EUR	10q11.21	10	44258419	1.33	T	9.00E-08	T	C	0.4977	0.7767	0.6577	0.8539	0.637	0.6846	C	DER	CVD	4864
rs505922	21980494	Germain M	Venous thromboembolism	cardiovascular	1,542 European ancestry cases, 1,110 European ancestry controls	EUR	9q34.2	9	133273813	1.92	C	1.00E-34	T	C	0.3654	0.219	0.381	0.3678	0.3926	0.34516	T	DER	CVD	2652
rs514659	21239051	Reilly MP	Myocardial infarction in coronary artery disease	cardiovascular	4,572 European ancestry cases, 2,739 European ancestry controls	EUR	9q34.2	9	133266790	1.21	C	8.00E-09	A	C	0.4781	0.2291	0.381	0.3708	0.3926	0.37032	A	DER	CVD	7311
rs556621	22941190	Holliday EG	Stroke (ischemic)	cardiovascular	421 European ancestry large artery atherosclerosis cases, 741 European ancestry ischemic stroke cases, 1,244 European ancestry controls	EUR	6p21.1	6	44626422	1.21	T	5.00E-08	T	G	0.0779	0.4236	0.4901	0.2863	0.2965	0.31488	G	DER	CVD	2406
rs579459	21378990	Schunkert H	Coronary heart disease	cardiovascular	22,233 European ancestry cases, 64,762 European ancestry controls	EUR	9q34.2	9	133278724	1.1	C	4.00E-14	T	C	0.1286	0.1369	0.1895	0.2137	0.1401	0.16176	C	ANC	CVD	86995
rs599839	21378990	Schunkert H	Coronary heart disease	cardiovascular	22,233 European ancestry cases, 64,762 European ancestry controls	EUR	1p13.3	1	109279544	1.11	A	3.00E-10	G	A	0.1785	0.7478	0.9345	0.7783	0.7382	0.67546	G	DER	CVD	86995
rs6025	22672568	Heit JA	Venous thromboembolism	cardiovascular	1,503 European and other ancestry cases, 1,459 European and other ancestry controls	MIX	1q24.2	1	169549811	3.57	T	2.00E-22	T	C	0	0.0101	0	0.0119	0.0112	0.00664	C	DER	CVD	2962
rs61800638	25187353	Goldstein JI	Clozapine-induced agranulocytosis	cardiovascular	161 European ancestry cases, 1,196 European ancestry clozapine-treated and untreated controls	EUR	1p22.3	1	86241900	3.387534	G	2.00E-06	T	G	8.00E-04	0.0951	0	0.0467	0.0112	0.03076	T	DER	CVD	1357
rs62204504	25187353	Goldstein JI	Clozapine-induced agranulocytosis	cardiovascular	161 European ancestry cases, 1,196 European ancestry clozapine-treated and untreated controls	EUR	20q13.12	20	44166408	3.22	C	6.00E-06	T	C	0.0545	0.0245	0.0089	0.0477	0.0164	0.0304	T	DER	CVD	1357
rs6427196	23650146	Tang W	Venous thromboembolism	cardiovascular	1,618 European ancestry cases, 42,881 European ancestry controls	EUR	1q24.2	1	169511985	2.07	C	4.00E-51	C	G	0.208	0.0519	0	0.0686	0.0603	0.07776	G	DER	CVD	44499
rs646776	21239051	Reilly MP	Coronary artery disease	cardiovascular	1,808 European ancestry cases, 915 European ancestry controls	EUR	1p13.3	1	109275908	1.33	T	8.00E-11	C	T	0.6021	0.7781	0.9544	0.7873	0.7403	0.77244	T	ANC	CVD	2723
rs646776	19198609	Kathiresan S	Myocardial infarction (early onset)	cardiovascular	2,967 European ancestry cases, 3,075 European ancestry controls	EUR	1p13.3	1	109275908	1.19	T	8.00E-12	C	T	0.6021	0.7781	0.9544	0.7873	0.7403	0.77244	T	ANC	CVD	6042
rs6475606	22961961	Foroud T	Intracranial aneurysm	cardiovascular	1,483 European ancestry cases, 1,683 European ancestry controls	EUR	9p21.3	9	22081851	1.35	T	4.00E-08	C	T	0.9682	0.4885	0.7073	0.4851	0.5838	0.64658	T	ANC	CVD	3166
rs6499100	23297363	Cordell HJ	Tetralogy of Fallot	cardiovascular	835 European ancestry cases, 5,159 European ancestry controls	EUR	16q12.2	16	52797550	1.26	T	1.00E-06	T	C	0.7716	0.3559	0.2738	0.5169	0.5716	0.49796	C	DER	CVD	5994
rs653178	25009551	Kullo IJ	Peripheral artery disease	cardiovascular	1,641 European ancestry cases, 1,604 European ancestry controls	EUR	12q24.12	12	111569952	1.22	C	6.00E-07	C	T	0.0189	0.2522	0.003	0.4662	0.0675	0.16156	T	DER	CVD	3245
rs6536024	23650146	Tang W	Venous thromboembolism	cardiovascular	1,618 European ancestry cases, 42,881 European ancestry controls	EUR	4q31.3, 4q32.1	4	154622217	1.25	C	2.00E-13	T	C	0.3669	0.3617	0.6091	0.5109	0.4724	0.4642	T	DER	CVD	44499
rs6546043	25187353	Goldstein JI	Clozapine-induced agranulocytosis	cardiovascular	161 European ancestry cases, 1,196 European ancestry clozapine-treated and untreated controls	EUR	2p14	2	63980311	2.079	A	7.00E-06	C	A	0.9402	0.6354	0.2153	0.7336	0.5307	0.61104	A	ANC	CVD	1357
rs6565681	21048783	Kamada F	Moyamoya disease	cardiovascular	72 Japanese ancestry cases, 45 Japanese ancestry controls	EAS	17q25.3	17	80374694	4.82	A	2.00E-08	A	G	0.0885	0.3674	0.4028	0.16	0.3579	0.27532	G	DER	CVD	117
rs6666258	22544366	Ellinor PT	Atrial fibrillation	cardiovascular	6,707 European ancestry cases, 52,426 European ancestry controls	EUR	1q21.3	1	154841792	1.18	C	2.00E-14	G	C	0.3911	0.1801	0.0308	0.3042	0.2025	0.22174	C	ANC	CVD	59133
rs671	21971053	Takeuchi F	Coronary heart disease	cardiovascular	806 Japanese ancestry cases, 1,337 Japanese ancestry controls	EAS	12q24.12	12	111803962	1.43	A	2.00E-34	G	A	0.0015	0.0029	0.1736	0	0	0.0356	G	DER	CVD	2143
rs671	22286173	Low SK	Intracranial aneurysm	cardiovascular	1,383 Japanese ancestry cases, 5,484 Japanese ancestry controls	EAS	12q24.12	12	111803962	1.24	G	3.00E-06	G	A	0.9985	0.9971	0.8264	1	1	0.9644	G	ANC	CVD	6867
rs6725887	21378990	Schunkert H	Coronary heart disease	cardiovascular	22,233 European ancestry cases, 64,762 European ancestry controls	EUR	2q33.2	2	202881162	1.14	C	1.00E-09	T	C	0.0174	0.0735	0.0159	0.1302	0.0143	0.05026	C	ANC	CVD	86995
rs6725887	19198609	Kathiresan S	Myocardial infarction (early onset)	cardiovascular	2,967 European ancestry cases, 3,075 European ancestry controls	EUR	2q33.2	2	202881162	1.17	C	1.00E-08	T	C	0.0174	0.0735	0.0159	0.1302	0.0143	0.05026	C	ANC	CVD	6042
rs6764623	23650146	Tang W	Venous thromboembolism	cardiovascular	1,618 European ancestry cases, 42,881 European ancestry controls	EUR	3p26.3	3	1004354	1.18	C	2.00E-06	A	C	0.3775	0.2464	0.4921	0.2545	0.318	0.3377	A	DER	CVD	44499
rs6817105	22544366	Ellinor PT	Atrial fibrillation	cardiovascular	6,707 European ancestry cases, 52,426 European ancestry controls	EUR	4q25	4	110784612	1.64	C	2.00E-74	T	C	0.2511	0.2839	0.4524	0.1551	0.136	0.2557	C	ANC	CVD	59133
rs6838440	21799462	Srinivasan Y	Epirubicin-induced leukopenia	cardiovascular	67 Japanese ancestry cases, 203 Japanese ancestry controls	EAS	4q25	4	112406922	2.1	C	3.00E-06	C	T	0.4818	0.6585	0.6389	0.6789	0.7342	0.63846	C	ANC	CVD	270
rs6842241	22286173	Low SK	Intracranial aneurysm	cardiovascular	1,383 Japanese ancestry cases, 5,484 Japanese ancestry controls	EAS	4q31.22	4	147479667	1.249	C	1.00E-08	C	A	0.5514	0.8271	0.7728	0.8539	0.7495	0.75094	A	DER	CVD	6867
rs6843082	20173747	Ellinor PT	Atrial fibrillation	cardiovascular	1,335 European ancestry cases, 12,844 European ancestry controls	EUR	4q25	4	110796911	2.03	G	3.00E-28	G	A	0.3116	0.4265	0.7133	0.2535	0.3282	0.40662	G	ANC	CVD	14179
rs6843082	23041239	Traylor M	Stroke (ischemic)	cardiovascular	12,389 European ancestry cases, 62,004 European ancestry controls	EUR	4q25	4	110796911	1.36	G	3.00E-16	G	A	0.3116	0.4265	0.7133	0.2535	0.3282	0.40662	G	ANC	CVD	74393
rs687621	23650146	Tang W	Venous thromboembolism	cardiovascular	1,618 European ancestry cases, 42,881 European ancestry controls	EUR	9q34.2	9	133261662	1.55	G	2.00E-52	A	G	0.4516	0.2305	0.3909	0.3708	0.3926	0.36728	G	ANC	CVD	44499
rs6922269	17634449	Samani NJ	Coronary heart disease	cardiovascular	1,926 European ancestry cases, 2,938 European ancestry controls	EUR	6q25.1	6	150931849	1.23	A	3.00E-08	G	A	0.6104	0.3256	0.0337	0.2654	0.2883	0.30468	A	ANC	CVD	4864
rs700651	18997786	Bilguvar K	Intracranial aneurysm	cardiovascular	1,580 European ancestry cases, 6,276 European ancestry controls	EUR	2q33.1	2	197766990	1.24	G	4.00E-08	G	A	0.0552	0.3804	0.5069	0.2674	0.3558	0.31314	G	ANC	CVD	7856
rs7025486	20622881	Gretarsdottir S	Abdominal aortic aneurysm	cardiovascular	1,292 European ancestry cases, 30,503 European ancestry controls	EUR	9q33.2	9	121660124	1.21	A	5.00E-10	G	A	0.326	0.2277	0.2837	0.2177	0.3436	0.27974	G	DER	CVD	31795
rs7136259	22751097	Lu X	Coronary heart disease	cardiovascular	1,515 Han Chinese ancestry cases, 5,019 Han Chinese ancestry controls	EAS	12q21.33	12	89687411	1.11	T	6.00E-10	T	C	0.5189	0.3112	0.3552	0.3956	0.4223	0.40064	T	ANC	CVD	6534
rs7140285	25101718	Lee JH	Pulmonary artery enlargement in chronic obstructive pulmonary disease	cardiovascular	1,006 European ancestry cases, 260 African American cases, 3,281 European ancestry controls, 494 African American controls	MIX	14q31.3	14	87996644	1.55	T	4.00E-08	C	T	0.1445	0.0519	0	0.0865	0.0521	0.067	C	DER	CVD	5041
rs7164569	23650146	Tang W	Venous thromboembolism	cardiovascular	1,618 European ancestry cases, 42,881 European ancestry controls	EUR	15q13.3	15	31501727	1.15	A	3.00E-06	A	G	0.4939	0.6571	0.7788	0.661	0.8098	0.68012	A	ANC	CVD	44499
rs7164883	22544366	Ellinor PT	Atrial fibrillation	cardiovascular	6,707 European ancestry cases, 52,426 European ancestry controls	EUR	15q24.1	15	73359833	1.19	G	3.00E-17	A	G	0.3321	0.1671	0.1101	0.16	0.0808	0.17002	A	DER	CVD	59133
rs7181486	25101718	Lee JH	Pulmonary artery enlargement in chronic obstructive pulmonary disease	cardiovascular	1,006 European ancestry cases, 260 African American cases, 3,281 European ancestry controls, 494 African American controls	MIX	15q25.1	15	78449276	1.32	C	2.00E-08	T	C	0.2095	0.2622	0.1389	0.3777	0.2137	0.2404	T	DER	CVD	5041
rs73201717	25187353	Goldstein JI	Clozapine-induced agranulocytosis	cardiovascular	161 European ancestry cases, 1,196 European ancestry clozapine-treated and untreated controls	EUR	8p22	8	16825237	2.08	T	8.00E-06	A	T	0.0113	0.0994	0.0109	0.171	0.0808	0.07468	A	DER	CVD	1357
rs7428297	25187353	Goldstein JI	Clozapine-induced agranulocytosis	cardiovascular	161 European ancestry cases, 1,196 European ancestry clozapine-treated and untreated controls	EUR	3q21.3	3	127359497	2.0602	T	8.00E-06	C	T	0.0038	0.0807	0	0.1511	0.09	0.06512	C	DER	CVD	1357
rs7646881	23297363	Cordell HJ	Tetralogy of Fallot	cardiovascular	835 European ancestry cases, 5,159 European ancestry controls	EUR	3q25.32	3	158735490	1.391	A	2.00E-06	C	A	0.3041	0.134	0.0208	0.1938	0.2423	0.179	C	DER	CVD	5994
rs7651039	21378990	Schunkert H	Coronary heart disease	cardiovascular	22,233 European ancestry cases, 64,762 European ancestry controls	EUR	3p25.1	3	15606497	1.06	C	2.00E-06	T	C	0.8994	0.6254	0.6796	0.5239	0.5072	0.6471	C	ANC	CVD	86995
rs7659024	21980494	Germain M	Venous thromboembolism	cardiovascular	1,542 European ancestry cases, 1,110 European ancestry controls	EUR	4q31.3	4	154599778	1.53	A	2.00E-13	G	A	0.3449	0.2118	0.4375	0.2197	0.2423	0.29124	G	DER	CVD	2652
rs7801190	21347282	Lettre G	Hypertension	cardiovascular	4,069 African American cases, 3,848 African American controls	AFR	7q22.1	7	100860471	1.31	C	3.00E-08	C	G	0.7496	0.9366	0.998	0.9463	0.956	0.9173	C	ANC	CVD	7917
rs7808424	21378990	Schunkert H	Coronary heart disease	cardiovascular	22,233 European ancestry cases, 64,762 European ancestry controls	EUR	7q31.2	7	117427768	1.1	G	1.00E-06	T	G	0.0764	0.2478	0.4058	0.0775	0.3599	0.23348	T	DER	CVD	86995
rs7865618	21606135	Wild PS	Coronary heart disease	cardiovascular	2,078 European ancestry cases, 2,953 European ancestry controls	EUR	9p21.3	9	22031006	1.18	A	2.00E-27	G	A	0.9856	0.8084	0.9077	0.5746	0.7249	0.80024	A	ANC	CVD	5031
rs7982677	23297363	Cordell HJ	Tetralogy of Fallot	cardiovascular	835 European ancestry cases, 5,159 European ancestry controls	EUR	13q31.3	13	92336070	1.288	A	3.00E-09	C	A	0.357	0.2363	0.2996	0.2744	0.4479	0.32304	C	DER	CVD	5994
rs8055236	17554300	WTCCC	Coronary heart disease	cardiovascular	1,926 European ancestry cases, 2,938 European ancestry controls	EUR	16q23.3	16	83178793	1.91	G	6.00E-06	G	T	0.4228	0.8761	0.869	0.8181	0.8487	0.76694	T	DER	CVD	4864
rs870142	23708191	Cordell HJ	Congenital heart disease	cardiovascular	1,479 European ancestry congenital heart disease cases, 340 European ancestry ostium secundum atrial septal defect cases, 5,159 European ancestry controls	EUR	4p16.2	4	4646320	1.456	T	3.00E-10	C	T	0.0477	0.2017	0.3224	0.2356	0.2618	0.21384	C	DER	CVD	6978
rs879324	23041239	Traylor M	Stroke (ischemic)	cardiovascular	12,389 European ancestry cases, 62,004 European ancestry controls	EUR	16q22.3	16	73034779	1.25	A	2.00E-08	G	A	0.1498	0.1643	0.3343	0.1839	0.2352	0.2135	G	DER	CVD	74393
rs886126	23364394	Lee JY	Coronary heart disease	cardiovascular	2,123 Korean ancestry cases, 3,591 Korean ancestry controls	EAS	12q24.11	12	111241410	1.14	T	1.00E-06	C	T	0.6528	0.2406	0.6409	0.2356	0.4847	0.45092	T	ANC	CVD	5714
rs9268402	22751097	Lu X	Coronary heart disease	cardiovascular	1,515 Han Chinese ancestry cases, 5,019 Han Chinese ancestry controls	EAS	6p21.32	6	32373576	1.16	G	3.00E-15	G	A	0.5885	0.4885	0.6012	0.496	0.4284	0.52052	A	DER	CVD	6534
rs9298506	20364137	Yasuno K	Intracranial aneurysm	cardiovascular	2,780 European ancestry cases, 12,515 European ancestry controls	EUR	8q11.23	8	54524964	1.28	A	1.00E-12	A	G	0.8306	0.8602	0.7917	0.828	0.7689	0.81588	A	ANC	CVD	15295
rs9315204	20364137	Yasuno K	Intracranial aneurysm	cardiovascular	2,780 European ancestry cases, 12,515 European ancestry controls	EUR	13q13.1	13	33119700	1.2	T	3.00E-09	C	T	0.0953	0.3329	0.2123	0.2107	0.3088	0.232	C	DER	CVD	15295
rs9349379	22745674	Hager J	Coronary heart disease	cardiovascular	1,949 Middle Eastern ancestry individuals	SAS	6p24.1	6	12903725	1.187	G	6.00E-12	A	G	0.0303	0.3761	0.6855	0.4006	0.5061	0.39972	A	DER	CVD	1949
rs9388451	23872634	Bezzina CR	Brugada syndrome	cardiovascular	312 European ancestry cases, 1,115 European ancestry controls	EUR	6q22.31	6	125769231	1.58	C	5.00E-17	T	C	0.118	0.451	0.7232	0.4901	0.3875	0.43396	T	DER	CVD	1427
rs944797	21971053	Takeuchi F	Coronary heart disease	cardiovascular	806 Japanese ancestry cases, 1,337 Japanese ancestry controls	EAS	9p21.3	9	22115287	1.25	C	6.00E-16	T	C	0.413	0.5014	0.5218	0.507	0.5204	0.49272	T	DER	CVD	2143
rs9508025	23364394	Lee JY	Coronary heart disease	cardiovascular	2,123 Korean ancestry cases, 3,591 Korean ancestry controls	EAS	13q12.3	13	28409926	1.14	C	6.00E-07	C	G	0.7118	0.817	0.497	0.6909	0.681	0.67954	C	ANC	CVD	5714
rs9513373	25187353	Goldstein JI	Clozapine-induced agranulocytosis	cardiovascular	161 European ancestry cases, 1,196 European ancestry clozapine-treated and untreated controls	EUR	13q32.2	13	98214742	4.18	C	8.00E-06	T	C	8.00E-04	0.0144	0.002	0.0268	0.0266	0.01412	T	DER	CVD	1357
rs9546711	21347282	Lettre G	Coronary heart disease	cardiovascular	260 African American cases, 5,053 African American controls	AFR	13q31.1	13	84480131	1.66	A	2.00E-06	G	A	0.062	0.1614	0.4236	0.2008	0.2894	0.22744	G	DER	CVD	5313
rs964184	21378990	Schunkert H	Coronary heart disease	cardiovascular	22,233 European ancestry cases, 64,762 European ancestry controls	EUR	11q23.3	11	116778201	1.13	G	1.00E-17	G	C	0.2209	0.2767	0.2401	0.162	0.229	0.22574	C	DER	CVD	86995
rs974819	21378988	The Coronary Artery Disease (C4D) Genetics Consortium	Coronary heart disease	cardiovascular	8,424 European ancestry cases, 7,268 European ancestry controls, 6,996 South Asian ancestry cases, 7,794 South Asian ancestry controls	MIX	11q22.3	11	103789839	1.07	T	2.00E-09	T	C	0.534	0.2233	0.5962	0.2793	0.3333	0.39322	T	ANC	CVD	30482
rs9818870	19198612	Erdmann J	Coronary heart disease	cardiovascular	1,222 European ancestry cases, 1,298 European ancestry controls	EUR	3q22.3	3	138403280	1.15	T	7.00E-13	C	T	0.1006	0.0692	0.0258	0.1431	0.091	0.08594	T	ANC	CVD	2520
rs991316	19609347	Adeyemo A	Hypertension	cardiovascular	509 African American cases, 508 African American controls	AFR	4q23	4	99401288	1.62	T	5.00E-06	T	C	0.4592	0.5202	0.9633	0.4513	0.6595	0.6107	T	ANC	CVD	1017
rs9982601	19198609	Kathiresan S	Myocardial infarction (early onset)	cardiovascular	2,967 European ancestry cases, 3,075 European ancestry controls	EUR	21q22.11	21	34226827	1.2	T	6.00E-11	C	T	0.2284	0.1023	0.002	0.1223	0.0542	0.10184	C	DER	CVD	6042
rs9982601	21378990	Schunkert H	Coronary heart disease	cardiovascular	22,233 European ancestry cases, 64,762 European ancestry controls	EUR	21q22.11	21	34226827	1.18	T	4.00E-10	C	T	0.2284	0.1023	0.002	0.1223	0.0542	0.10184	C	DER	CVD	86995
rs1495965	20622879	Mizuki N	Behcet's disease	cardiovascular, allergy_autoimmune_immune	611 Japanese ancestry cases, 737 Japanese ancestry controls	EAS	1p31.3	1	67287825	1.35	C	2.00E-11	C	T	0.4221	0.3545	0.5169	0.4801	0.5368	0.46208	C	ANC	CVD	1348
rs1568657	21326860	Tsai FJ	Kawasaki disease	cardiovascular, allergy_autoimmune_immune	250 Han Chinese ancestry cases, 446 Han Chinese ancestry controls	EAS	15q25.2	15	83057427	1.409	G	7.00E-06	A	G	0.2345	0.3372	0.5714	0.174	0.1155	0.28652	A	DER	CVD	696
rs1569723	22446961	Lee YC	Kawasaki disease	cardiovascular, allergy_autoimmune_immune	622 Han Chinese ancestry cases, 1,107 Han Chinese ancestry controls	EAS	20q13.12	20	46113425	1.415	A	6.00E-09	C	A	0.9758	0.7867	0.5645	0.7425	0.7311	0.76012	C	DER	CVD	1729
rs17482078	23291587	Kirino Y	Behcet's disease	cardiovascular, allergy_autoimmune_immune	435 Turkish uveitis cases, 780 Turkish without uveitis cases, 1,278 Turkish controls	EUR	5q15	5	96783162	4.56	T	5.00E-11	C	T	0.0537	0.1239	0.0575	0.2237	0.0654	0.10484	C	DER	CVD	2493
rs17531088	19132087	Burgner D	Kawasaki disease	cardiovascular, allergy_autoimmune_immune	107 European ancestry cases, 134 European ancestry controls	EUR	3q26.31	3	175175985	1.43	T	1.00E-06	C	T	0.0976	0.4035	0.5268	0.4274	0.4213	0.37532	C	DER	CVD	241
rs17667932	22446961	Lee YC	Kawasaki disease	cardiovascular, allergy_autoimmune_immune	622 Han Chinese ancestry cases, 1,107 Han Chinese ancestry controls	EAS	8q24.11	8	117537137	2.368	C	5.00E-07	T	C	0.0575	0.0821	0.0377	0.0726	0.1227	0.07452	T	DER	CVD	1729
rs17810546	23291587	Kirino Y	Behcet's disease	cardiovascular, allergy_autoimmune_immune	435 Turkish uveitis cases, 780 Turkish without uveitis cases, 1,278 Turkish controls	EUR	3q25.33	3	159947262	1.55	A	6.00E-07	A	G	0.9985	0.8991	1	0.9056	0.9673	0.9541	A	ANC	CVD	2493
rs1800871	20622879	Mizuki N	Behcet's disease	cardiovascular, allergy_autoimmune_immune	611 Japanese ancestry cases, 737 Japanese ancestry controls	EAS	1q32.1	1	206773289	1.45	A	1.00E-14	A	G	0.4357	0.3329	0.6756	0.2396	0.4581	0.42838	G	DER	CVD	1348
rs1801274	22081228	Khor CC	Kawasaki disease	cardiovascular, allergy_autoimmune_immune	405 European ancestry cases, 6,252 European ancestry controls	EUR	1q23.3	1	161509955	1.32	A	7.00E-11	A	G	0.4743	0.549	0.7222	0.4891	0.5808	0.56308	A	ANC	CVD	6657
rs1949829	23740775	Xie G	Wegener's granulomatosis	cardiovascular, allergy_autoimmune_immune	459 European ancestry cases, 1,503 European ancestry controls	EUR	7p12.1	7	51470190	1.78	T	4.00E-07	C	T	0.261	0.1585	0.2728	0.0547	0.0951	0.16842	C	DER	CVD	1962
rs2130392	22446962	Onouchi Y	Kawasaki disease	cardiovascular, allergy_autoimmune_immune	428 Japanese ancestry cases, 3,379 Japanese ancestry controls	EAS	4q35.1	4	184718015	1.42	A	3.00E-08	G	A	0.2799	0.4769	0.2728	0.6938	0.5624	0.45716	G	DER	CVD	3807
rs2233152	22446962	Onouchi Y	Kawasaki disease	cardiovascular, allergy_autoimmune_immune	428 Japanese ancestry cases, 3,379 Japanese ancestry controls	EAS	19q13.2	19	40775111	1.52	A	4.00E-10	G	A	0.056	0.1354	0.0734	0.1292	0.1851	0.11582	G	DER	CVD	3807
rs2254546	22446962	Onouchi Y	Kawasaki disease	cardiovascular, allergy_autoimmune_immune	428 Japanese ancestry cases, 3,379 Japanese ancestry controls	EAS	8p23.1	8	11486171	1.85	G	8.00E-21	A	G	0.8699	0.9107	0.7579	0.8429	0.8323	0.84274	G	ANC	CVD	3807
rs2617170	23291587	Kirino Y	Behcet's disease	cardiovascular, allergy_autoimmune_immune	435 Turkish uveitis cases, 780 Turkish without uveitis cases, 1,278 Turkish controls	EUR	12p13.2	12	10408358	1.28	T	1.00E-09	T	C	0.5673	0.3329	0.4504	0.337	0.456	0.42872	T	ANC	CVD	2493
rs2736340	22446961	Lee YC	Kawasaki disease	cardiovascular, allergy_autoimmune_immune	622 Han Chinese ancestry cases, 1,107 Han Chinese ancestry controls	EAS	8p23.1	8	11486464	1.538	T	9.00E-10	C	T	0.1188	0.487	0.7212	0.2435	0.3507	0.38424	C	DER	CVD	1729
rs2857151	22446962	Onouchi Y	Kawasaki disease	cardiovascular, allergy_autoimmune_immune	428 Japanese ancestry cases, 3,379 Japanese ancestry controls	EAS	6p21.32	6	32795737	1.47	G	5.00E-11	A	G	0.6921	0.611	0.6935	0.674	0.8241	0.69894	G	ANC	CVD	3807
rs4813003	22446962	Onouchi Y	Kawasaki disease	cardiovascular, allergy_autoimmune_immune	428 Japanese ancestry cases, 3,379 Japanese ancestry controls	EAS	20q13.12	20	46134645	1.41	C	5.00E-08	C	T	0.789	0.7089	0.5774	0.8579	0.7955	0.74574	C	ANC	CVD	3807
rs4862110	23740775	Xie G	Wegener's granulomatosis	cardiovascular, allergy_autoimmune_immune	459 European ancestry cases, 1,503 European ancestry controls	EUR	4q35.1	4	182829876	1.44	C	2.00E-06	T	C	0.0961	0.1744	0.3651	0.1869	0.1207	0.18864	C	ANC	CVD	1962
rs4894410	22446961	Lee YC	Kawasaki disease	cardiovascular, allergy_autoimmune_immune	622 Han Chinese ancestry cases, 1,107 Han Chinese ancestry controls	EAS	3q23	3	139324394	2.094	G	8.00E-06	C	G	0.8661	0.964	0.9841	0.9543	0.9571	0.94512	G	ANC	CVD	1729
rs527409	21221998	Kim JJ	Kawasaki disease	cardiovascular, allergy_autoimmune_immune	186 Korean ancestry child cases, 600 Korean ancestry controls	EAS	1p32.2	1	58292243	2.9	T	1.00E-06	T	C	0.0522	0.0432	0.0129	0.0626	0.0204	0.03826	C	DER	CVD	786
rs595018	23740775	Xie G	Wegener's granulomatosis	cardiovascular, allergy_autoimmune_immune	459 European ancestry cases, 1,503 European ancestry controls	EUR	11q12.2	11	60824803	1.46	T	2.00E-07	T	C	0.1543	0.2522	0.0506	0.1998	0.1155	0.15448	C	DER	CVD	1962
rs7199343	19132087	Burgner D	Kawasaki disease	cardiovascular, allergy_autoimmune_immune	107 European ancestry cases, 134 European ancestry controls	EUR	16q22.3	16	72975125	1.56	T	2.00E-06	A	T	0.1233	0.3775	0.1111	0.3062	0.2086	0.22534	A	DER	CVD	241
rs7503953	23740775	Xie G	Wegener's granulomatosis	cardiovascular, allergy_autoimmune_immune	459 European ancestry cases, 1,503 European ancestry controls	EUR	17p13.2	17	6238357	1.5	A	2.00E-07	A	C	0.2005	0.2176	0.2788	0.163	0.3313	0.23824	C	DER	CVD	1962
rs7574070	23291587	Kirino Y	Behcet's disease	cardiovascular, allergy_autoimmune_immune	435 Turkish uveitis cases, 780 Turkish without uveitis cases, 1,278 Turkish controls	EUR	2q32.3	2	191145762	1.27	A	1.00E-09	A	C	0.7345	0.3415	0.6121	0.3419	0.3139	0.46878	A	ANC	CVD	2493
rs7604693	21221998	Kim JJ	Kawasaki disease	cardiovascular, allergy_autoimmune_immune	186 Korean ancestry child cases, 600 Korean ancestry controls	EAS	2p14	2	64122068	2.7	C	2.00E-06	C	A	0.0083	0.1931	0.0427	0.2515	0.1708	0.13328	A	DER	CVD	786
rs7616215	23291587	Kirino Y	Behcet's disease	cardiovascular, allergy_autoimmune_immune	435 Turkish uveitis cases, 780 Turkish without uveitis cases, 1,278 Turkish controls	EUR	3p21.31	3	46164194	1.39	C	4.00E-13	C	T	0.4773	0.2637	0.127	0.3569	0.4509	0.33516	C	ANC	CVD	2493
rs7656244	22446961	Lee YC	Kawasaki disease	cardiovascular, allergy_autoimmune_immune	622 Han Chinese ancestry cases, 1,107 Han Chinese ancestry controls	EAS	4q13.1	4	64304697	1.394	A	3.00E-07	C	A	0.2269	0.2522	0.2937	0.2177	0.2546	0.24902	C	DER	CVD	1729
rs897200	23001997	Hou S	Behcet's disease	cardiovascular, allergy_autoimmune_immune	147 Han Chinese ancestry cases, 951 Han Chinese ancestry controls	EAS	2q32.3, 2q32.3[rs897200]; 2q32.3[rs7572482]	2	191153045	1.45	T	6.00E-09	T	C	0.7345	0.3444	0.6141	0.3569	0.319	0.47378	T	ANC	CVD	1098
rs9290065	22446961	Lee YC	Kawasaki disease	cardiovascular, allergy_autoimmune_immune	622 Han Chinese ancestry cases, 1,107 Han Chinese ancestry controls	EAS	3q26.1	3	161059176	2.119	C	9.00E-06	C	T	0.0477	0.2824	0.0298	0.503	0.2198	0.21654	T	DER	CVD	1729
rs10273639	23143602	Whitcomb DC	Pancreatitis	gastrointestinal_or_liver_disease	676 European ancestry cases, 4,507 European ancestry controls	EUR	7q34	7	142749077	1.36	C	2.00E-14	T	C	0.3949	0.5288	0.2202	0.5855	0.2791	0.4017	T	DER	GI_liver	5183
rs1032757	20208534	Rothenberg ME	Eosinophilic esophagitis (pediatric)	gastrointestinal_or_liver_disease	181 European ancestry cases, 1,974 European ancestry controls	EUR	5q14.2	5	82643499	1.96	A	2.00E-06	G	A	0.3843	0.0965	0.2629	0.0606	0.0736	0.17558	G	DER	GI_liver	2155
rs10419226	24121790	Levine DM	Digestive system disease (Barrett's esophagus and esophageal adenocarcinoma combined)	gastrointestinal_or_liver_disease	3,928 European ancestry cases, 3,207 European ancestry controls	EUR	19p13.11	19	18692362	1.18	T	4.00E-10	T	G	0.0461	0.3718	0.3264	0.4463	0.4172	0.32156	G	DER	GI_liver	7135
rs10419226	24121790	Levine DM	Barrett's esophagus	gastrointestinal_or_liver_disease	2,416 European ancestry cases, 3,206 European ancestry controls	EUR	19p13.11	19	18692362	1.19	T	6.00E-08	T	G	0.0461	0.3718	0.3264	0.4463	0.4172	0.32156	G	DER	GI_liver	5622
rs1042058	23128233	Jostins L	Inflammatory bowel disease	gastrointestinal_or_liver_disease	12,924 European ancestry cases, 21,442 European ancestry controls	EUR	10p11.23	10	30439172	1.075	C	6.00E-11	T	C	0.0976	0.5187	0.3492	0.6044	0.3252	0.37902	T	DER	GI_liver	34366
rs10495903	23128233	Jostins L	Inflammatory bowel disease	gastrointestinal_or_liver_disease	12,924 European ancestry cases, 21,442 European ancestry controls	EUR	2p21	2	43579779	1.086	T	8.00E-12	C	T	0.1762	0.0793	0.0069	0.1064	0.1544	0.10464	C	DER	GI_liver	34366
rs10521318	23128233	Jostins L	Inflammatory bowel disease	gastrointestinal_or_liver_disease	12,924 European ancestry cases, 21,442 European ancestry controls	EUR	16q24.1	16	85977731	1.155	C	1.00E-09	C	T	0.9955	0.9683	0.9306	0.9165	0.9458	0.95134	C	ANC	GI_liver	34366
rs10758669	23128233	Jostins L	Inflammatory bowel disease	gastrointestinal_or_liver_disease	12,924 European ancestry cases, 21,442 European ancestry controls	EUR	9p24.1	9	4981602	1.174	C	8.00E-45	C	A	0.1362	0.4251	0.3651	0.3529	0.3937	0.3346	A	DER	GI_liver	34366
rs10761659	23128233	Jostins L	Inflammatory bowel disease	gastrointestinal_or_liver_disease	12,924 European ancestry cases, 21,442 European ancestry controls	EUR	10q21.2	10	62685804	1.166	G	6.00E-46	A	G	0.0787	0.6124	0.7361	0.503	0.638	0.51364	A	DER	GI_liver	34366
rs10781499	23128233	Jostins L	Inflammatory bowel disease	gastrointestinal_or_liver_disease	12,924 European ancestry cases, 21,442 European ancestry controls	EUR	9q34.3	9	136371953	1.188	A	4.00E-56	G	A	0.2504	0.572	0.3185	0.3976	0.3937	0.38644	G	DER	GI_liver	34366
rs10825269	24797007	Holliday EG	Irritable bowel syndrome	gastrointestinal_or_liver_disease	Up to 172 European ancestry cases, 1,398 European ancestry controls	EUR	10q21.1	10	54195850	1.55	T	5.00E-06	C	T	0.4871	0.2104	0.0863	0.1382	0.2065	0.2257	T	ANC	GI_liver	1570
rs10896794	23128233	Jostins L	Inflammatory bowel disease	gastrointestinal_or_liver_disease	12,924 European ancestry cases, 21,442 European ancestry controls	EUR	11q12.1	11	58571651	1.08	T	7.00E-10	T	C	0.857	0.7968	0.8165	0.7684	0.7331	0.79436	T	ANC	GI_liver	34366
rs11010067	23128233	Jostins L	Inflammatory bowel disease	gastrointestinal_or_liver_disease	12,924 European ancestry cases, 21,442 European ancestry controls	EUR	10p11.21	10	35006503	1.115	G	2.00E-25	C	G	0.4251	0.3646	0.3284	0.3618	0.32	0.35998	G	ANC	GI_liver	34366
rs11168249	23128233	Jostins L	Inflammatory bowel disease	gastrointestinal_or_liver_disease	12,924 European ancestry cases, 21,442 European ancestry controls	EUR	12q13.11	12	47814585	1.054	C	8.00E-09	T	C	0.6528	0.3242	0.0853	0.4672	0.3569	0.37728	C	ANC	GI_liver	34366
rs11206226	22719876	Kawaguchi T	Nonalcoholic fatty liver disease	gastrointestinal_or_liver_disease	529 Japanese ancestry cases, 932 Japanese ancestry controls	EAS	1p32.3	1	53854664	1.72	A	5.00E-06	A	G	0.997	0.9654	0.8909	0.9612	0.9888	0.96066	A	ANC	GI_liver	1461
rs11209026	23128233	Jostins L	Inflammatory bowel disease	gastrointestinal_or_liver_disease	12,924 European ancestry cases, 21,442 European ancestry controls	EUR	1p31.3, 1p31.3[rs11209003]; 1p31.3[rs11209002]	1	67240275	2.013	G	8.00E-161	G	A	0.997	0.9481	1	0.9384	0.9877	0.97424	G	ANC	GI_liver	34366
rs11216185	22306654	Feenstra B	Infantile hypertrophic pyloric stenosis	gastrointestinal_or_liver_disease	1,001 European ancestry cases, 2,401 European ancestry controls	EUR	11q23.3	11	116912258	1.57	G	1.00E-07	T	G	0.1112	0.0476	0.0804	0.0646	0.089	0.07856	T	DER	GI_liver	3402
rs11230563	23128233	Jostins L	Inflammatory bowel disease	gastrointestinal_or_liver_disease	12,924 European ancestry cases, 21,442 European ancestry controls	EUR	11q12.2	11	61008737	1.085	C	9.00E-13	C	T	0.388	0.7032	0.8294	0.6421	0.7883	0.6702	C	ANC	GI_liver	34366
rs11564258	23128233	Jostins L	Inflammatory bowel disease	gastrointestinal_or_liver_disease	12,924 European ancestry cases, 21,442 European ancestry controls	EUR	12q12	12	40398498	1.334	A	6.00E-29	G	A	0.003	0.1556	0.0605	0.0229	0.1043	0.06926	A	ANC	GI_liver	34366
rs11612508	23128233	Jostins L	Inflammatory bowel disease	gastrointestinal_or_liver_disease	12,924 European ancestry cases, 21,442 European ancestry controls	EUR	12p13.2	12	12504579	1.058	G	1.00E-08	A	G	0.0386	0.3069	0.121	0.2734	0.1472	0.17742	A	DER	GI_liver	34366
rs11712066	23989729	Feenstra B	Infantile hypertrophic pyloric stenosis	gastrointestinal_or_liver_disease	1,001 European ancestry cases, 2,371 European ancestry controls	EUR	3q25.1	3	152112520	1.55	A	3.00E-21	A	G	0.9879	0.8775	0.998	0.7883	0.9233	0.915	G	DER	GI_liver	3372
rs11742570	23128233	Jostins L	Inflammatory bowel disease	gastrointestinal_or_liver_disease	12,924 European ancestry cases, 21,442 European ancestry controls	EUR	5p13.1	5	40410482	1.198	C	2.00E-82	T	C	0.6112	0.4438	0.1419	0.5895	0.4468	0.44664	C	ANC	GI_liver	34366
rs11771429	24121790	Levine DM	Barrett's esophagus	gastrointestinal_or_liver_disease	2,416 European ancestry cases, 3,206 European ancestry controls	EUR	7q36.2	7	153574792	1.2195	C	7.00E-06	C	T	0.9887	0.7954	0.6944	0.8221	0.8108	0.82228	C	ANC	GI_liver	5622
rs11771429	24121790	Levine DM	Digestive system disease (Barrett's esophagus and esophageal adenocarcinoma combined)	gastrointestinal_or_liver_disease	3,928 European ancestry cases, 3,207 European ancestry controls	EUR	7q36.2	7	153574792	1.1905	C	8.00E-06	C	T	0.9887	0.7954	0.6944	0.8221	0.8108	0.82228	C	ANC	GI_liver	7135
rs11789015	24121790	Levine DM	Barrett's esophagus	gastrointestinal_or_liver_disease	2,416 European ancestry cases, 3,206 European ancestry controls	EUR	9q22.32	9	93953746	1.1765	A	5.00E-06	A	G	0.646	0.6628	0.9067	0.7137	0.8129	0.74842	A	ANC	GI_liver	5622
rs11789015	24121790	Levine DM	Digestive system disease (Barrett's esophagus and esophageal adenocarcinoma combined)	gastrointestinal_or_liver_disease	3,928 European ancestry cases, 3,207 European ancestry controls	EUR	9q22.32	9	93953746	1.2048	A	1.00E-09	A	G	0.646	0.6628	0.9067	0.7137	0.8129	0.74842	A	ANC	GI_liver	7135
rs118086209	25017104	Kottyan LC	Eosinophilic esophagitis	gastrointestinal_or_liver_disease	657 European ancestry cases, 9,296 European ancestry controls	EUR	11q14.2	11	86393453	2.19	G	2.00E-07	T	G	0.0015	0.013	0.001	0.0159	0.0072	0.00772	T	DER	GI_liver	9953
rs11819199	25017104	Kottyan LC	Eosinophilic esophagitis	gastrointestinal_or_liver_disease	657 European ancestry cases, 9,296 European ancestry controls	EUR	10p12.31	10	20576228	1.62	G	3.00E-07	A	G	0.3283	0.0663	0.001	0.0716	0.1145	0.11634	A	DER	GI_liver	9953
rs11864146	23213074	Adams LA	Non-alcoholic fatty liver disease histology (other)	gastrointestinal_or_liver_disease	126 European ancestry adolescent cases, 802 European ancestry adolescent controls	EUR	16q23.3	16	84013110	3.14	A	2.00E-06	A	G	0.6097	0.8271	0.9325	0.9095	0.8691	0.82958	A	ANC	GI_liver	928
rs11879191	23128233	Jostins L	Inflammatory bowel disease	gastrointestinal_or_liver_disease	12,924 European ancestry cases, 21,442 European ancestry controls	EUR	19p13.2	19	10402235	1.136	G	2.00E-18	G	A	0.8676	0.8501	0.499	0.832	0.7607	0.76188	G	ANC	GI_liver	34366
rs11988997	23143602	Whitcomb DC	Pancreatitis	gastrointestinal_or_liver_disease	676 European ancestry cases, 4,507 European ancestry controls	EUR	8q24.12	8	118753955	1.359	T	6.00E-06	C	T	0.0749	0.0519	0.0665	0.0706	0.0777	0.06832	C	DER	GI_liver	5183
rs11989782	20208534	Rothenberg ME	Eosinophilic esophagitis (pediatric)	gastrointestinal_or_liver_disease	181 European ancestry cases, 1,974 European ancestry controls	EUR	8q24.12	8	120682410	1.53	A	7.00E-06	C	A	0.0136	0.1715	0.0635	0.2475	0.089	0.11702	C	DER	GI_liver	2155
rs1208285	22306654	Feenstra B	Infantile hypertrophic pyloric stenosis	gastrointestinal_or_liver_disease	1,001 European ancestry cases, 2,401 European ancestry controls	EUR	6q23.2	6	133837662	1.25	C	6.00E-07	T	C	0.0333	0.2219	0.4752	0.3499	0.2894	0.27394	T	DER	GI_liver	3402
rs12103	23128233	Jostins L	Inflammatory bowel disease	gastrointestinal_or_liver_disease	12,924 European ancestry cases, 21,442 European ancestry controls	EUR	1p36.33	1	1312114	1.099	T	8.00E-13	T	C	0.9077	0.5576	0.9812	0.1879	0.6585	0.65858	T	ANC	GI_liver	34366
rs12199775	23128233	Jostins L	Inflammatory bowel disease	gastrointestinal_or_liver_disease	12,924 European ancestry cases, 21,442 European ancestry controls	EUR	6q24.2	6	143577757	1.129	A	2.00E-08	A	G	0.9962	0.9654	0.9355	0.9384	0.9325	0.9536	A	ANC	GI_liver	34366
rs1250546	23128233	Jostins L	Inflammatory bowel disease	gastrointestinal_or_liver_disease	12,924 European ancestry cases, 21,442 European ancestry controls	EUR	10q22.3	10	79272775	1.096	A	3.00E-18	A	G	0.7988	0.6715	0.5714	0.6243	0.5644	0.64608	G	DER	GI_liver	34366
rs12568930	23128233	Jostins L	Inflammatory bowel disease	gastrointestinal_or_liver_disease	12,924 European ancestry cases, 21,442 European ancestry controls	EUR	1p36.12	1	22375738	1.095	T	1.00E-17	T	C	0.6528	0.8602	0.7679	0.836	0.7873	0.78084	T	ANC	GI_liver	34366
rs12654812	23128233	Jostins L	Inflammatory bowel disease	gastrointestinal_or_liver_disease	12,924 European ancestry cases, 21,442 European ancestry controls	EUR	5q35.3	5	177367190	1.068	A	2.00E-08	G	A	0.3185	0.33	0.2341	0.3489	0.3885	0.324	G	DER	GI_liver	34366
rs12702514	25248455	Ek WE	Irritable bowel syndrome	gastrointestinal_or_liver_disease	534 European ancestry cases, 4,932 European ancestry controls	EUR	7p22.1	7	6476404	1.21	T	5.00E-06	C	T	0.2163	0.3343	0.0704	0.4553	0.1667	0.2486	C	DER	GI_liver	5466
rs12721025	23989729	Feenstra B	Infantile hypertrophic pyloric stenosis	gastrointestinal_or_liver_disease	1,001 European ancestry cases, 2,371 European ancestry controls	EUR	11q23.3	11	116835331	1.59	A	2.00E-10	G	A	0.0121	0.0418	0.0516	0.0706	0.1094	0.0571	G	DER	GI_liver	3372
rs12722515	23128233	Jostins L	Inflammatory bowel disease	gastrointestinal_or_liver_disease	12,924 European ancestry cases, 21,442 European ancestry controls	EUR	10p15.1	10	6039267	1.102	C	4.00E-10	C	A	0.9198	0.9337	0.876	0.8608	0.8476	0.88758	C	ANC	GI_liver	34366
rs12743824	23213074	Adams LA	Non-alcoholic fatty liver disease histology (other)	gastrointestinal_or_liver_disease	126 European ancestry adolescent cases, 802 European ancestry adolescent controls	EUR	1p21.2	1	99317401	2.3	C	5.00E-06	C	A	0.5091	0.3991	0.3562	0.5577	0.5368	0.47178	A	DER	GI_liver	928
rs1292053	23128233	Jostins L	Inflammatory bowel disease	gastrointestinal_or_liver_disease	12,924 European ancestry cases, 21,442 European ancestry controls	EUR	17q23.1	17	59886176	1.076	G	9.00E-13	A	G	0.5204	0.4597	0.5754	0.4175	0.4121	0.47702	G	ANC	GI_liver	34366
rs12942547	23128233	Jostins L	Inflammatory bowel disease	gastrointestinal_or_liver_disease	12,924 European ancestry cases, 21,442 European ancestry controls	EUR	17q21.2	17	42375526	1.103	A	6.00E-22	A	G	0.5741	0.745	0.6022	0.5855	0.4959	0.60054	G	DER	GI_liver	34366
rs12946510	23128233	Jostins L	Inflammatory bowel disease	gastrointestinal_or_liver_disease	12,924 European ancestry cases, 21,442 European ancestry controls	EUR	17q12	17	39756124	1.157	T	4.00E-38	C	T	0.1732	0.3415	0.3016	0.4712	0.3149	0.32048	C	DER	GI_liver	34366
rs13278732	20208534	Rothenberg ME	Eosinophilic esophagitis (pediatric)	gastrointestinal_or_liver_disease	181 European ancestry cases, 1,974 European ancestry controls	EUR	8q22.2	8	98076353	1.31	T	6.00E-06	C	T	0.2489	0.1729	0.0685	0.2435	0.2229	0.19134	C	DER	GI_liver	2155
rs1363907	23128233	Jostins L	Inflammatory bowel disease	gastrointestinal_or_liver_disease	12,924 European ancestry cases, 21,442 European ancestry controls	EUR	5q15	5	96917099	1.068	A	6.00E-13	G	A	0.3238	0.3127	0.3442	0.4046	0.3139	0.33984	G	DER	GI_liver	34366
rs1390096	22719876	Kawaguchi T	Nonalcoholic fatty liver disease	gastrointestinal_or_liver_disease	529 Japanese ancestry cases, 932 Japanese ancestry controls	EAS	4p15.33	4	11501980	1.44	A	3.00E-06	G	A	0.0469	0.2291	0.4325	0.2604	0.318	0.25738	G	DER	GI_liver	1461
rs1456896	23128233	Jostins L	Inflammatory bowel disease	gastrointestinal_or_liver_disease	12,924 European ancestry cases, 21,442 European ancestry controls	EUR	7p12.2	7	50264865	1.088	T	7.00E-15	C	T	0.5681	0.7666	0.4137	0.6869	0.8528	0.65762	T	ANC	GI_liver	34366
rs149864795	25407941	Sleiman PM	Eosinophilic esophagitis	gastrointestinal_or_liver_disease	603 European ancestry cases, 3,637 European ancestry controls	EUR	2p23.1	2	31179541	2.216	A	5.00E-10	G	A	0.0416	0.0605	0.0188	0.0348	0.0276	0.03666	G	DER	GI_liver	4240
rs1517352	23128233	Jostins L	Inflammatory bowel disease	gastrointestinal_or_liver_disease	12,924 European ancestry cases, 21,442 European ancestry controls	EUR	2q32.2, 2q32.3	2	191066738	1.077	C	3.00E-11	A	C	0.0424	0.4337	0.5188	0.6004	0.6196	0.44298	A	DER	GI_liver	34366
rs1569723	23128233	Jostins L	Inflammatory bowel disease	gastrointestinal_or_liver_disease	12,924 European ancestry cases, 21,442 European ancestry controls	EUR	20q13.12	20	46113425	1.091	C	1.00E-13	C	A	0.0242	0.2133	0.4355	0.2575	0.2689	0.23988	C	ANC	GI_liver	34366
rs167769	25407941	Sleiman PM	Eosinophilic esophagitis	gastrointestinal_or_liver_disease	603 European ancestry cases, 3,637 European ancestry controls	EUR	12q13.3	12	57109992	1.351	T	2.00E-07	C	T	0.1104	0.4063	0.253	0.335	0.3344	0.28782	C	DER	GI_liver	4240
rs167769	20208534	Rothenberg ME	Eosinophilic esophagitis (pediatric)	gastrointestinal_or_liver_disease	181 European ancestry cases, 1,974 European ancestry controls	EUR	12q13.3	12	57109992	1.36	T	2.00E-06	C	T	0.1104	0.4063	0.253	0.335	0.3344	0.28782	C	DER	GI_liver	2155
rs16879552	19196962	Garcia-Barcelo MM	Hirschsprung disease	gastrointestinal_or_liver_disease	181 Chinese ancestry cases, 346 Chinese ancestry controls	EAS	8p12	8	32553698	1.68	C	2.00E-08	C	T	0.7632	0.9107	0.4375	0.9662	0.8998	0.79548	C	ANC	GI_liver	527
rs17004598	25017104	Kottyan LC	Eosinophilic esophagitis	gastrointestinal_or_liver_disease	657 European ancestry cases, 9,296 European ancestry controls	EUR	21q22.3	21	43658675	2.57	G	1.00E-07	T	G	0.0908	0.0994	0.0933	0.008	0.0961	0.07752	T	DER	GI_liver	9953
rs17085007	23128233	Jostins L	Inflammatory bowel disease	gastrointestinal_or_liver_disease	12,924 European ancestry cases, 21,442 European ancestry controls	EUR	13q12.13	13	26957130	1.106	C	3.00E-19	T	C	0.0673	0.183	0.251	0.1879	0.2669	0.19122	T	DER	GI_liver	34366
rs17095355	20460270	Garcia-Barcelo MM	Biliary atresia	gastrointestinal_or_liver_disease	281 Chinese ancestry cases, 481 Chinese ancestry controls	EAS	10q25.1	10	109975992	1.77	T	7.00E-09	C	T	0.3548	0.1182	0.4177	0.165	0.5082	0.31278	T	ANC	GI_liver	762
rs17119	23128233	Jostins L	Inflammatory bowel disease	gastrointestinal_or_liver_disease	12,924 European ancestry cases, 21,442 European ancestry controls	EUR	6p23	6	14719265	1.071	A	3.00E-11	G	A	0.5537	0.6801	0.9196	0.7624	0.7556	0.73428	G	DER	GI_liver	34366
rs17293632	23128233	Jostins L	Inflammatory bowel disease	gastrointestinal_or_liver_disease	12,924 European ancestry cases, 21,442 European ancestry controls	EUR	15q22.33	15	67150258	1.067	T	6.00E-16	C	T	0.0242	0.1239	0.0278	0.2147	0.138	0.10572	C	DER	GI_liver	34366
rs1734907	23128233	Jostins L	Inflammatory bowel disease	gastrointestinal_or_liver_disease	12,924 European ancestry cases, 21,442 European ancestry controls	EUR	7q22.1	7	100717894	1.114	A	2.00E-13	A	G	0.1717	0.1052	0.0774	0.171	0.2168	0.14842	G	DER	GI_liver	34366
rs17694108	23128233	Jostins L	Inflammatory bowel disease	gastrointestinal_or_liver_disease	12,924 European ancestry cases, 21,442 European ancestry controls	EUR	19q13.11	19	33240645	1.1	A	6.00E-15	G	A	0.0212	0.2637	0.2857	0.2863	0.3855	0.24848	G	DER	GI_liver	34366
rs1801274	23128233	Jostins L	Inflammatory bowel disease	gastrointestinal_or_liver_disease	12,924 European ancestry cases, 21,442 European ancestry controls	EUR	1q23.3	1	161509955	1.124	A	2.00E-38	A	G	0.4743	0.549	0.7222	0.4891	0.5808	0.56308	A	ANC	GI_liver	34366
rs1819333	23128233	Jostins L	Inflammatory bowel disease	gastrointestinal_or_liver_disease	12,924 European ancestry cases, 21,442 European ancestry controls	EUR	6q27	6	166960059	1.081	T	7.00E-21	T	G	0.2247	0.3833	0.373	0.506	0.2873	0.35486	T	ANC	GI_liver	34366
rs1847472	23128233	Jostins L	Inflammatory bowel disease	gastrointestinal_or_liver_disease	12,924 European ancestry cases, 21,442 European ancestry controls	EUR	6q15	6	90263440	1.06	C	2.00E-10	C	A	0.9107	0.7089	0.9573	0.6332	0.7628	0.79458	C	ANC	GI_liver	34366
rs1893217	23128233	Jostins L	Inflammatory bowel disease	gastrointestinal_or_liver_disease	12,924 European ancestry cases, 21,442 European ancestry controls	EUR	18p11.21	18	12809341	1.171	G	3.00E-26	A	G	0.0356	0.0605	0.1925	0.1412	0.1779	0.12154	A	DER	GI_liver	34366
rs1939875	20208534	Rothenberg ME	Eosinophilic esophagitis (pediatric)	gastrointestinal_or_liver_disease	181 European ancestry cases, 1,974 European ancestry controls	EUR	11q21	11	95689703	1.54	A	3.00E-06	A	G	0.2201	0.2522	0.2312	0.2783	0.319	0.26016	G	DER	GI_liver	2155
rs194749	23128233	Jostins L	Inflammatory bowel disease	gastrointestinal_or_liver_disease	12,924 European ancestry cases, 21,442 European ancestry controls	EUR	14q24.1	14	68807188	1.075	C	3.00E-10	T	C	0.2201	0.2608	0.1815	0.2326	0.3241	0.24382	C	ANC	GI_liver	34366
rs1991866	23128233	Jostins L	Inflammatory bowel disease	gastrointestinal_or_liver_disease	12,924 European ancestry cases, 21,442 European ancestry controls	EUR	8q24.21	8	129611859	1.054	G	2.00E-09	G	C	0.4728	0.3977	0.5079	0.4225	0.3149	0.42316	C	DER	GI_liver	34366
rs2000260	25017104	Kottyan LC	Eosinophilic esophagitis	gastrointestinal_or_liver_disease	657 European ancestry cases, 9,296 European ancestry controls	EUR	1p13.3	1	108130783	1.32	A	7.00E-07	A	G	0.8207	0.5303	0.4802	0.5775	0.5644	0.59462	G	DER	GI_liver	9953
rs2051090	23535911	Kitamoto T	Non-alcoholic fatty liver disease	gastrointestinal_or_liver_disease	392 Japanese ancestry cases, 934 Japanese ancestry controls	EAS	13q13.3	13	35880056	1.19	G	7.00E-06	G	A	0.5091	0.6398	0.6855	0.5835	0.6738	0.61834	A	DER	GI_liver	1326
rs2111485	23128233	Jostins L	Inflammatory bowel disease	gastrointestinal_or_liver_disease	12,924 European ancestry cases, 21,442 European ancestry controls	EUR	2q24.2	2	162254026	1.066	A	2.00E-08	A	G	0.8238	0.6052	0.8313	0.3976	0.5746	0.6465	A	ANC	GI_liver	34366
rs2120991	20460270	Garcia-Barcelo MM	Biliary atresia	gastrointestinal_or_liver_disease	281 Chinese ancestry cases, 481 Chinese ancestry controls	EAS	12q13.13	12	53876444	2.14	A	9.00E-06	C	A	0.0461	0.2075	0.1696	0.3638	0.3272	0.22284	C	DER	GI_liver	762
rs2155219	23128233	Jostins L	Inflammatory bowel disease	gastrointestinal_or_liver_disease	12,924 European ancestry cases, 21,442 European ancestry controls	EUR	11q13.5	11	76588150	1.151	T	4.00E-36	G	T	0.5923	0.5043	0.5268	0.4911	0.5174	0.52638	T	ANC	GI_liver	34366
rs2155219	25017104	Kottyan LC	Eosinophilic esophagitis	gastrointestinal_or_liver_disease	657 European ancestry cases, 9,296 European ancestry controls	EUR	11q13.5	11	76588150	1.37	T	4.00E-07	G	T	0.5923	0.5043	0.5268	0.4911	0.5174	0.52638	T	ANC	GI_liver	9953
rs2178146	24121790	Levine DM	Digestive system disease (Barrett's esophagus and esophageal adenocarcinoma combined)	gastrointestinal_or_liver_disease	3,928 European ancestry cases, 3,207 European ancestry controls	EUR	16q24.1	16	86430089	1.1364	T	1.00E-06	T	C	0.9917	0.6095	0.7758	0.6034	0.7198	0.74004	T	ANC	GI_liver	7135
rs2188962	23128233	Jostins L	Inflammatory bowel disease	gastrointestinal_or_liver_disease	12,924 European ancestry cases, 21,442 European ancestry controls	EUR	5q31.1	5	132435113	1.158	T	1.00E-52	C	T	0.0356	0.245	0.001	0.3867	0.0869	0.15104	C	DER	GI_liver	34366
rs222054	23213074	Adams LA	Non-alcoholic fatty liver disease histology (other)	gastrointestinal_or_liver_disease	126 European ancestry adolescent cases, 802 European ancestry adolescent controls	EUR	4q13.3	4	71738582	2.54	C	1.00E-06	C	G	0.823	0.719	0.7143	0.67	0.5798	0.70122	C	ANC	GI_liver	928
rs2224865	20208534	Rothenberg ME	Eosinophilic esophagitis (pediatric)	gastrointestinal_or_liver_disease	181 European ancestry cases, 1,974 European ancestry controls	EUR	10q23.1	10	83663098	1.44	G	9.00E-06	G	T	0.4251	0.1844	0.4296	0.3439	0.3793	0.35246	T	DER	GI_liver	2155
rs2227564	23128233	Jostins L	Inflammatory bowel disease	gastrointestinal_or_liver_disease	12,924 European ancestry cases, 21,442 European ancestry controls	EUR	10q22.2	10	73913343	1.082	C	7.00E-10	T	C	0.9902	0.7536	0.6349	0.7922	0.6278	0.75974	C	ANC	GI_liver	34366
rs2231884	23128233	Jostins L	Inflammatory bowel disease	gastrointestinal_or_liver_disease	12,924 European ancestry cases, 21,442 European ancestry controls	EUR	11q13.1	11	65889093	1.083	T	3.00E-10	C	T	0.1528	0.1614	0.3135	0.164	0.0961	0.17756	C	DER	GI_liver	34366
rs2294008	22387998	Tanikawa C	Duodenal ulcer	gastrointestinal_or_liver_disease	1,043 Japanese ancestry cases, 21,694 Japanese ancestry controls	EAS	8q24.3	8	142680513	1.41	C	2.00E-33	C	T	0.6324	0.4957	0.6577	0.5527	0.593	0.5863	T	DER	GI_liver	22737
rs2315008	18758464	Kugathasan S	Inflammatory bowel disease	gastrointestinal_or_liver_disease	1,011 European ancestry cases, 4,250 European ancestry controls	EUR	20q13.33	20	63712604	1.36	G	9.00E-15	T	G	0.7383	0.6772	0.3651	0.7117	0.7423	0.64692	T	DER	GI_liver	5261
rs2382817	23128233	Jostins L	Inflammatory bowel disease	gastrointestinal_or_liver_disease	12,924 European ancestry cases, 21,442 European ancestry controls	EUR	2q35	2	218286495	1.073	A	4.00E-12	A	C	0.3457	0.4092	0.379	0.3708	0.3681	0.37456	A	ANC	GI_liver	34366
rs2472649	23128233	Jostins L	Inflammatory bowel disease	gastrointestinal_or_liver_disease	12,924 European ancestry cases, 21,442 European ancestry controls	EUR	4q13.3	4	73991991	1.095	G	3.00E-08	A	G	0.1044	0.7305	0.8244	0.8241	0.7464	0.64596	A	DER	GI_liver	34366
rs2488389	23128233	Jostins L	Inflammatory bowel disease	gastrointestinal_or_liver_disease	12,924 European ancestry cases, 21,442 European ancestry controls	EUR	1q31.3	1	197662011	1.115	A	8.00E-13	G	A	0.2882	0.2003	0.2222	0.1958	0.2331	0.22792	G	DER	GI_liver	34366
rs252716	25407941	Sleiman PM	Eosinophilic esophagitis	gastrointestinal_or_liver_disease	603 European ancestry cases, 3,637 European ancestry controls	EUR	5q22.1	5	111089365	1.516	C	4.00E-14	G	C	0.23	0.353	0.5774	0.4394	0.2628	0.37252	G	DER	GI_liver	4240
rs259964	23128233	Jostins L	Inflammatory bowel disease	gastrointestinal_or_liver_disease	12,924 European ancestry cases, 21,442 European ancestry controls	EUR	20q13.32	20	59249254	1.085	A	1.00E-12	A	G	0.6876	0.3948	0.0853	0.4374	0.2014	0.3613	A	ANC	GI_liver	34366
rs2651244	23128233	Jostins L	Inflammatory bowel disease	gastrointestinal_or_liver_disease	12,924 European ancestry cases, 21,442 European ancestry controls	EUR	1p31.1	1	70529879	1.015	G	2.00E-08	G	A	0.9115	0.781	0.8601	0.5974	0.7045	0.7709	G	ANC	GI_liver	34366
rs26528	23128233	Jostins L	Inflammatory bowel disease	gastrointestinal_or_liver_disease	12,924 European ancestry cases, 21,442 European ancestry controls	EUR	16p11.2	16	28506388	1.099	C	1.00E-21	T	C	0.3495	0.5591	0.381	0.3966	0.2843	0.3941	C	ANC	GI_liver	34366
rs2687201	24121790	Levine DM	Digestive system disease (Barrett's esophagus and esophageal adenocarcinoma combined)	gastrointestinal_or_liver_disease	3,928 European ancestry cases, 3,207 European ancestry controls	EUR	3p13	3	70879779	1.18	A	5.00E-09	A	C	0.7519	0.2824	0.4921	0.3171	0.2924	0.42718	A	ANC	GI_liver	7135
rs2687201	24121790	Levine DM	Barrett's esophagus	gastrointestinal_or_liver_disease	2,416 European ancestry cases, 3,206 European ancestry controls	EUR	3p13	3	70879779	1.18	A	2.00E-06	A	C	0.7519	0.2824	0.4921	0.3171	0.2924	0.42718	A	ANC	GI_liver	5622
rs2790216	23128233	Jostins L	Inflammatory bowel disease	gastrointestinal_or_liver_disease	12,924 European ancestry cases, 21,442 European ancestry controls	EUR	10q21.1	10	58238165	1.066	G	8.00E-09	G	A	0.3064	0.7507	0.5685	0.7903	0.7342	0.63002	G	ANC	GI_liver	34366
rs2823286	23128233	Jostins L	Inflammatory bowel disease	gastrointestinal_or_liver_disease	12,924 European ancestry cases, 21,442 European ancestry controls	EUR	21q21.1	21	15445619	1.157	G	9.00E-30	G	A	0.7284	0.7248	0.8532	0.7107	0.8098	0.76538	A	DER	GI_liver	34366
rs2836878	23128233	Jostins L	Inflammatory bowel disease	gastrointestinal_or_liver_disease	12,924 European ancestry cases, 21,442 European ancestry controls	EUR	21q22.2	21	39093608	1.18	G	5.00E-48	G	A	0.8812	0.7003	0.8254	0.7425	0.7464	0.77916	A	DER	GI_liver	34366
rs2898261	25017104	Kottyan LC	Eosinophilic esophagitis	gastrointestinal_or_liver_disease	657 European ancestry cases, 9,296 European ancestry controls	EUR	8p23.1	8	11101029	1.35	G	5.00E-08	G	T	0.202	0.7161	0.9018	0.5895	0.5859	0.59906	T	DER	GI_liver	9953
rs2927438	24121790	Levine DM	Digestive system disease (Barrett's esophagus and esophageal adenocarcinoma combined)	gastrointestinal_or_liver_disease	3,928 European ancestry cases, 3,207 European ancestry controls	EUR	19q13.32	19	44738850	1.1628	G	2.00E-06	A	G	0.8669	0.8242	0.7778	0.7704	0.818	0.81146	G	ANC	GI_liver	7135
rs2930047	23128233	Jostins L	Inflammatory bowel disease	gastrointestinal_or_liver_disease	12,924 European ancestry cases, 21,442 European ancestry controls	EUR	5p15.2	5	10695414	1.065	C	1.00E-08	T	C	0.7648	0.4813	0.751	0.4026	0.6554	0.61102	C	ANC	GI_liver	34366
rs29784	23989729	Feenstra B	Infantile hypertrophic pyloric stenosis	gastrointestinal_or_liver_disease	1,001 European ancestry cases, 2,371 European ancestry controls	EUR	5q35.1	5	173168305	1.36	T	8.00E-18	C	T	0.2731	0.3487	0.1627	0.5109	0.1973	0.29854	C	DER	GI_liver	3372
rs2995271	23143602	Whitcomb DC	Pancreatitis	gastrointestinal_or_liver_disease	676 European ancestry cases, 4,507 European ancestry controls	EUR	10p11.23	10	30230903	1.27	T	8.00E-07	C	T	0.326	0.7032	0.3085	0.7734	0.5613	0.53448	C	DER	GI_liver	5183
rs3024505	23128233	Jostins L	Inflammatory bowel disease	gastrointestinal_or_liver_disease	12,924 European ancestry cases, 21,442 European ancestry controls	EUR	1q32.1	1	206766559	1.208	A	7.00E-42	G	A	0.0318	0.0821	0.0278	0.168	0.1391	0.08976	G	DER	GI_liver	34366
rs3091316	23128233	Jostins L	Inflammatory bowel disease	gastrointestinal_or_liver_disease	12,924 European ancestry cases, 21,442 European ancestry controls	EUR	17q12	17	34266955	1.122	G	1.00E-26	G	A	0.7655	0.5187	0.4534	0.6829	0.6759	0.61928	G	ANC	GI_liver	34366
rs3129860	23321320	Urabe Y	Hepatitis C induced liver cirrhosis	gastrointestinal_or_liver_disease	682 Japanese ancestry cases, 1,045 Japanese ancestry controls	EAS	6p21.32	6	32433302	1.36	A	1.00E-09	A	G	0.028	0.0634	0.12	0.1233	0.1288	0.0927	G	DER	GI_liver	1727
rs3135363	23321320	Urabe Y	Hepatitis C induced liver cirrhosis	gastrointestinal_or_liver_disease	682 Japanese ancestry cases, 1,045 Japanese ancestry controls	EAS	6p21.32, 6p21.32[rs2395148]; 6p21.32[rs3135363]	6	32421871	1.37	G	1.00E-10	A	G	0.1505	0.255	0.2956	0.2406	0.1759	0.22352	G	ANC	GI_liver	1727
rs3197999	23128233	Jostins L	Inflammatory bowel disease	gastrointestinal_or_liver_disease	12,924 European ancestry cases, 21,442 European ancestry controls	EUR	3p21.31	3	49684099	1.18	A	1.00E-47	G	A	0.2179	0.1686	0.0565	0.3131	0.1881	0.18884	G	DER	GI_liver	34366
rs35675666	23128233	Jostins L	Inflammatory bowel disease	gastrointestinal_or_liver_disease	12,924 European ancestry cases, 21,442 European ancestry controls	EUR	1p36.23	1	7961913	1.112	G	1.00E-15	G	T	0.7504	0.8876	0.9385	0.84	0.8865	0.8606	G	ANC	GI_liver	34366
rs3749171	23128233	Jostins L	Inflammatory bowel disease	gastrointestinal_or_liver_disease	12,924 European ancestry cases, 21,442 European ancestry controls	EUR	2q37.3	2	240630275	1.135	T	3.00E-21	C	T	0.2209	0.1268	0.0863	0.173	0.1166	0.14472	C	DER	GI_liver	34366
rs3784262	24121790	Levine DM	Barrett's esophagus	gastrointestinal_or_liver_disease	2,416 European ancestry cases, 3,206 European ancestry controls	EUR	15q21.3	15	57960908	1.1765	T	4.00E-07	T	C	0.7489	0.7291	0.7897	0.5487	0.8487	0.73302	T	ANC	GI_liver	5622
rs3784262	24121790	Levine DM	Digestive system disease (Barrett's esophagus and esophageal adenocarcinoma combined)	gastrointestinal_or_liver_disease	3,928 European ancestry cases, 3,207 European ancestry controls	EUR	15q21.3	15	57960908	1.1364	T	7.00E-07	T	C	0.7489	0.7291	0.7897	0.5487	0.8487	0.73302	T	ANC	GI_liver	7135
rs3806933	25017104	Kottyan LC	Eosinophilic esophagitis	gastrointestinal_or_liver_disease	657 European ancestry cases, 9,296 European ancestry controls	EUR	5q22.1	5	111071044	1.37	C	2.00E-08	C	T	0.7428	0.5187	0.6498	0.5457	0.3344	0.55828	T	DER	GI_liver	9953
rs3815700	25407941	Sleiman PM	Eosinophilic esophagitis	gastrointestinal_or_liver_disease	603 European ancestry cases, 3,637 European ancestry controls	EUR	19q13.11	19	32602346	1.618	C	2.00E-09	T	C	0.3525	0.1441	0.3611	0.1153	0.2628	0.24716	C	ANC	GI_liver	4240
rs3817963	23321320	Urabe Y	Hepatitis C induced liver cirrhosis	gastrointestinal_or_liver_disease	682 Japanese ancestry cases, 1,045 Japanese ancestry controls	EAS	6p21.32	6	32400310	1.3	T	1.00E-08	T	C	0.8321	0.6744	0.7688	0.7237	0.6667	0.73314	T	ANC	GI_liver	1727
rs3851228	23128233	Jostins L	Inflammatory bowel disease	gastrointestinal_or_liver_disease	12,924 European ancestry cases, 21,442 European ancestry controls	EUR	6q21	6	111526988	1.153	T	1.00E-13	A	T	0.1921	0.085	0	0.0656	0.0429	0.07712	A	DER	GI_liver	34366
rs38904	23128233	Jostins L	Inflammatory bowel disease	gastrointestinal_or_liver_disease	12,924 European ancestry cases, 21,442 European ancestry controls	EUR	7q31.2	7	117252792	1.054	T	1.00E-08	T	C	0.3147	0.5331	0.6855	0.5577	0.5348	0.52516	C	DER	GI_liver	34366
rs4246905	23128233	Jostins L	Inflammatory bowel disease	gastrointestinal_or_liver_disease	12,924 European ancestry cases, 21,442 European ancestry controls	EUR	9q32	9	114790969	1.142	C	3.00E-32	T	C	0.9576	0.7882	0.6528	0.7028	0.7791	0.7761	G	DER	GI_liver	34366
rs4256159	23128233	Jostins L	Inflammatory bowel disease	gastrointestinal_or_liver_disease	12,924 European ancestry cases, 21,442 European ancestry controls	EUR	3p24.3	3	18725912	1.107	T	9.00E-15	C	T	0.0514	0.1037	0.1637	0.1362	0.0941	0.10982	C	DER	GI_liver	34366
rs4409764	23128233	Jostins L	Inflammatory bowel disease	gastrointestinal_or_liver_disease	12,924 European ancestry cases, 21,442 European ancestry controls	EUR	10q24.2	10	99524480	1.182	T	1.00E-54	T	G	0.5794	0.415	0.4425	0.492	0.3671	0.4592	T	ANC	GI_liver	34366
rs4656958	23128233	Jostins L	Inflammatory bowel disease	gastrointestinal_or_liver_disease	12,924 European ancestry cases, 21,442 European ancestry controls	EUR	1q23.3	1	160887174	1.061	G	7.00E-09	A	G	0.5431	0.7248	0.7391	0.6839	0.7045	0.67908	G	ANC	GI_liver	34366
rs4663866	25248455	Ek WE	Irritable bowel syndrome	gastrointestinal_or_liver_disease	534 European ancestry cases, 4,932 European ancestry controls	EUR	2q37.3	2	238242174	1.45	C	5.00E-06	A	C	0.1036	0.0519	0.0575	0.0974	0.1268	0.08744	A	DER	GI_liver	5466
rs4743820	23128233	Jostins L	Inflammatory bowel disease	gastrointestinal_or_liver_disease	12,924 European ancestry cases, 21,442 European ancestry controls	EUR	9q22.2, 9q22.31	9	91166134	1.056	T	4.00E-09	C	T	0.3381	0.7392	0.6687	0.7177	0.6697	0.62668	C	DER	GI_liver	34366
rs4800353	24121790	Levine DM	Digestive system disease (Barrett's esophagus and esophageal adenocarcinoma combined)	gastrointestinal_or_liver_disease	3,928 European ancestry cases, 3,207 European ancestry controls	EUR	18q11.2	18	22074176	1.22	A	3.00E-07	A	G	0.3321	0.6383	0.753	0.8628	0.7515	0.66754	A	ANC	GI_liver	7135
rs4845604	23128233	Jostins L	Inflammatory bowel disease	gastrointestinal_or_liver_disease	12,924 European ancestry cases, 21,442 European ancestry controls	EUR	1q21.3	1	151829204	1.144	G	4.00E-16	G	A	0.708	0.8689	0.9643	0.8648	0.9008	0.86136	G	ANC	GI_liver	34366
rs4899554	23128233	Jostins L	Inflammatory bowel disease	gastrointestinal_or_liver_disease	12,924 European ancestry cases, 21,442 European ancestry controls	EUR	14q24.3	14	75234518	1.083	C	3.00E-08	C	T	0.9705	0.8429	0.7897	0.829	0.8783	0.86208	C	ANC	GI_liver	34366
rs4911259	23128233	Jostins L	Inflammatory bowel disease	gastrointestinal_or_liver_disease	12,924 European ancestry cases, 21,442 European ancestry controls	EUR	20q11.21	20	32788476	1.075	G	1.00E-09	T	G	0.4387	0.5879	0.9177	0.3499	0.6258	0.584	T	DER	GI_liver	34366
rs505922	22387998	Tanikawa C	Duodenal ulcer	gastrointestinal_or_liver_disease	1,043 Japanese ancestry cases, 21,694 Japanese ancestry controls	EAS	9q34.2	9	133273813	1.32	T	1.00E-10	T	C	0.6346	0.781	0.619	0.6322	0.6074	0.65484	T	ANC	GI_liver	22737
rs529866	23128233	Jostins L	Inflammatory bowel disease	gastrointestinal_or_liver_disease	12,924 European ancestry cases, 21,442 European ancestry controls	EUR	16p13.13	16	11279463	1.124	C	2.00E-16	C	T	0.7935	0.9049	0.9563	0.8201	0.8988	0.87472	C	ANC	GI_liver	34366
rs559928	23128233	Jostins L	Inflammatory bowel disease	gastrointestinal_or_liver_disease	12,924 European ancestry cases, 21,442 European ancestry controls	EUR	11q13.1	11	64382898	1.101	C	4.00E-11	T	C	0.6074	0.8876	0.9048	0.831	0.9315	0.83246	T	DER	GI_liver	34366
rs573872	23989729	Feenstra B	Infantile hypertrophic pyloric stenosis	gastrointestinal_or_liver_disease	1,001 European ancestry cases, 2,371 European ancestry controls	EUR	3q25.2	3	153754374	1.37	G	5.00E-14	T	G	0.2231	0.1844	0.1865	0.1948	0.2096	0.19968	G	ANC	GI_liver	3372
rs6062504	23128233	Jostins L	Inflammatory bowel disease	gastrointestinal_or_liver_disease	12,924 European ancestry cases, 21,442 European ancestry controls	EUR	20q13.33	20	63717555	1.104	G	1.00E-23	A	G	0.7375	0.6772	0.3651	0.7117	0.7423	0.64676	A	DER	GI_liver	34366
rs6142618	23128233	Jostins L	Inflammatory bowel disease	gastrointestinal_or_liver_disease	12,924 European ancestry cases, 21,442 European ancestry controls	EUR	20q11.21	20	32137845	1.072	G	6.00E-10	A	G	0.9463	0.7233	0.994	0.5477	0.5174	0.74574	G	ANC	GI_liver	34366
rs61894547	25407941	Sleiman PM	Eosinophilic esophagitis	gastrointestinal_or_liver_disease	603 European ancestry cases, 3,637 European ancestry controls	EUR	11q13.5	11	76537586	2.439	T	4.00E-11	C	T	0.0023	0.0187	0	0.0497	0.002	0.01454	C	DER	GI_liver	4240
rs630923	23128233	Jostins L	Inflammatory bowel disease	gastrointestinal_or_liver_disease	12,924 European ancestry cases, 21,442 European ancestry controls	EUR	11q23.3	11	118883644	1.074	C	7.00E-09	C	A	0.9924	0.7594	0.9544	0.838	0.8998	0.8888	C	ANC	GI_liver	34366
rs6449586	24121790	Levine DM	Barrett's esophagus	gastrointestinal_or_liver_disease	2,416 European ancestry cases, 3,206 European ancestry controls	EUR	5q11.1	5	51339044	1.1628	T	1.00E-06	C	T	0.9092	0.4481	0.2292	0.5497	0.4949	0.52622	T	ANC	GI_liver	5622
rs6501384	20208534	Rothenberg ME	Eosinophilic esophagitis (pediatric)	gastrointestinal_or_liver_disease	181 European ancestry cases, 1,974 European ancestry controls	EUR	17q24.3	17	70294992	1.41	T	6.00E-06	C	T	0.3691	0.3228	0.1845	0.3509	0.4397	0.3334	C	DER	GI_liver	2155
rs6545800	23128233	Jostins L	Inflammatory bowel disease	gastrointestinal_or_liver_disease	12,924 European ancestry cases, 21,442 European ancestry controls	EUR	2p23.3	2	24896016	1.109	T	6.00E-16	C	T	0.8631	0.3487	0.4236	0.4274	0.455	0.50356	T	ANC	GI_liver	34366
rs6568421	23128233	Jostins L	Inflammatory bowel disease	gastrointestinal_or_liver_disease	12,924 European ancestry cases, 21,442 European ancestry controls	EUR	6q21	6	105987150	1.108	G	8.00E-20	A	G	0.1483	0.1787	0	0.2913	0.1472	0.1531	A	DER	GI_liver	34366
rs6586030	23128233	Jostins L	Inflammatory bowel disease	gastrointestinal_or_liver_disease	12,924 European ancestry cases, 21,442 European ancestry controls	EUR	10q23.1	10	80494291	1.115	G	9.00E-16	A	G	0.9781	0.9121	0.9812	0.8459	0.9376	0.93098	G	ANC	GI_liver	34366
rs6592362	23128233	Jostins L	Inflammatory bowel disease	gastrointestinal_or_liver_disease	12,924 European ancestry cases, 21,442 European ancestry controls	EUR	11q14.2	11	87414396	1.083	A	2.00E-08	A	G	0.289	0.5288	0.6835	0.2753	0.3742	0.43016	G	DER	GI_liver	34366
rs6691847	23535911	Kitamoto T	Non-alcoholic fatty liver disease	gastrointestinal_or_liver_disease	392 Japanese ancestry cases, 934 Japanese ancestry controls	EAS	1p35.2, 1p35.3	1	29792805	1.32	C	7.00E-06	T	C	0.7716	0.8026	0.7956	0.8748	0.8988	0.82868	C	ANC	GI_liver	1326
rs670523	23128233	Jostins L	Inflammatory bowel disease	gastrointestinal_or_liver_disease	12,924 European ancestry cases, 21,442 European ancestry controls	EUR	1q22	1	155908941	1.06	A	6.00E-11	A	G	0.9781	0.415	0.8383	0.3529	0.4468	0.60622	A	ANC	GI_liver	34366
rs6740462	23128233	Jostins L	Inflammatory bowel disease	gastrointestinal_or_liver_disease	12,924 European ancestry cases, 21,442 European ancestry controls	EUR	2p14	2	65440138	1.081	A	2.00E-08	C	A	0.9175	0.7954	0.8254	0.7237	0.8108	0.81456	A	ANC	GI_liver	34366
rs6863411	23128233	Jostins L	Inflammatory bowel disease	gastrointestinal_or_liver_disease	12,924 European ancestry cases, 21,442 European ancestry controls	EUR	5q31.3	5	142133639	1.089	T	4.00E-14	A	T	0.8064	0.6931	0.6369	0.6203	0.5358	0.6585	A	DER	GI_liver	34366
rs6920220	23128233	Jostins L	Inflammatory bowel disease	gastrointestinal_or_liver_disease	12,924 European ancestry cases, 21,442 European ancestry controls	EUR	6q23.3	6	137685367	1.102	A	1.00E-21	G	A	0.0991	0.1037	0.004	0.169	0.0982	0.0948	G	DER	GI_liver	34366
rs7134599	23128233	Jostins L	Inflammatory bowel disease	gastrointestinal_or_liver_disease	12,924 European ancestry cases, 21,442 European ancestry controls	EUR	12q15	12	68106295	1.096	A	9.00E-32	G	A	0.2859	0.2104	0.002	0.3688	0.1002	0.19346	G	DER	GI_liver	34366
rs7236477	20208534	Rothenberg ME	Eosinophilic esophagitis (pediatric)	gastrointestinal_or_liver_disease	181 European ancestry cases, 1,974 European ancestry controls	EUR	18q12.1	18	31322359	2.22	G	7.00E-06	A	G	0.1218	0.0648	0.0327	0.0616	0.1431	0.0848	A	DER	GI_liver	2155
rs7240004	23128233	Jostins L	Inflammatory bowel disease	gastrointestinal_or_liver_disease	12,924 European ancestry cases, 21,442 European ancestry controls	EUR	18q21.1	18	48868651	1.057	A	1.00E-09	A	G	0.4175	0.5793	0.4712	0.6262	0.4581	0.51046	G	DER	GI_liver	34366
rs727088	23128233	Jostins L	Inflammatory bowel disease	gastrointestinal_or_liver_disease	12,924 European ancestry cases, 21,442 European ancestry controls	EUR	18q22.2	18	69863203	1.077	G	5.00E-09	G	A	0.7428	0.4611	0.2887	0.4692	0.4775	0.48786	A	DER	GI_liver	34366
rs7282490	23128233	Jostins L	Inflammatory bowel disease	gastrointestinal_or_liver_disease	12,924 European ancestry cases, 21,442 European ancestry controls	EUR	21q22.3	21	44195858	1.105	G	2.00E-26	G	A	0.1906	0.611	0.5437	0.3976	0.4366	0.4359	G	ANC	GI_liver	34366
rs7324845	23213074	Adams LA	Non-alcoholic fatty liver disease histology (other)	gastrointestinal_or_liver_disease	126 European ancestry adolescent cases, 802 European ancestry adolescent controls	EUR	13q14.13	13	46129007	3.29	A	3.00E-06	G	A	0.6142	0.902	0.8641	0.8956	0.9724	0.84966	A	ANC	GI_liver	928
rs7404095	23128233	Jostins L	Inflammatory bowel disease	gastrointestinal_or_liver_disease	12,924 European ancestry cases, 21,442 European ancestry controls	EUR	16p12.2	16	23853269	1.06	C	1.00E-09	T	C	0.5946	0.4784	0.6101	0.5885	0.5879	0.5719	C	ANC	GI_liver	34366
rs7495132	23128233	Jostins L	Inflammatory bowel disease	gastrointestinal_or_liver_disease	12,924 European ancestry cases, 21,442 European ancestry controls	EUR	15q26.1	15	90629669	1.134	C	9.00E-11	C	T	0.8245	0.9409	0.7907	0.9036	0.8436	0.86066	C	ANC	GI_liver	34366
rs7552722	23535911	Kitamoto T	Non-alcoholic fatty liver disease	gastrointestinal_or_liver_disease	392 Japanese ancestry cases, 934 Japanese ancestry controls	EAS	1p13.2	1	115378734	1.27	T	7.00E-06	T	C	0.1256	0.2349	0.2351	0.3688	0.2423	0.24134	C	DER	GI_liver	1326
rs7554511	23128233	Jostins L	Inflammatory bowel disease	gastrointestinal_or_liver_disease	12,924 European ancestry cases, 21,442 European ancestry controls	EUR	1q32.1	1	200908434	1.164	C	1.00E-32	C	A	0.8638	0.8415	0.998	0.7266	0.8793	0.86184	C	ANC	GI_liver	34366
rs7608910	23128233	Jostins L	Inflammatory bowel disease	gastrointestinal_or_liver_disease	12,924 European ancestry cases, 21,442 European ancestry controls	EUR	2p16.1	2	60977721	1.138	G	9.00E-32	A	G	0.3805	0.2738	0.0466	0.3628	0.1626	0.24526	A	DER	GI_liver	34366
rs7632500	24121790	Levine DM	Digestive system disease (Barrett's esophagus and esophageal adenocarcinoma combined)	gastrointestinal_or_liver_disease	3,928 European ancestry cases, 3,207 European ancestry controls	EUR	3q26.2	3	168007561	1.37	G	1.00E-06	A	G	0.4788	0.1801	0.1339	0.0417	0.0399	0.17488	G	ANC	GI_liver	7135
rs7657746	23128233	Jostins L	Inflammatory bowel disease	gastrointestinal_or_liver_disease	12,924 European ancestry cases, 21,442 European ancestry controls	EUR	4q27	4	122240464	1.116	A	3.00E-13	A	G	0.6558	0.8487	0.9435	0.7584	0.8834	0.81796	A	ANC	GI_liver	34366
rs77569859	25017104	Kottyan LC	Eosinophilic esophagitis	gastrointestinal_or_liver_disease	657 European ancestry cases, 9,296 European ancestry controls	EUR	2p23.1	2	31188421	1.98	C	3.00E-10	T	C	0.0174	0.0562	0.0198	0.0318	0.0276	0.03056	C	ANC	GI_liver	9953
rs7904985	24121790	Levine DM	Barrett's esophagus	gastrointestinal_or_liver_disease	2,416 European ancestry cases, 3,206 European ancestry controls	EUR	10q23.2	10	86356722	1.17	A	6.00E-06	G	A	0.0688	0.1657	0.2252	0.3072	0.4489	0.24316	G	DER	GI_liver	5622
rs7911264	23128233	Jostins L	Inflammatory bowel disease	gastrointestinal_or_liver_disease	12,924 European ancestry cases, 21,442 European ancestry controls	EUR	10q23.33	10	92677094	1.066	C	3.00E-08	T	C	0.503	0.5159	0.7619	0.5159	0.6002	0.57938	C	ANC	GI_liver	34366
rs8005161	23128233	Jostins L	Inflammatory bowel disease	gastrointestinal_or_liver_disease	12,924 European ancestry cases, 21,442 European ancestry controls	EUR	14q31.3	14	88006251	1.153	T	2.00E-14	C	T	0.4213	0.1643	0.2063	0.0994	0.2945	0.23716	C	DER	GI_liver	34366
rs8008716	25407941	Sleiman PM	Eosinophilic esophagitis	gastrointestinal_or_liver_disease	603 European ancestry cases, 3,637 European ancestry controls	EUR	14q12	14	26656559	1.712	G	7.00E-08	A	G	0.1354	0.0764	0.001	0.0775	0.0204	0.06214	A	DER	GI_liver	4240
rs8041227	25017104	Kottyan LC	Eosinophilic esophagitis	gastrointestinal_or_liver_disease	657 European ancestry cases, 9,296 European ancestry controls	EUR	15q13.3	15	31246339	1.52	G	6.00E-10	G	A	0.9766	0.8761	0.9663	0.7704	0.8701	0.8919	G	ANC	GI_liver	9953
rs907611	23128233	Jostins L	Inflammatory bowel disease	gastrointestinal_or_liver_disease	12,924 European ancestry cases, 21,442 European ancestry controls	EUR	11p15.5	11	1852842	1.068	A	3.00E-10	G	A	0.0877	0.353	0.2381	0.327	0.2382	0.2488	G	DER	GI_liver	34366
rs910049	23321320	Urabe Y	Hepatitis C induced liver cirrhosis	gastrointestinal_or_liver_disease	682 Japanese ancestry cases, 1,045 Japanese ancestry controls	EAS	6p21.32	6	32347950	1.46	T	9.00E-11	T	C	0.3033	0.219	0.2073	0.2237	0.1462	0.2199	C	DER	GI_liver	1727
rs913678	23128233	Jostins L	Inflammatory bowel disease	gastrointestinal_or_liver_disease	12,924 European ancestry cases, 21,442 European ancestry controls	EUR	20q13.13	20	50338887	1.056	T	5.00E-08	T	C	0.0552	0.4813	0.3254	0.6093	0.6442	0.42308	C	DER	GI_liver	34366
rs917997	23128233	Jostins L	Inflammatory bowel disease	gastrointestinal_or_liver_disease	12,924 European ancestry cases, 21,442 European ancestry controls	EUR	2q12.1	2	102454108	1.103	T	3.00E-20	T	C	0.0998	0.4726	0.4167	0.2207	0.4417	0.3303	C	DER	GI_liver	34366
rs921720	23128233	Jostins L	Inflammatory bowel disease	gastrointestinal_or_liver_disease	12,924 European ancestry cases, 21,442 European ancestry controls	EUR	8q24.13	8	125522429	1.081	G	8.00E-20	A	G	0.1006	0.5634	0.37	0.6312	0.3732	0.40768	A	DER	GI_liver	34366
rs925255	23128233	Jostins L	Inflammatory bowel disease	gastrointestinal_or_liver_disease	12,924 European ancestry cases, 21,442 European ancestry controls	EUR	2p23.2	2	28391927	1.092	C	3.00E-15	C	T	0.7504	0.7161	0.7639	0.5408	0.501	0.65444	C	ANC	GI_liver	34366
rs9257809	22961001	Su Z	Barrett's esophagus	gastrointestinal_or_liver_disease	Up to 1,852 European ancestry cases, 5,172 European ancestry controls	EUR	6p22.1	6	29388554	1.21	A	4.00E-09	A	G	0.9758	0.9784	1	0.9245	1	0.97574	A	ANC	GI_liver	7024
rs9297145	23128233	Jostins L	Inflammatory bowel disease	gastrointestinal_or_liver_disease	12,924 European ancestry cases, 21,442 European ancestry controls	EUR	7q22.1	7	99161494	1.082	C	8.00E-12	C	A	0.5673	0.2536	0.1111	0.2893	0.4008	0.32442	C	ANC	GI_liver	34366
rs9314986	20460270	Garcia-Barcelo MM	Biliary atresia	gastrointestinal_or_liver_disease	281 Chinese ancestry cases, 481 Chinese ancestry controls	EAS	13q12.3	13	29884600	2.95	G	2.00E-06	G	T	0.3283	0.3329	0.0724	0.3052	0.2014	0.24804	T	DER	GI_liver	762
rs9358372	23128233	Jostins L	Inflammatory bowel disease	gastrointestinal_or_liver_disease	12,924 European ancestry cases, 21,442 European ancestry controls	EUR	6p22.3	6	20812357	1.089	G	9.00E-14	G	A	0.3495	0.4078	0.5179	0.3678	0.4346	0.41552	G	ANC	GI_liver	34366
rs9405098	23321320	Urabe Y	Hepatitis C induced liver cirrhosis	gastrointestinal_or_liver_disease	682 Japanese ancestry cases, 1,045 Japanese ancestry controls	EAS	6p21.32	6	32411959	1.37	A	1.00E-10	G	A	0.0794	0.0317	0.2421	0.0239	0.1769	0.1108	G	DER	GI_liver	1727
rs941823	23128233	Jostins L	Inflammatory bowel disease	gastrointestinal_or_liver_disease	12,924 European ancestry cases, 21,442 European ancestry controls	EUR	13q14.11	13	40439840	1.071	C	2.00E-14	T	C	0.7988	0.7954	0.8353	0.7356	0.9581	0.82464	T	DER	GI_liver	34366
rs9557195	23128233	Jostins L	Inflammatory bowel disease	gastrointestinal_or_liver_disease	12,924 European ancestry cases, 21,442 European ancestry controls	EUR	13q32.3	13	99304368	1.112	T	2.00E-14	T	C	0.9402	0.8516	0.9405	0.7753	0.8947	0.88046	T	ANC	GI_liver	34366
rs9936833	22961001	Su Z	Barrett's esophagus	gastrointestinal_or_liver_disease	Up to 1,852 European ancestry cases, 5,172 European ancestry controls	EUR	16q24.1	16	86369512	1.14	C	3.00E-10	C	T	0.3404	0.4265	0.1587	0.3559	0.4335	0.343	T	DER	GI_liver	7024
rs9999118	24797007	Holliday EG	Irritable bowel syndrome	gastrointestinal_or_liver_disease	Up to 172 European ancestry cases, 1,398 European ancestry controls	EUR	4q28.1	4	123130312	7.3	G	8.00E-08	A	G	0.0159	0.0086	0	0.0169	0	0.00828	A	DER	GI_liver	1570
rs1000113	17554300	WTCCC	Crohn's disease	gastrointestinal_or_liver_disease, allergy_autoimmune_immune	1,748 European ancestry cases, 2,938 European ancestry controls	EUR	5q33.1	5	150860514	1.54	T	3.00E-07	C	T	0.2542	0.1297	0.4097	0.1044	0.1207	0.20374	C	DER	GI_liver	4686
rs10045431	18587394	Barrett JC	Crohn's disease	gastrointestinal_or_liver_disease, allergy_autoimmune_immune	3,230 European ancestry cases, 4,829 European ancestry controls	EUR	5q33.3	5	159387525	1.11	C	4.00E-13	A	C	0.913	0.8271	0.9157	0.7177	0.8456	0.84382	C	ANC	GI_liver	8059
rs10065637	23128233	Jostins L	Crohn's disease	gastrointestinal_or_liver_disease, allergy_autoimmune_immune	Up to 12,924 European ancestry cases, up to 21,442 European ancestry controls	EUR	5q11.2	5	56143024	1.123	C	4.00E-12	C	T	0.9773	0.8746	0.9841	0.7813	0.8957	0.9026	C	ANC	GI_liver	34366
rs1016883	23128233	Jostins L	Ulcerative colitis	gastrointestinal_or_liver_disease, allergy_autoimmune_immune	Up to 12,924 European ancestry cases, up to 21,442 European ancestry controls	EUR	2q33.1	2	198016944	1.1	G	3.00E-08	G	A	0.7731	0.8184	0.7431	0.8042	0.8661	0.80098	G	ANC	GI_liver	34366
rs10181042	21102463	Franke A	Crohn's disease	gastrointestinal_or_liver_disease, allergy_autoimmune_immune	6,333 European ancestry cases, 15,056 European ancestry controls	EUR	2p16.1	2	60997124	1.14	T	7.00E-09	C	T	0.4803	0.2925	0.0456	0.4105	0.1646	0.2787	C	DER	GI_liver	21389
rs10210302	17554300	WTCCC	Crohn's disease	gastrointestinal_or_liver_disease, allergy_autoimmune_immune	1,748 European ancestry cases, 2,938 European ancestry controls	EUR	2q37.1	2	233250193	1.19	T	5.00E-14	C	T	0.2965	0.3256	0.3214	0.5378	0.4908	0.39442	T	ANC	GI_liver	4686
rs102275	21102463	Franke A	Crohn's disease	gastrointestinal_or_liver_disease, allergy_autoimmune_immune	6,333 European ancestry cases, 15,056 European ancestry controls	EUR	11q12.2	11	61790331	1.08	C	2.00E-11	T	C	0.6974	0.6542	0.5675	0.3628	0.1595	0.48828	C	ANC	GI_liver	21389
rs1033180	20190752	Dubois PC	Celiac disease	gastrointestinal_or_liver_disease, allergy_autoimmune_immune	4,533 European ancestry cases, 10,750 European ancestry controls	EUR	6p25.3	6	383546	1.21	T	6.00E-08	C	T	0.0015	0.036	0	0.0785	0.0041	0.02402	C	DER	GI_liver	15283
rs10486483	23128233	Jostins L	Crohn's disease	gastrointestinal_or_liver_disease, allergy_autoimmune_immune	Up to 12,924 European ancestry cases, up to 21,442 European ancestry controls	EUR	7p15.2	7	26852821	1.089	A	3.00E-08	G	A	0.1634	0.183	0.1131	0.2217	0.1984	0.17592	A	ANC	GI_liver	34366
rs10488631	20639880	Liu X	Primary biliary cirrhosis	gastrointestinal_or_liver_disease, allergy_autoimmune_immune	453 European ancestry cases, 945 European ancestry controls,	EUR	7q32.1	7	128954129	1.63	C	3.00E-10	T	C	0.0068	0.0749	0.002	0.1004	0.135	0.06382	T	DER	GI_liver	1398
rs10495903	21102463	Franke A	Crohn's disease	gastrointestinal_or_liver_disease, allergy_autoimmune_immune	6,333 European ancestry cases, 15,056 European ancestry controls	EUR	2p21	2	43579779	1.14	T	2.00E-14	C	T	0.1762	0.0793	0.0069	0.1064	0.1544	0.10464	C	DER	GI_liver	21389
rs10734105	22412388	Kenny EE	Crohn's disease	gastrointestinal_or_liver_disease, allergy_autoimmune_immune	737 Ashkenazi Jewish cases, 2,257 Ashkenazi Jewish controls	EUR	10q26.3	10	131373856	1.27	G	3.00E-08	G	A	0.5008	0.3112	0.1329	0.327	0.1748	0.28934	G	ANC	GI_liver	2994
rs10758669	21102463	Franke A	Crohn's disease	gastrointestinal_or_liver_disease, allergy_autoimmune_immune	6,333 European ancestry cases, 15,056 European ancestry controls	EUR	9p24.1	9	4981602	1.18	C	1.00E-13	C	A	0.1362	0.4251	0.3651	0.3529	0.3937	0.3346	A	DER	GI_liver	21389
rs10758669	21297633	Anderson CA	Ulcerative colitis	gastrointestinal_or_liver_disease, allergy_autoimmune_immune	6,687 European ancestry cases, 19,718 European ancestry controls	EUR	9p24.1	9	4981602	1.17	C	2.00E-25	C	A	0.1362	0.4251	0.3651	0.3529	0.3937	0.3346	A	DER	GI_liver	26405
rs10761659	21102463	Franke A	Crohn's disease	gastrointestinal_or_liver_disease, allergy_autoimmune_immune	6,333 European ancestry cases, 15,056 European ancestry controls	EUR	10q21.2	10	62685804	1.23	G	4.00E-22	A	G	0.0787	0.6124	0.7361	0.503	0.638	0.51364	A	DER	GI_liver	21389
rs10781499	21297633	Anderson CA	Ulcerative colitis	gastrointestinal_or_liver_disease, allergy_autoimmune_immune	6,687 European ancestry cases, 19,718 European ancestry controls	EUR	9q34.3	9	136371953	1.12	A	3.00E-19	G	A	0.2504	0.572	0.3185	0.3976	0.3937	0.38644	G	DER	GI_liver	26405
rs10797432	23128233	Jostins L	Ulcerative colitis	gastrointestinal_or_liver_disease, allergy_autoimmune_immune	Up to 12,924 European ancestry cases, up to 21,442 European ancestry controls	EUR	1p36.32	1	2569899	1.078	C	3.00E-12	C	T	0.3729	0.4813	0.4306	0.5318	0.3119	0.4257	C	ANC	GI_liver	34366
rs10806425	20190752	Dubois PC	Celiac disease	gastrointestinal_or_liver_disease, allergy_autoimmune_immune	4,533 European ancestry cases, 10,750 European ancestry controls	EUR	6q15	6	90216893	1.13	A	4.00E-10	C	A	0.18	0.3761	0.0883	0.4264	0.3579	0.28574	C	DER	GI_liver	15283
rs10865331	23128233	Jostins L	Crohn's disease	gastrointestinal_or_liver_disease, allergy_autoimmune_immune	Up to 12,924 European ancestry cases, up to 21,442 European ancestry controls	EUR	2p15	2	62324337	1.098	A	1.00E-09	A	G	0.5416	0.3905	0.4554	0.3847	0.4438	0.4432	G	DER	GI_liver	34366
rs10883365	17554300	WTCCC	Crohn's disease	gastrointestinal_or_liver_disease, allergy_autoimmune_immune	1,748 European ancestry cases, 2,938 European ancestry controls	EUR	10q24.2	10	99528007	1.2	G	6.00E-08	G	A	0.4955	0.4049	0.4425	0.493	0.3691	0.441	A	DER	GI_liver	4686
rs10889677	19122664	Silverberg MS	Ulcerative colitis	gastrointestinal_or_liver_disease, allergy_autoimmune_immune	1,022 European ancestry cases, 2,503 European ancestry controls	EUR	1p31.3, 1p31.3[rs11209003]; 1p31.3[rs11209002]	1	67259437	1.29	A	1.00E-08	C	A	0.1324	0.245	0.7312	0.2982	0.5971	0.40078	C	DER	GI_liver	3525
rs10931468	21399635	Mells GF	Primary biliary cirrhosis	gastrointestinal_or_liver_disease, allergy_autoimmune_immune	1,840 European ancestry cases, 5,163 European ancestry controls and (Liu et al)	EUR	2q32.2	2	190673836	1.5	A	2.00E-19	C	A	0.2663	0.2738	0.38	0.1461	0.1984	0.25292	A	ANC	GI_liver	7003
rs10936599	20190752	Dubois PC	Celiac disease	gastrointestinal_or_liver_disease, allergy_autoimmune_immune	4,533 European ancestry cases, 10,750 European ancestry controls	EUR	3q26.2	3	169774313	1.12	T	5.00E-07	C	T	0.0371	0.3545	0.5784	0.2425	0.2382	0.29014	C	DER	GI_liver	15283
rs10947261	23850713	Yang SK	Crohn's disease	gastrointestinal_or_liver_disease, allergy_autoimmune_immune	532 Korean ancestry cases, 733 Korean ancestry controls	EAS	6p21.32	6	32405455	1.36	T	3.00E-12	G	T	0.1377	0.1499	0.3155	0.1004	0.2178	0.18426	G	DER	GI_liver	1265
rs10975003	19915573	Asano K	Ulcerative colitis	gastrointestinal_or_liver_disease, allergy_autoimmune_immune	376 Japanese ancestry cases, 934 Japanese ancestry controls	EAS	9p24.1	9	5213687	1.34	C	1.00E-06	T	C	0.6914	0.4424	0.2282	0.3519	0.3824	0.41926	C	ANC	GI_liver	1310
rs10995271	18587394	Barrett JC	Crohn's disease	gastrointestinal_or_liver_disease, allergy_autoimmune_immune	3,230 European ancestry cases, 4,829 European ancestry controls	EUR	10q21.2	10	62678726	1.25	C	4.00E-20	G	C	0.1369	0.2421	0.5288	0.3757	0.3517	0.32704	G	DER	GI_liver	8059
rs11103429	23665963	Dubinsky MC	Crohn's disease (need for surgery)	gastrointestinal_or_liver_disease, allergy_autoimmune_immune	239 European ancestry cases that required surgery within 5 year, 375 European ancestry cases that did not require surgery within 5 years	EUR	9q34.3	9	134614732	3.6	G	6.00E-06	A	G	0.1906	0.049	0.0526	0.0596	0.0736	0.08508	A	DER	GI_liver	624
rs11117432	21399635	Mells GF	Primary biliary cirrhosis	gastrointestinal_or_liver_disease, allergy_autoimmune_immune	1,840 European ancestry cases, 5,163 European ancestry controls and (Liu et al)	EUR	16q24.1	16	85985665	1.31	G	5.00E-11	G	A	0.9826	0.915	0.9315	0.7813	0.9315	0.90838	G	ANC	GI_liver	7003
rs11150589	23128233	Jostins L	Ulcerative colitis	gastrointestinal_or_liver_disease, allergy_autoimmune_immune	Up to 12,924 European ancestry cases, up to 21,442 European ancestry controls	EUR	16p11.2	16	30471173	1.09	T	6.00E-10	T	C	0.8684	0.2997	0.0278	0.4404	0.2178	0.37082	T	ANC	GI_liver	34366
rs11167764	21102463	Franke A	Crohn's disease	gastrointestinal_or_liver_disease, allergy_autoimmune_immune	6,333 European ancestry cases, 15,056 European ancestry controls	EUR	5q31.3	5	142099500	1.06	C	2.00E-09	A	C	0.8064	0.8329	0.8343	0.7903	0.7996	0.8127	C	ANC	GI_liver	21389
rs11175593	18587394	Barrett JC	Crohn's disease	gastrointestinal_or_liver_disease, allergy_autoimmune_immune	3,230 European ancestry cases, 4,829 European ancestry controls	EUR	12q12	12	40208138	1.54	T	3.00E-10	C	T	0.003	0.1571	0.0595	0.0179	0.0593	0.05936	C	DER	GI_liver	8059
rs11190140	18587394	Barrett JC	Crohn's disease	gastrointestinal_or_liver_disease, allergy_autoimmune_immune	3,230 European ancestry cases, 4,829 European ancestry controls	EUR	10q24.2	10	99531836	1.2	T	3.00E-16	T	C	0.3654	0.3934	0.4405	0.495	0.3671	0.41228	C	DER	GI_liver	8059
rs11190141	22412388	Kenny EE	Crohn's disease	gastrointestinal_or_liver_disease, allergy_autoimmune_immune	737 Ashkenazi Jewish cases, 2,257 Ashkenazi Jewish controls	EUR	10q24.2	10	99532633	1.34	C	5.00E-07	C	T	0.5658	0.549	0.4643	0.6342	0.6595	0.57456	C	ANC	GI_liver	2994
rs11195128	23850713	Yang SK	Crohn's disease	gastrointestinal_or_liver_disease, allergy_autoimmune_immune	532 Korean ancestry cases, 733 Korean ancestry controls	EAS	10q25.2	10	110426390	1.42	T	2.00E-10	C	T	0.171	0.2075	0.1478	0.3201	0.184	0.20608	C	DER	GI_liver	1265
rs11209026	21297633	Anderson CA	Ulcerative colitis	gastrointestinal_or_liver_disease, allergy_autoimmune_immune	6,687 European ancestry cases, 19,718 European ancestry controls	EUR	1p31.3, 1p31.3[rs11209003]; 1p31.3[rs11209002]	1	67240275	1.74	G	5.00E-28	G	A	0.997	0.9481	1	0.9384	0.9877	0.97424	G	ANC	GI_liver	26405
rs11209026	21102463	Franke A	Crohn's disease	gastrointestinal_or_liver_disease, allergy_autoimmune_immune	6,333 European ancestry cases, 15,056 European ancestry controls	EUR	1p31.3, 1p31.3[rs11209003]; 1p31.3[rs11209002]	1	67240275	2.66	G	1.00E-64	G	A	0.997	0.9481	1	0.9384	0.9877	0.97424	G	ANC	GI_liver	21389
rs11221332	20190752	Dubois PC	Celiac disease	gastrointestinal_or_liver_disease, allergy_autoimmune_immune	4,533 European ancestry cases, 10,750 European ancestry controls	EUR	11q24.3	11	128511079	1.21	T	5.00E-16	C	T	0.0658	0.2017	0.0516	0.2445	0.2321	0.15914	C	DER	GI_liver	15283
rs11229030	22412388	Kenny EE	Crohn's disease	gastrointestinal_or_liver_disease, allergy_autoimmune_immune	737 Ashkenazi Jewish cases, 2,257 Ashkenazi Jewish controls	EUR	11q12.1	11	57435536	1.15	C	8.00E-09	C	T	0.6732	0.2781	0.1587	0.3807	0.3221	0.36256	C	ANC	GI_liver	2994
rs11235667	23850713	Yang SK	Crohn's disease	gastrointestinal_or_liver_disease, allergy_autoimmune_immune	532 Korean ancestry cases, 733 Korean ancestry controls	EAS	11q13.4	11	73152652	1.46	G	7.00E-09	A	G	0	0	0.1071	0	0	0.02142	A	DER	GI_liver	1265
rs11465804	18587394	Barrett JC	Crohn's disease	gastrointestinal_or_liver_disease, allergy_autoimmune_immune	3,230 European ancestry cases, 4,829 European ancestry controls	EUR	1p31.3, 1p31.3[rs11209003]; 1p31.3[rs11209002]	1	67236843	2.5	T	7.00E-63	T	G	0.9592	0.9409	1	0.9344	0.9898	0.96486	T	ANC	GI_liver	8059
rs11564258	21102463	Franke A	Crohn's disease	gastrointestinal_or_liver_disease, allergy_autoimmune_immune	6,333 European ancestry cases, 15,056 European ancestry controls	EUR	12q12	12	40398498	1.74	A	6.00E-21	G	A	0.003	0.1556	0.0605	0.0229	0.1043	0.06926	A	ANC	GI_liver	21389
rs11574514	22412388	Kenny EE	Crohn's disease	gastrointestinal_or_liver_disease, allergy_autoimmune_immune	737 Ashkenazi Jewish cases, 2,257 Ashkenazi Jewish controls	EUR	16q22.1	16	67937477	1.44	T	2.00E-07	C	T	0.0038	0.0389	0	0.0348	0.0072	0.01694	C	DER	GI_liver	2994
rs11584383	18587394	Barrett JC	Crohn's disease	gastrointestinal_or_liver_disease, allergy_autoimmune_immune	3,230 European ancestry cases, 4,829 European ancestry controls	EUR	1q32.1	1	200966738	1.18	T	1.00E-11	T	C	0.8185	0.8386	0.997	0.7028	0.8824	0.84786	T	ANC	GI_liver	8059
rs11676348	21297633	Anderson CA	Ulcerative colitis	gastrointestinal_or_liver_disease, allergy_autoimmune_immune	6,687 European ancestry cases, 19,718 European ancestry controls	EUR	2q35	2	218145423	1.07	T	1.00E-10	C	T	0.6596	0.5	0.3204	0.4592	0.4755	0.48294	C	DER	GI_liver	26405
rs11679592	25082827	Juli�_̍�__ A	Ulcerative colitis	gastrointestinal_or_liver_disease, allergy_autoimmune_immune	up to 7,483 European ancestry cases, up to 21,211 European ancestry controls	EUR	2p25.3	2	2402716	1.16	C	9.00E-06	C	T	0.8502	0.6801	0.7341	0.4851	0.6278	0.67546	C	ANC	GI_liver	28694
rs11712165	20190752	Dubois PC	Celiac disease	gastrointestinal_or_liver_disease, allergy_autoimmune_immune	4,533 European ancestry cases, 10,750 European ancestry controls	EUR	3q13.33	3	119399949	1.13	G	8.00E-09	T	G	0.0265	0.389	0.3423	0.3867	0.3006	0.28902	T	DER	GI_liver	15283
rs11739663	23128233	Jostins L	Ulcerative colitis	gastrointestinal_or_liver_disease, allergy_autoimmune_immune	Up to 12,924 European ancestry cases, up to 21,442 European ancestry controls	EUR	5p15.33	5	593968	1.071	T	2.00E-08	T	C	0.5212	0.8184	0.9901	0.7684	0.7924	0.7781	C	DER	GI_liver	34366
rs11742570	21102463	Franke A	Crohn's disease	gastrointestinal_or_liver_disease, allergy_autoimmune_immune	6,333 European ancestry cases, 15,056 European ancestry controls	EUR	5p13.1	5	40410482	1.33	C	7.00E-36	T	C	0.6112	0.4438	0.1419	0.5895	0.4468	0.44664	C	ANC	GI_liver	21389
rs11747270	18587394	Barrett JC	Crohn's disease	gastrointestinal_or_liver_disease, allergy_autoimmune_immune	3,230 European ancestry cases, 4,829 European ancestry controls	EUR	5q33.1	5	150879305	1.33	G	3.00E-16	A	G	0.5136	0.1499	0.4315	0.1064	0.2178	0.28384	G	ANC	GI_liver	8059
rs11805303	17554300	WTCCC	Crohn's disease	gastrointestinal_or_liver_disease, allergy_autoimmune_immune	1,748 European ancestry cases, 2,938 European ancestry controls	EUR	1p31.3	1	67209833	1.39	T	6.00E-12	C	T	0.3018	0.1671	0.5407	0.3002	0.5521	0.37238	C	DER	GI_liver	4686
rs11871801	21102463	Franke A	Crohn's disease	gastrointestinal_or_liver_disease, allergy_autoimmune_immune	6,333 European ancestry cases, 15,056 European ancestry controls	EUR	17q21.2	17	42418754	1.15	A	3.00E-08	A	C	0.7247	0.8545	0.9028	0.7724	0.5634	0.76356	A	ANC	GI_liver	21389
rs11894081	23266558	Yamazaki K	Crohn's disease	gastrointestinal_or_liver_disease, allergy_autoimmune_immune	372 Japanese ancestry cases,3,389 Japanese ancestry controls	EAS	2p25.2	2	5523876	1.22	T	4.00E-09	G	T	0.1392	0.7666	0.5823	0.7177	0.5317	0.5475	G	DER	GI_liver	3761
rs12134279	21399635	Mells GF	Primary biliary cirrhosis	gastrointestinal_or_liver_disease, allergy_autoimmune_immune	1,840 European ancestry cases, 5,163 European ancestry controls and (Liu et al)	EUR	1q31.3	1	197812068	1.34	T	2.00E-14	C	T	0.0938	0.1916	0.2212	0.1839	0.2178	0.18166	C	DER	GI_liver	7003
rs12242110	21102463	Franke A	Crohn's disease	gastrointestinal_or_liver_disease, allergy_autoimmune_immune	6,333 European ancestry cases, 15,056 European ancestry controls	EUR	10p11.21	10	35246767	1.15	G	1.00E-09	A	G	0.3707	0.3329	0.3155	0.3231	0.2975	0.32794	G	ANC	GI_liver	21389
rs12261843	21297633	Anderson CA	Ulcerative colitis	gastrointestinal_or_liver_disease, allergy_autoimmune_immune	6,687 European ancestry cases, 19,718 European ancestry controls	EUR	10p11.21	10	35265126	1.07	G	7.00E-10	T	G	0.5567	0.3372	0.3294	0.2863	0.2904	0.36	T	DER	GI_liver	26405
rs1250550	21102463	Franke A	Crohn's disease	gastrointestinal_or_liver_disease, allergy_autoimmune_immune	6,333 European ancestry cases, 15,056 European ancestry controls	EUR	10q22.3	10	79300560	1.19	C	1.00E-30	C	A	0.9289	0.7435	0.5952	0.7018	0.6748	0.72884	C	ANC	GI_liver	21389
rs12521868	21102463	Franke A	Crohn's disease	gastrointestinal_or_liver_disease, allergy_autoimmune_immune	6,333 European ancestry cases, 15,056 European ancestry controls	EUR	5q31.1	5	132448701	1.23	T	1.00E-20	G	T	0.0378	0.2435	0.001	0.3867	0.0849	0.15078	G	DER	GI_liver	21389
rs12663356	23128233	Jostins L	Crohn's disease	gastrointestinal_or_liver_disease, allergy_autoimmune_immune	Up to 12,924 European ancestry cases, up to 21,442 European ancestry controls	EUR	6p22.3	6	21430497	1.095	C	4.00E-12	T	C	0.5325	0.5216	0.3373	0.5388	0.408	0.46764	T	DER	GI_liver	34366
rs12677663	22412388	Kenny EE	Crohn's disease	gastrointestinal_or_liver_disease, allergy_autoimmune_immune	737 Ashkenazi Jewish cases, 2,257 Ashkenazi Jewish controls	EUR	8q21.11	8	73095112	1.15	T	2.00E-08	G	T	0.8154	0.5764	0.8532	0.6183	0.6984	0.71234	T	ANC	GI_liver	2994
rs12720356	21102463	Franke A	Crohn's disease	gastrointestinal_or_liver_disease, allergy_autoimmune_immune	6,333 European ancestry cases, 15,056 European ancestry controls	EUR	19p13.2	19	10359299	1.12	C	1.00E-12	A	C	0.003	0.0476	0	0.0924	0.0112	0.03084	A	DER	GI_liver	21389
rs12722489	21102463	Franke A	Crohn's disease	gastrointestinal_or_liver_disease, allergy_autoimmune_immune	6,333 European ancestry cases, 15,056 European ancestry controls	EUR	10p15.1	10	6060049	1.11	C	3.00E-09	C	T	0.9917	0.938	0.869	0.8579	0.8701	0.90534	C	ANC	GI_liver	21389
rs12727642	20190752	Dubois PC	Celiac disease	gastrointestinal_or_liver_disease, allergy_autoimmune_immune	4,533 European ancestry cases, 10,750 European ancestry controls	EUR	1p36.23	1	7986612	1.14	A	9.00E-08	C	A	0.0106	0.085	0.0585	0.159	0.1227	0.08716	C	DER	GI_liver	15283
rs12924729	21399635	Mells GF	Primary biliary cirrhosis	gastrointestinal_or_liver_disease, allergy_autoimmune_immune	1,840 European ancestry cases, 5,163 European ancestry controls and (Liu et al)	EUR	16p13.13	16	11093926	1.29	G	3.00E-12	G	A	0.5968	0.755	0.7758	0.6571	0.5992	0.67678	G	ANC	GI_liver	7003
rs1297265	21297633	Anderson CA	Ulcerative colitis	gastrointestinal_or_liver_disease, allergy_autoimmune_immune	6,687 European ancestry cases, 19,718 European ancestry controls	EUR	21q21.1	21	15444732	1.11	A	7.00E-13	A	G	0.5469	0.5576	0.7966	0.5616	0.6759	0.62772	G	DER	GI_liver	26405
rs12994997	23128233	Jostins L	Crohn's disease	gastrointestinal_or_liver_disease, allergy_autoimmune_immune	Up to 12,924 European ancestry cases, up to 21,442 European ancestry controls	EUR	2q37.1	2	233264857	1.233	A	4.00E-70	G	A	0.2995	0.3184	0.3224	0.5368	0.4949	0.3944	G	DER	GI_liver	34366
rs13003464	22412388	Kenny EE	Crohn's disease	gastrointestinal_or_liver_disease, allergy_autoimmune_immune	737 Ashkenazi Jewish cases, 2,257 Ashkenazi Jewish controls	EUR	2p16.1	2	60959694	1.05	G	5.00E-09	A	G	0.913	0.3098	0.0417	0.3618	0.1677	0.3588	G	ANC	GI_liver	2994
rs13003464	20190752	Dubois PC	Celiac disease	gastrointestinal_or_liver_disease, allergy_autoimmune_immune	4,533 European ancestry cases, 10,750 European ancestry controls	EUR	2p16.1	2	60959694	1.15	G	4.00E-13	A	G	0.913	0.3098	0.0417	0.3618	0.1677	0.3588	G	ANC	GI_liver	15283
rs13010713	20190752	Dubois PC	Celiac disease	gastrointestinal_or_liver_disease, allergy_autoimmune_immune	4,533 European ancestry cases, 10,750 European ancestry controls	EUR	2q31.3	2	181131318	1.13	G	5.00E-11	A	G	0.4932	0.5893	0.7361	0.4324	0.6779	0.58578	A	DER	GI_liver	15283
rs13073817	21102463	Franke A	Crohn's disease	gastrointestinal_or_liver_disease, allergy_autoimmune_immune	6,333 European ancestry cases, 15,056 European ancestry controls	EUR	3p24.3	3	18665366	1.08	A	7.00E-09	G	A	0.0862	0.1988	0.0298	0.332	0.2014	0.16964	G	DER	GI_liver	21389
rs13098911	20190752	Dubois PC	Celiac disease	gastrointestinal_or_liver_disease, allergy_autoimmune_immune	4,533 European ancestry cases, 10,750 European ancestry controls	EUR	3p21.31	3	46193709	1.3	T	3.00E-17	C	T	0.0038	0.0504	0.0446	0.0944	0.2924	0.09712	C	DER	GI_liver	15283
rs13126505	23128233	Jostins L	Crohn's disease	gastrointestinal_or_liver_disease, allergy_autoimmune_immune	Up to 12,924 European ancestry cases, up to 21,442 European ancestry controls	EUR	4q24	4	101944147	1.172	A	2.00E-12	G	A	0.0015	0.0331	0	0.0616	0	0.01924	G	DER	GI_liver	34366
rs13204742	23128233	Jostins L	Crohn's disease	gastrointestinal_or_liver_disease, allergy_autoimmune_immune	Up to 12,924 European ancestry cases, up to 21,442 European ancestry controls	EUR	6q22.33	6	127924620	1.173	T	8.00E-15	G	T	0.025	0.0548	0.001	0.1233	0.1125	0.06332	G	DER	GI_liver	34366
rs13314993	20190752	Dubois PC	Celiac disease	gastrointestinal_or_liver_disease, allergy_autoimmune_immune	4,533 European ancestry cases, 10,750 European ancestry controls	EUR	3p22.3	3	32973977	1.13	G	3.00E-09	G	T	0.8865	0.5403	0.5109	0.4712	0.4397	0.56972	G	ANC	GI_liver	15283
rs13428812	21102463	Franke A	Crohn's disease	gastrointestinal_or_liver_disease, allergy_autoimmune_immune	6,333 European ancestry cases, 15,056 European ancestry controls	EUR	2p23.3	2	25269598	1.06	G	9.00E-10	A	G	0.3222	0.2262	0.2609	0.3499	0.2403	0.2799	A	DER	GI_liver	21389
rs1398024	18723019	Franke A	Crohn's disease and sarcoidosis (combined)	gastrointestinal_or_liver_disease, allergy_autoimmune_immune	382 European ancestry Crohn's disease cases, 398 European ancestry Sarcoidosis cases, 394 European ancestry controls	EUR	10p12.2	10	23376509	1.23	T	4.00E-06	G	T	0.5514	0.4755	0.0486	0.2137	0.2311	0.30406	G	DER	GI_liver	1174
rs1452787	22821403	Ellinghaus D	Sclerosing cholangitis and ulcerative colitis (combined)	gastrointestinal_or_liver_disease, allergy_autoimmune_immune	Up to 389 European ancestry primary sclerosing cholangitis cases, 987 European ancestry ulcerative colitis cases, 2,968 European ancestry controls	EUR	18q21.2	18	55539976	1.33	A	3.00E-08	A	G	0.9334	0.6556	0.6409	0.7028	0.6237	0.71128	A	ANC	GI_liver	4344
rs1456893	18587394	Barrett JC	Crohn's disease	gastrointestinal_or_liver_disease, allergy_autoimmune_immune	3,230 European ancestry cases, 4,829 European ancestry controls	EUR	7p12.2	7	50230076	1.2	A	5.00E-09	G	A	0.6309	0.7752	0.4127	0.6948	0.8528	0.67328	A	ANC	GI_liver	8059
rs1456896	21102463	Franke A	Crohn's disease	gastrointestinal_or_liver_disease, allergy_autoimmune_immune	6,333 European ancestry cases, 15,056 European ancestry controls	EUR	7p12.2	7	50264865	1.14	T	1.00E-08	C	T	0.5681	0.7666	0.4137	0.6869	0.8528	0.65762	T	ANC	GI_liver	21389
rs1551398	18587394	Barrett JC	Crohn's disease	gastrointestinal_or_liver_disease, allergy_autoimmune_immune	3,230 European ancestry cases, 4,829 European ancestry controls	EUR	8q24.13	8	125527809	1.08	A	5.00E-09	G	A	0.1006	0.562	0.3056	0.6312	0.3691	0.3937	G	DER	GI_liver	8059
rs1558744	19122664	Silverberg MS	Ulcerative colitis	gastrointestinal_or_liver_disease, allergy_autoimmune_immune	1,022 European ancestry cases, 2,503 European ancestry controls	EUR	12q15	12	68110812	1.35	A	3.00E-12	G	A	0.5484	0.255	0.0903	0.4026	0.1544	0.29014	A	ANC	GI_liver	3525
rs16940186	23511034	Yang SK	Ulcerative colitis	gastrointestinal_or_liver_disease, allergy_autoimmune_immune	388 Korean ancestry cases, 739 Korean ancestry controls	EAS	16q24.1	16	85976134	1.56	C	4.00E-10	T	C	0.146	0.1657	0.2579	0.175	0.3057	0.21006	T	DER	GI_liver	1127
rs16940202	21297633	Anderson CA	Ulcerative colitis	gastrointestinal_or_liver_disease, allergy_autoimmune_immune	6,687 European ancestry cases, 19,718 European ancestry controls	EUR	16q24.1	16	85980635	1.15	C	6.00E-19	T	C	0.0393	0.1657	0.2698	0.1889	0.3088	0.1945	C	ANC	GI_liver	26405
rs16967103	23128233	Jostins L	Crohn's disease	gastrointestinal_or_liver_disease, allergy_autoimmune_immune	Up to 12,924 European ancestry cases, up to 21,442 European ancestry controls	EUR	15q14	15	38606989	1.088	C	4.00E-09	T	C	0.326	0.1326	0.0278	0.1879	0.0849	0.15184	C	ANC	GI_liver	34366
rs17085007	21297633	Anderson CA	Ulcerative colitis	gastrointestinal_or_liver_disease, allergy_autoimmune_immune	6,687 European ancestry cases, 19,718 European ancestry controls	EUR	13q12.13	13	26957130	1.16	C	1.00E-16	T	C	0.0673	0.183	0.251	0.1879	0.2669	0.19122	T	DER	GI_liver	26405
rs17221417	17554300	WTCCC	Crohn's disease	gastrointestinal_or_liver_disease, allergy_autoimmune_immune	1,748 European ancestry cases, 2,938 European ancestry controls	EUR	16q12.1	16	50705671	1.29	G	4.00E-11	C	G	0.0446	0.1772	0.0089	0.2763	0.1104	0.12348	C	DER	GI_liver	4686
rs17229285	23128233	Jostins L	Ulcerative colitis	gastrointestinal_or_liver_disease, allergy_autoimmune_immune	Up to 12,924 European ancestry cases, up to 21,442 European ancestry controls	EUR	2q33.1	2	198658398	1.117	C	2.00E-13	C	T	0.9115	0.5836	0.7262	0.496	0.3569	0.61484	C	ANC	GI_liver	34366
rs17234657	17554300	WTCCC	Crohn's disease	gastrointestinal_or_liver_disease, allergy_autoimmune_immune	1,748 European ancestry cases, 2,938 European ancestry controls	EUR	5p13.1	5	40401407	1.54	G	2.00E-12	T	G	0.1921	0.0706	0.003	0.1342	0.0102	0.08202	T	DER	GI_liver	4686
rs1728785	19915572	Barrett JC	Ulcerative colitis	gastrointestinal_or_liver_disease, allergy_autoimmune_immune	2,361 European ancestry cases, 5,417 European ancestry controls	EUR	16q22.1	16	68557327	1.17	C	3.00E-08	A	C	0.8918	0.7752	0.8125	0.7962	0.7597	0.80708	C	ANC	GI_liver	7778
rs1728918	23128233	Jostins L	Crohn's disease	gastrointestinal_or_liver_disease, allergy_autoimmune_immune	Up to 12,924 European ancestry cases, up to 21,442 European ancestry controls	EUR	2p23.3	2	27412596	1.123	A	5.00E-16	A	G	0.0257	0.2464	0.2292	0.2724	0.1391	0.18256	G	DER	GI_liver	34366
rs17293632	21102463	Franke A	Crohn's disease	gastrointestinal_or_liver_disease, allergy_autoimmune_immune	6,333 European ancestry cases, 15,056 European ancestry controls	EUR	15q22.33	15	67150258	1.12	T	3.00E-19	C	T	0.0242	0.1239	0.0278	0.2147	0.138	0.10572	C	DER	GI_liver	21389
rs17309827	21102463	Franke A	Crohn's disease	gastrointestinal_or_liver_disease, allergy_autoimmune_immune	6,333 European ancestry cases, 15,056 European ancestry controls	EUR	6p25.2	6	3433084	1.1	T	7.00E-09	T	G	0.9092	0.6816	0.5437	0.6193	0.8262	0.716	T	ANC	GI_liver	21389
rs1736020	21102463	Franke A	Crohn's disease	gastrointestinal_or_liver_disease, allergy_autoimmune_immune	6,333 European ancestry cases, 15,056 European ancestry controls	EUR	21q21.1	21	15440233	1.16	C	9.00E-12	C	A	0.916	0.5994	0.7927	0.5795	0.6738	0.71228	C	ANC	GI_liver	21389
rs1736135	18587394	Barrett JC	Crohn's disease	gastrointestinal_or_liver_disease, allergy_autoimmune_immune	3,230 European ancestry cases, 4,829 European ancestry controls	EUR	21q21.1	21	15432901	1.18	T	7.00E-09	T	C	0.9228	0.598	0.7917	0.5795	0.6738	0.71316	T	ANC	GI_liver	8059
rs1738074	20190752	Dubois PC	Celiac disease	gastrointestinal_or_liver_disease, allergy_autoimmune_immune	4,533 European ancestry cases, 10,750 European ancestry controls	EUR	6q25.3	6	159044945	1.16	T	3.00E-15	T	C	0.702	0.5548	0.5526	0.4334	0.3753	0.52362	T	ANC	GI_liver	15283
rs17388568	21297633	Anderson CA	Ulcerative colitis	gastrointestinal_or_liver_disease, allergy_autoimmune_immune	6,687 European ancestry cases, 19,718 European ancestry controls	EUR	4q27	4	122408207	1.12	A	9.00E-07	G	A	0.0242	0.1585	0.121	0.2922	0.1493	0.14904	G	DER	GI_liver	26405
rs17391694	23128233	Jostins L	Crohn's disease	gastrointestinal_or_liver_disease, allergy_autoimmune_immune	Up to 12,924 European ancestry cases, up to 21,442 European ancestry controls	EUR	1p31.1	1	78157942	1.134	C	3.00E-09	C	T	0.9977	0.9496	0.999	0.9036	0.9908	0.96814	C	ANC	GI_liver	34366
rs17582416	18587394	Barrett JC	Crohn's disease	gastrointestinal_or_liver_disease, allergy_autoimmune_immune	3,230 European ancestry cases, 4,829 European ancestry controls	EUR	10p11.21	10	34998722	1.16	G	2.00E-09	T	G	0.1997	0.3343	0.3115	0.3598	0.3211	0.30528	G	ANC	GI_liver	8059
rs17695092	23128233	Jostins L	Crohn's disease	gastrointestinal_or_liver_disease, allergy_autoimmune_immune	Up to 12,924 European ancestry cases, up to 21,442 European ancestry controls	EUR	5q35.2	5	173910850	1.095	T	5.00E-09	T	G	0.9675	0.83	0.9325	0.7127	0.9029	0.86912	G	DER	GI_liver	34366
rs17810546	20190752	Dubois PC	Celiac disease	gastrointestinal_or_liver_disease, allergy_autoimmune_immune	4,533 European ancestry cases, 10,750 European ancestry controls	EUR	3q25.33	3	159947262	1.36	G	4.00E-28	A	G	0.0015	0.1009	0	0.0944	0.0327	0.0459	A	DER	GI_liver	15283
rs1799964	21102463	Franke A	Crohn's disease	gastrointestinal_or_liver_disease, allergy_autoimmune_immune	6,333 European ancestry cases, 15,056 European ancestry controls	EUR	6p21.33	6	31574531	1.19	C	4.00E-11	T	C	0.149	0.219	0.1954	0.2097	0.3476	0.22414	C	ANC	GI_liver	21389
rs1800693	21399635	Mells GF	Primary biliary cirrhosis	gastrointestinal_or_liver_disease, allergy_autoimmune_immune	1,840 European ancestry cases, 5,163 European ancestry controls and (Liu et al)	EUR	12p13.31	12	6330843	1.22	C	2.00E-09	T	C	0.3608	0.281	0.123	0.4254	0.2832	0.29468	T	DER	GI_liver	7003
rs1801274	21297633	Anderson CA	Ulcerative colitis	gastrointestinal_or_liver_disease, allergy_autoimmune_immune	6,687 European ancestry cases, 19,718 European ancestry controls	EUR	1q23.3	1	161509955	1.21	A	2.00E-20	A	G	0.4743	0.549	0.7222	0.4891	0.5808	0.56308	A	ANC	GI_liver	26405
rs1819658	21102463	Franke A	Crohn's disease	gastrointestinal_or_liver_disease, allergy_autoimmune_immune	6,333 European ancestry cases, 15,056 European ancestry controls	EUR	10q21.1	10	58153390	1.19	C	9.00E-17	C	T	0.5053	0.7522	0.5585	0.7952	0.7515	0.67254	C	ANC	GI_liver	21389
rs1847472	21102463	Franke A	Crohn's disease	gastrointestinal_or_liver_disease, allergy_autoimmune_immune	6,333 European ancestry cases, 15,056 European ancestry controls	EUR	6q15	6	90263440	1.07	C	5.00E-09	C	A	0.9107	0.7089	0.9573	0.6332	0.7628	0.79458	C	ANC	GI_liver	21389
rs1893217	21102463	Franke A	Crohn's disease	gastrointestinal_or_liver_disease, allergy_autoimmune_immune	6,333 European ancestry cases, 15,056 European ancestry controls	EUR	18p11.21	18	12809341	1.25	G	1.00E-14	A	G	0.0356	0.0605	0.1925	0.1412	0.1779	0.12154	A	DER	GI_liver	21389
rs1893217	20190752	Dubois PC	Celiac disease	gastrointestinal_or_liver_disease, allergy_autoimmune_immune	4,533 European ancestry cases, 10,750 European ancestry controls	EUR	18p11.21	18	12809341	1.17	G	3.00E-10	A	G	0.0356	0.0605	0.1925	0.1412	0.1779	0.12154	A	DER	GI_liver	15283
rs1906493	22412388	Kenny EE	Crohn's disease	gastrointestinal_or_liver_disease, allergy_autoimmune_immune	737 Ashkenazi Jewish cases, 2,257 Ashkenazi Jewish controls	EUR	8q24.13	8	126080638	1.19	T	3.00E-06	G	T	0.0953	0.0634	0.0704	0.164	0.2413	0.12688	G	DER	GI_liver	2994
rs1998598	21102463	Franke A	Crohn's disease	gastrointestinal_or_liver_disease, allergy_autoimmune_immune	6,333 European ancestry cases, 15,056 European ancestry controls	EUR	1q31.3	1	197758512	1.04	G	9.00E-09	A	G	0.1498	0.2594	0.2242	0.2853	0.2526	0.23426	A	DER	GI_liver	21389
rs2006996	21699788	Okada Y	Ulcerative colitis or Crohn's disease	gastrointestinal_or_liver_disease, allergy_autoimmune_immune	372 Japanese ancestry Crohn's disease cases, 372 Japanese ancestry ulcerative colitis cases	EAS	9q32	9	114830358	1.67	T	4.00E-13	T	C	0.9644	0.7925	0.7034	0.9612	0.9039	0.86508	T	ANC	GI_liver	744
rs2024092	23128233	Jostins L	Crohn's disease	gastrointestinal_or_liver_disease, allergy_autoimmune_immune	Up to 12,924 European ancestry cases, up to 21,442 European ancestry controls	EUR	19p13.3	19	1124032	1.156	A	8.00E-22	G	A	0.2935	0.3775	0.1141	0.1988	0.2372	0.24422	G	DER	GI_liver	34366
rs2058660	21102463	Franke A	Crohn's disease	gastrointestinal_or_liver_disease, allergy_autoimmune_immune	6,333 European ancestry cases, 15,056 European ancestry controls	EUR	2q12.1	2	102437989	1.19	G	2.00E-12	G	A	0.0991	0.4712	0.4167	0.2207	0.4427	0.33008	A	DER	GI_liver	21389
rs2062305	21102463	Franke A	Crohn's disease	gastrointestinal_or_liver_disease, allergy_autoimmune_immune	6,333 European ancestry cases, 15,056 European ancestry controls	EUR	13q14.11	13	42478744	1.1	G	5.00E-10	G	A	0.6846	0.5389	0.8234	0.4632	0.5194	0.6059	G	ANC	GI_liver	21389
rs2076756	21102463	Franke A	Crohn's disease	gastrointestinal_or_liver_disease, allergy_autoimmune_immune	6,333 European ancestry cases, 15,056 European ancestry controls	EUR	16q12.1	16	50722970	1.53	G	4.00E-69	A	G	0.0386	0.1369	0.0079	0.2256	0.1074	0.10328	A	DER	GI_liver	21389
rs2108225	19915573	Asano K	Ulcerative colitis	gastrointestinal_or_liver_disease, allergy_autoimmune_immune	376 Japanese ancestry cases, 934 Japanese ancestry controls	EAS	7q31.1	7	107812658	1.32	A	1.00E-07	G	A	0.8434	0.5634	0.4246	0.4364	0.5552	0.5646	A	ANC	GI_liver	1310
rs212388	23128233	Jostins L	Crohn's disease	gastrointestinal_or_liver_disease, allergy_autoimmune_immune	Up to 12,924 European ancestry cases, up to 21,442 European ancestry controls	EUR	6q25.3	6	159069404	1.105	C	3.00E-14	C	T	0.7088	0.585	0.5595	0.4026	0.4571	0.5426	C	ANC	GI_liver	34366
rs2149085	23850713	Yang SK	Crohn's disease	gastrointestinal_or_liver_disease, allergy_autoimmune_immune	532 Korean ancestry cases, 733 Korean ancestry controls	EAS	6q27	6	166957622	1.34	T	8.00E-12	T	C	0.2201	0.3833	0.373	0.506	0.2873	0.35394	C	DER	GI_liver	1265
rs2155219	21297633	Anderson CA	Ulcerative colitis	gastrointestinal_or_liver_disease, allergy_autoimmune_immune	6,687 European ancestry cases, 19,718 European ancestry controls	EUR	11q13.5	11	76588150	1.13	T	5.00E-16	G	T	0.5923	0.5043	0.5268	0.4911	0.5174	0.52638	T	ANC	GI_liver	26405
rs2158836	19122664	Silverberg MS	Ulcerative colitis	gastrointestinal_or_liver_disease, allergy_autoimmune_immune	1,022 European ancestry cases, 2,503 European ancestry controls	EUR	7q31.1	7	107940394	1.21	A	7.00E-06	A	G	0.3064	0.3429	0.1379	0.3857	0.4172	0.31802	G	DER	GI_liver	3525
rs2188962	18587394	Barrett JC	Crohn's disease	gastrointestinal_or_liver_disease, allergy_autoimmune_immune	3,230 European ancestry cases, 4,829 European ancestry controls	EUR	5q31.1	5	132435113	1.25	T	2.00E-18	C	T	0.0356	0.245	0.001	0.3867	0.0869	0.15104	C	DER	GI_liver	8059
rs2241880	17435756	Rioux JD	Crohn's disease	gastrointestinal_or_liver_disease, allergy_autoimmune_immune	946 cases, 977 controls	EUR	2q37.1	2	233274722	1.45	G	1.00E-13	A	G	0.3101	0.3213	0.3224	0.5368	0.4959	0.3973	A	DER	GI_liver	1923
rs2274910	18587394	Barrett JC	Crohn's disease	gastrointestinal_or_liver_disease, allergy_autoimmune_immune	3,230 European ancestry cases, 4,829 European ancestry controls	EUR	1q23.3	1	160882256	1.14	C	1.00E-09	T	C	0.2769	0.6931	0.6935	0.6779	0.6278	0.59384	C	ANC	GI_liver	8059
rs2284553	23128233	Jostins L	Crohn's disease	gastrointestinal_or_liver_disease, allergy_autoimmune_immune	Up to 12,924 European ancestry cases, up to 21,442 European ancestry controls	EUR	21q22.11	21	33404389	1.123	G	2.00E-16	A	G	0.9501	0.5922	0.62	0.6193	0.6462	0.68556	T	DER	GI_liver	34366
rs2293370	21399635	Mells GF	Primary biliary cirrhosis	gastrointestinal_or_liver_disease, allergy_autoimmune_immune	1,840 European ancestry cases, 5,163 European ancestry controls and (Liu et al)	EUR	3q13.33	3	119501087	1.35	G	3.00E-11	G	A	0.8253	0.9006	0.6438	0.836	0.7822	0.79758	G	ANC	GI_liver	7003
rs2297441	21297633	Anderson CA	Ulcerative colitis	gastrointestinal_or_liver_disease, allergy_autoimmune_immune	6,687 European ancestry cases, 19,718 European ancestry controls	EUR	20q13.33	20	63696229	1.09	A	2.00E-10	G	A	0.9758	0.7349	0.3472	0.7962	0.7464	0.7201	G	DER	GI_liver	26405
rs2301436	18587394	Barrett JC	Crohn's disease	gastrointestinal_or_liver_disease, allergy_autoimmune_immune	3,230 European ancestry cases, 4,829 European ancestry controls	EUR	6q27	6	167024500	1.21	T	1.00E-12	C	T	0.3555	0.3588	0.3581	0.4473	0.3211	0.36816	T	ANC	GI_liver	8059
rs2310173	21297633	Anderson CA	Ulcerative colitis	gastrointestinal_or_liver_disease, allergy_autoimmune_immune	6,687 European ancestry cases, 19,718 European ancestry controls	EUR	2q11.2	2	102047167	1.09	T	3.00E-12	T	G	0.1135	0.4251	0.3135	0.4404	0.3875	0.336	G	DER	GI_liver	26405
rs2327832	20190752	Dubois PC	Celiac disease	gastrointestinal_or_liver_disease, allergy_autoimmune_immune	4,533 European ancestry cases, 10,750 European ancestry controls	EUR	6q23.3	6	137651931	1.23	G	4.00E-19	A	G	0.0946	0.1037	0.004	0.168	0.1104	0.09614	A	DER	GI_liver	15283
rs2395185	19915573	Asano K	Ulcerative colitis	gastrointestinal_or_liver_disease, allergy_autoimmune_immune	376 Japanese ancestry cases, 934 Japanese ancestry controls	EAS	6p21.32, 6p21.32[rs2395185]; 6p21.32[rs28366298]	6	32465390	1.92	G	5.00E-22	G	T	0.8079	0.5893	0.6895	0.6789	0.7014	0.6934	G	ANC	GI_liver	1310
rs2476601	21102463	Franke A	Crohn's disease	gastrointestinal_or_liver_disease, allergy_autoimmune_immune	6,333 European ancestry cases, 15,056 European ancestry controls	EUR	1p13.2	1	113834946	1.26	G	4.00E-09	A	G	0.997	0.964	1	0.9056	0.9867	0.97066	G	ANC	GI_liver	21389
rs2542151	18587394	Barrett JC	Crohn's disease	gastrointestinal_or_liver_disease, allergy_autoimmune_immune	3,230 European ancestry cases, 4,829 European ancestry controls	EUR	18p11.21	18	12779948	1.35	G	5.00E-17	G	T	0.1997	0.1484	0.1925	0.1392	0.1748	0.17092	T	DER	GI_liver	8059
rs254560	21297633	Anderson CA	Ulcerative colitis	gastrointestinal_or_liver_disease, allergy_autoimmune_immune	6,687 European ancestry cases, 19,718 European ancestry controls	EUR	5q31.1	5	135107916	1.07	A	1.00E-09	G	A	0.0772	0.3602	0.2361	0.4115	0.3978	0.29656	G	DER	GI_liver	26405
rs2549794	21102463	Franke A	Crohn's disease	gastrointestinal_or_liver_disease, allergy_autoimmune_immune	6,333 European ancestry cases, 15,056 European ancestry controls	EUR	5q15	5	96908845	1.05	C	1.00E-10	C	T	0.3238	0.3127	0.3423	0.4046	0.3139	0.33946	T	DER	GI_liver	21389
rs267939	21297633	Anderson CA	Ulcerative colitis	gastrointestinal_or_liver_disease, allergy_autoimmune_immune	6,687 European ancestry cases, 19,718 European ancestry controls	EUR	5p15.2	5	10752203	1.1	C	6.00E-12	C	T	0.7821	0.4856	0.876	0.4006	0.684	0.64566	C	ANC	GI_liver	26405
rs2762051	20190752	Dubois PC	Celiac disease	gastrointestinal_or_liver_disease, allergy_autoimmune_immune	4,533 European ancestry cases, 10,750 European ancestry controls	EUR	13q14.2	13	50261579	1.13	T	7.00E-07	C	T	0.0552	0.245	0.0258	0.164	0.0746	0.11292	C	DER	GI_liver	15283
rs2797685	21102463	Franke A	Crohn's disease	gastrointestinal_or_liver_disease, allergy_autoimmune_immune	6,333 European ancestry cases, 15,056 European ancestry controls	EUR	1p36.23	1	7819003	1.05	T	7.00E-09	C	T	0.357	0.1628	0.4851	0.1978	0.3149	0.30352	C	DER	GI_liver	21389
rs281379	21102463	Franke A	Crohn's disease	gastrointestinal_or_liver_disease, allergy_autoimmune_immune	6,333 European ancestry cases, 15,056 European ancestry controls	EUR	19q13.33	19	48711017	1.07	A	7.00E-12	G	A	0.1967	0.304	0.004	0.4602	0.229	0.23878	A	ANC	GI_liver	21389
rs2816958	23128233	Jostins L	Ulcerative colitis	gastrointestinal_or_liver_disease, allergy_autoimmune_immune	Up to 12,924 European ancestry cases, up to 21,442 European ancestry controls	EUR	1q32.1	1	200132792	1.23	G	2.00E-17	A	G	0.7126	0.9049	0.9732	0.8757	0.8661	0.8665	A	DER	GI_liver	34366
rs2836878	21297633	Anderson CA	Ulcerative colitis	gastrointestinal_or_liver_disease, allergy_autoimmune_immune	6,687 European ancestry cases, 19,718 European ancestry controls	EUR	21q22.2	21	39093608	1.25	G	2.00E-22	G	A	0.8812	0.7003	0.8254	0.7425	0.7464	0.77916	A	DER	GI_liver	26405
rs28374715	23128233	Jostins L	Ulcerative colitis	gastrointestinal_or_liver_disease, allergy_autoimmune_immune	Up to 12,924 European ancestry cases, up to 21,442 European ancestry controls	EUR	15q15.1	15	41271752	1.082	A	2.00E-08	A	G	0.7383	0.8343	0.9881	0.7376	0.8067	0.821	A	ANC	GI_liver	34366
rs2838519	21102463	Franke A	Crohn's disease	gastrointestinal_or_liver_disease, allergy_autoimmune_immune	6,333 European ancestry cases, 15,056 European ancestry controls	EUR	21q22.3	21	44195140	1.18	G	2.00E-14	G	A	0.2852	0.621	0.5466	0.3976	0.4417	0.45842	G	ANC	GI_liver	21389
rs2838519	21297633	Anderson CA	Ulcerative colitis	gastrointestinal_or_liver_disease, allergy_autoimmune_immune	6,687 European ancestry cases, 19,718 European ancestry controls	EUR	21q22.3	21	44195140	1.14	G	6.00E-11	G	A	0.2852	0.621	0.5466	0.3976	0.4417	0.45842	G	ANC	GI_liver	26405
rs2870946	19122664	Silverberg MS	Ulcerative colitis	gastrointestinal_or_liver_disease, allergy_autoimmune_immune	1,022 European ancestry cases, 2,503 European ancestry controls	EUR	12q15	12	68202881	1.54	C	5.00E-07	T	C	0.1112	0.0504	0	0.0755	0.0419	0.0558	T	DER	GI_liver	3525
rs2872507	21297633	Anderson CA	Ulcerative colitis	gastrointestinal_or_liver_disease, allergy_autoimmune_immune	6,687 European ancestry cases, 19,718 European ancestry controls	EUR	17q12, 17q21.1	17	39884510	1.15	A	5.00E-11	G	A	0.2443	0.3516	0.2827	0.4722	0.3129	0.33274	G	DER	GI_liver	26405
rs2872507	21102463	Franke A	Crohn's disease	gastrointestinal_or_liver_disease, allergy_autoimmune_immune	6,333 European ancestry cases, 15,056 European ancestry controls	EUR	17q12, 17q21.1	17	39884510	1.14	A	2.00E-09	G	A	0.2443	0.3516	0.2827	0.4722	0.3129	0.33274	G	DER	GI_liver	21389
rs2945412	23128233	Jostins L	Crohn's disease	gastrointestinal_or_liver_disease, allergy_autoimmune_immune	Up to 12,924 European ancestry cases, up to 21,442 European ancestry controls	EUR	17q11.2	17	27516617	1.137	A	9.00E-17	G	A	0.8154	0.6095	0.3234	0.6143	0.6759	0.6077	A	ANC	GI_liver	34366
rs3024493	20228798	Franke A	Ulcerative colitis	gastrointestinal_or_liver_disease, allergy_autoimmune_immune	1,043 European ancestry cases, 1,703 European ancestry controls	EUR	1q32.1	1	206770623	1.35	A	1.00E-12	C	A	0.0151	0.0807	0.0278	0.166	0.1401	0.08594	C	DER	GI_liver	2746
rs3024505	21102463	Franke A	Crohn's disease	gastrointestinal_or_liver_disease, allergy_autoimmune_immune	6,333 European ancestry cases, 15,056 European ancestry controls	EUR	1q32.1	1	206766559	1.12	A	2.00E-14	G	A	0.0318	0.0821	0.0278	0.168	0.1391	0.08976	G	DER	GI_liver	21389
rs3024505	21297633	Anderson CA	Ulcerative colitis	gastrointestinal_or_liver_disease, allergy_autoimmune_immune	6,687 European ancestry cases, 19,718 European ancestry controls	EUR	1q32.1	1	206766559	1.25	A	6.00E-17	G	A	0.0318	0.0821	0.0278	0.168	0.1391	0.08976	G	DER	GI_liver	26405
rs3091315	21102463	Franke A	Crohn's disease	gastrointestinal_or_liver_disease, allergy_autoimmune_immune	6,333 European ancestry cases, 15,056 European ancestry controls	EUR	17q12	17	34266646	1.2	A	2.00E-13	A	G	0.5923	0.5058	0.4534	0.6829	0.6779	0.58246	A	ANC	GI_liver	21389
rs3091316	22412388	Kenny EE	Crohn's disease	gastrointestinal_or_liver_disease, allergy_autoimmune_immune	737 Ashkenazi Jewish cases, 2,257 Ashkenazi Jewish controls	EUR	17q12	17	34266955	1.14	G	4.00E-08	G	A	0.7655	0.5187	0.4534	0.6829	0.6759	0.61928	G	ANC	GI_liver	2994
rs3091338	22412388	Kenny EE	Crohn's disease	gastrointestinal_or_liver_disease, allergy_autoimmune_immune	737 Ashkenazi Jewish cases, 2,257 Ashkenazi Jewish controls	EUR	5q31.1	5	132067045	1.23	T	4.00E-08	C	T	0.1218	0.2522	0.001	0.3887	0.0869	0.17012	C	DER	GI_liver	2994
rs3094188	23266558	Yamazaki K	Crohn's disease	gastrointestinal_or_liver_disease, allergy_autoimmune_immune	372 Japanese ancestry cases,3,389 Japanese ancestry controls	EAS	6p21.33	6	31174468	1.61	C	7.00E-07	C	A	0.2337	0.2781	0.2619	0.327	0.3926	0.29866	C	ANC	GI_liver	3761
rs3194051	21297633	Anderson CA	Ulcerative colitis	gastrointestinal_or_liver_disease, allergy_autoimmune_immune	6,687 European ancestry cases, 19,718 European ancestry controls	EUR	5p13.2	5	35876172	1.07	G	4.00E-08	A	G	0.348	0.1816	0.0625	0.2823	0.1769	0.21026	A	DER	GI_liver	26405
rs3197999	21102463	Franke A	Crohn's disease	gastrointestinal_or_liver_disease, allergy_autoimmune_immune	6,333 European ancestry cases, 15,056 European ancestry controls	EUR	3p21.31	3	49684099	1.22	A	6.00E-17	G	A	0.2179	0.1686	0.0565	0.3131	0.1881	0.18884	G	DER	GI_liver	21389
rs35675666	21297633	Anderson CA	Ulcerative colitis	gastrointestinal_or_liver_disease, allergy_autoimmune_immune	6,687 European ancestry cases, 19,718 European ancestry controls	EUR	1p36.23	1	7961913	1.08	G	5.00E-09	G	T	0.7504	0.8876	0.9385	0.84	0.8865	0.8606	G	ANC	GI_liver	26405
rs359457	21102463	Franke A	Crohn's disease	gastrointestinal_or_liver_disease, allergy_autoimmune_immune	6,333 European ancestry cases, 15,056 European ancestry controls	EUR	5q35.2	5	173852839	1.08	T	3.00E-12	C	T	0.6876	0.4294	0.3978	0.5905	0.6176	0.54458	T	ANC	GI_liver	21389
rs3745516	21399635	Mells GF	Primary biliary cirrhosis	gastrointestinal_or_liver_disease, allergy_autoimmune_immune	1,840 European ancestry cases, 5,163 European ancestry controls and (Liu et al)	EUR	19q13.33	19	50423485	1.38	A	2.00E-13	A	G	0.739	0.3703	0.7857	0.2296	0.3988	0.50468	G	DER	GI_liver	7003
rs3749946	24837172	Juyal G	Ulcerative colitis	gastrointestinal_or_liver_disease, allergy_autoimmune_immune	603 North Indian ancestry cases, 622 North Indian ancestry controls	SAS	6p21.33	6	31481085	1.97	A	2.00E-15	C	A	0.2337	0.1138	0.0704	0.0726	0.0869	0.11548	C	DER	GI_liver	1225
rs3764147	23128233	Jostins L	Crohn's disease	gastrointestinal_or_liver_disease, allergy_autoimmune_immune	Up to 12,924 European ancestry cases, up to 21,442 European ancestry controls	EUR	13q14.11	13	43883789	1.155	G	2.00E-21	A	G	0.3048	0.3646	0.3472	0.2266	0.3047	0.30958	A	DER	GI_liver	34366
rs3774959	23128233	Jostins L	Ulcerative colitis	gastrointestinal_or_liver_disease, allergy_autoimmune_immune	Up to 12,924 European ancestry cases, up to 21,442 European ancestry controls	EUR	4q24	4	102589957	1.118	A	4.00E-12	G	A	0.2231	0.4568	0.4544	0.3588	0.2577	0.35016	G	DER	GI_liver	34366
rs3790567	20639880	Liu X	Primary biliary cirrhosis	gastrointestinal_or_liver_disease, allergy_autoimmune_immune	453 European ancestry cases, 945 European ancestry controls,	EUR	1p31.3	1	67356694	1.48	A	8.00E-12	A	G	0.7897	0.3199	0.247	0.2435	0.226	0.36522	A	ANC	GI_liver	1398
rs3792109	21102463	Franke A	Crohn's disease	gastrointestinal_or_liver_disease, allergy_autoimmune_immune	6,333 European ancestry cases, 15,056 European ancestry controls	EUR	2q37.1	2	233275771	1.34	A	7.00E-41	G	A	0.2239	0.3127	0.3224	0.5437	0.4939	0.37932	A	ANC	GI_liver	21389
rs3810936	21102463	Franke A	Crohn's disease	gastrointestinal_or_liver_disease, allergy_autoimmune_immune	6,333 European ancestry cases, 15,056 European ancestry controls	EUR	9q32	9	114790605	1.21	C	1.00E-15	T	C	0.913	0.6988	0.5069	0.675	0.6943	0.6976	C	ANC	GI_liver	21389
rs3828309	18587394	Barrett JC	Crohn's disease	gastrointestinal_or_liver_disease, allergy_autoimmune_immune	3,230 European ancestry cases, 4,829 European ancestry controls	EUR	2q37.1	2	233271764	1.25	G	2.00E-32	A	G	0.2224	0.3141	0.3244	0.5368	0.4949	0.37852	A	DER	GI_liver	8059
rs3897478	23128233	Jostins L	Crohn's disease	gastrointestinal_or_liver_disease, allergy_autoimmune_immune	Up to 12,924 European ancestry cases, up to 21,442 European ancestry controls	EUR	1p12	1	119908567	1.161	T	2.00E-11	T	C	0.6225	0.8804	0.9524	0.8897	0.771	0.8232	T	ANC	GI_liver	34366
rs4077515	21102463	Franke A	Crohn's disease	gastrointestinal_or_liver_disease, allergy_autoimmune_immune	6,333 European ancestry cases, 15,056 European ancestry controls	EUR	9q34.3	9	136372044	1.18	T	1.00E-36	C	T	0.2519	0.5706	0.3214	0.3966	0.3926	0.38662	C	DER	GI_liver	21389
rs4151657	24837172	Juyal G	Ulcerative colitis	gastrointestinal_or_liver_disease, allergy_autoimmune_immune	603 North Indian ancestry cases, 622 North Indian ancestry controls	SAS	6p21.33, 6p21.33[rs4151657]; 6p21.33[rs2261033]	6	31949763	1.54	C	5.00E-14	T	C	0.0461	0.3069	0.3105	0.3648	0.2924	0.26414	T	DER	GI_liver	1225
rs415890	21102463	Franke A	Crohn's disease	gastrointestinal_or_liver_disease, allergy_autoimmune_immune	6,333 European ancestry cases, 15,056 European ancestry controls	EUR	6q27	6	166993145	1.17	C	3.00E-12	G	C	0.2247	0.3833	0.373	0.506	0.2883	0.35506	C	ANC	GI_liver	21389
rs4246905	21297633	Anderson CA	Ulcerative colitis	gastrointestinal_or_liver_disease, allergy_autoimmune_immune	6,687 European ancestry cases, 19,718 European ancestry controls	EUR	9q32	9	114790969	1.1	C	6.00E-12	T	C	0.9576	0.7882	0.6528	0.7028	0.7791	0.7761	G	DER	GI_liver	26405
rs4263839	18587394	Barrett JC	Crohn's disease	gastrointestinal_or_liver_disease, allergy_autoimmune_immune	3,230 European ancestry cases, 4,829 European ancestry controls	EUR	9q32	9	114804160	1.22	G	3.00E-10	A	G	0.9092	0.7291	0.5149	0.6779	0.7556	0.71734	G	ANC	GI_liver	8059
rs4380874	23128233	Jostins L	Ulcerative colitis	gastrointestinal_or_liver_disease, allergy_autoimmune_immune	Up to 12,924 European ancestry cases, up to 21,442 European ancestry controls	EUR	7q31.1	7	107839870	1.137	T	2.00E-26	T	C	0.1619	0.3487	0.128	0.4056	0.4172	0.29228	C	DER	GI_liver	34366
rs4409764	21102463	Franke A	Crohn's disease	gastrointestinal_or_liver_disease, allergy_autoimmune_immune	6,333 European ancestry cases, 15,056 European ancestry controls	EUR	10q24.2	10	99524480	1.22	T	2.00E-20	T	G	0.5794	0.415	0.4425	0.492	0.3671	0.4592	T	ANC	GI_liver	21389
rs4510766	21297633	Anderson CA	Ulcerative colitis	gastrointestinal_or_liver_disease, allergy_autoimmune_immune	6,687 European ancestry cases, 19,718 European ancestry controls	EUR	7q31.1	7	107852344	1.2	A	2.00E-16	A	G	0.8654	0.6037	0.4683	0.5686	0.6728	0.63576	A	ANC	GI_liver	26405
rs4613763	18587394	Barrett JC	Crohn's disease	gastrointestinal_or_liver_disease, allergy_autoimmune_immune	3,230 European ancestry cases, 4,829 European ancestry controls	EUR	5p13.1	5	40392626	1.32	C	7.00E-27	T	C	0.1929	0.0706	0.003	0.1342	0.0102	0.08218	T	DER	GI_liver	8059
rs4656940	21102463	Franke A	Crohn's disease	gastrointestinal_or_liver_disease, allergy_autoimmune_immune	6,333 European ancestry cases, 15,056 European ancestry controls	EUR	1q23.3	1	160860478	1.15	A	6.00E-07	A	G	0.5983	0.7637	0.6002	0.8062	0.6431	0.6823	A	ANC	GI_liver	21389
rs4675374	20190752	Dubois PC	Celiac disease	gastrointestinal_or_liver_disease, allergy_autoimmune_immune	4,533 European ancestry cases, 10,750 European ancestry controls	EUR	2q33.2	2	203937855	1.14	T	6.00E-09	T	C	0.733	0.2262	0.3859	0.2157	0.183	0.34876	T	ANC	GI_liver	15283
rs4676406	21297633	Anderson CA	Ulcerative colitis	gastrointestinal_or_liver_disease, allergy_autoimmune_immune	6,687 European ancestry cases, 19,718 European ancestry controls	EUR	2q37.3	2	240639691	1.14	T	8.00E-11	G	T	0.4077	0.6196	0.9484	0.5258	0.6943	0.63916	T	ANC	GI_liver	26405
rs4676410	22821403	Ellinghaus D	Sclerosing cholangitis and ulcerative colitis (combined)	gastrointestinal_or_liver_disease, allergy_autoimmune_immune	Up to 389 European ancestry primary sclerosing cholangitis cases, 987 European ancestry ulcerative colitis cases, 2,968 European ancestry controls	EUR	2q37.3	2	240624322	1.38	A	2.00E-09	G	A	0.3434	0.3977	0.2877	0.1988	0.1442	0.27436	A	ANC	GI_liver	4344
rs4679904	19458352	Hirschfield GM	Primary biliary cirrhosis	gastrointestinal_or_liver_disease, allergy_autoimmune_immune	505 European ancestry cases, 1,507 European ancestry controls	EUR	3q25.33	3	160623108	1.38	C	1.00E-06	C	T	0.9402	0.7622	0.8532	0.7406	0.8507	0.82938	C	ANC	GI_liver	2012
rs4722672	23128233	Jostins L	Ulcerative colitis	gastrointestinal_or_liver_disease, allergy_autoimmune_immune	Up to 12,924 European ancestry cases, up to 21,442 European ancestry controls	EUR	7p15.2	7	27192143	1.091	C	2.00E-08	C	T	0.4713	0.2637	0.4157	0.172	0.1513	0.2948	C	ANC	GI_liver	34366
rs4728142	23128233	Jostins L	Ulcerative colitis	gastrointestinal_or_liver_disease, allergy_autoimmune_immune	Up to 12,924 European ancestry cases, up to 21,442 European ancestry controls	EUR	7q32.1	7	128933913	1.104	A	4.00E-14	G	A	0.2398	0.3098	0.1042	0.4493	0.3947	0.29956	G	DER	GI_liver	34366
rs4802307	23128233	Jostins L	Crohn's disease	gastrointestinal_or_liver_disease, allergy_autoimmune_immune	Up to 12,924 European ancestry cases, up to 21,442 European ancestry controls	EUR	19q13.32	19	46346549	1.099	G	2.00E-10	G	T	0.9554	0.7896	0.9623	0.6978	0.8742	0.85586	G	ANC	GI_liver	34366
rs4809330	21102463	Franke A	Crohn's disease	gastrointestinal_or_liver_disease, allergy_autoimmune_immune	6,333 European ancestry cases, 15,056 European ancestry controls	EUR	20q13.33	20	63718234	1.12	G	3.00E-15	A	G	0.947	0.6945	0.3651	0.7147	0.7423	0.69272	A	DER	GI_liver	21389
rs483905	23128233	Jostins L	Ulcerative colitis	gastrointestinal_or_liver_disease, allergy_autoimmune_immune	Up to 12,924 European ancestry cases, up to 21,442 European ancestry controls	EUR	11q21	11	96290263	1.056	A	1.00E-08	G	A	0.1921	0.2406	0.3175	0.2942	0.2597	0.26082	G	DER	GI_liver	34366
rs485499	21399635	Mells GF	Primary biliary cirrhosis	gastrointestinal_or_liver_disease, allergy_autoimmune_immune	1,840 European ancestry cases, 5,163 European ancestry controls and (Liu et al)	EUR	3q25.33	3	160028076	1.38	T	2.00E-16	T	C	0.9312	0.7867	0.8641	0.6511	0.8252	0.81166	T	ANC	GI_liver	7003
rs4871611	21102463	Franke A	Crohn's disease	gastrointestinal_or_liver_disease, allergy_autoimmune_immune	6,333 European ancestry cases, 15,056 European ancestry controls	EUR	8q24.13	8	125525328	1.17	A	2.00E-12	G	A	0.1006	0.562	0.3056	0.6312	0.3691	0.3937	G	DER	GI_liver	21389
rs4899260	20190752	Dubois PC	Celiac disease	gastrointestinal_or_liver_disease, allergy_autoimmune_immune	4,533 European ancestry cases, 10,750 European ancestry controls	EUR	14q24.1	14	68811487	1.12	T	4.00E-07	C	T	0.3941	0.1744	0.003	0.2376	0.1687	0.19556	C	DER	GI_liver	15283
rs4902642	21102463	Franke A	Crohn's disease	gastrointestinal_or_liver_disease, allergy_autoimmune_immune	6,333 European ancestry cases, 15,056 European ancestry controls	EUR	14q24.1	14	68743482	1.07	G	2.00E-10	G	A	0.7489	0.6787	0.7113	0.5875	0.6217	0.66962	G	ANC	GI_liver	21389
rs4938534	23000144	Nakamura M	Primary biliary cirrhosis	gastrointestinal_or_liver_disease, allergy_autoimmune_immune	487 Japanese ancestry cases, 476 Japanese ancestry controls	EAS	11q23.1	11	111404408	1.39	A	2.00E-08	G	A	0.3306	0.7061	0.4841	0.6402	0.409	0.514	A	ANC	GI_liver	963
rs4979462	23000144	Nakamura M	Primary biliary cirrhosis	gastrointestinal_or_liver_disease, allergy_autoimmune_immune	487 Japanese ancestry cases, 476 Japanese ancestry controls	EAS	9q32	9	114804733	1.56	T	3.00E-14	C	T	0.3722	0.1628	0.2649	0.0169	0.0552	0.1744	C	DER	GI_liver	963
rs516246	23128233	Jostins L	Crohn's disease	gastrointestinal_or_liver_disease, allergy_autoimmune_immune	Up to 12,924 European ancestry cases, up to 21,442 European ancestry controls	EUR	19q13.33	19	48702915	1.107	T	1.00E-15	C	T	0.4887	0.3415	0.004	0.4414	0.2812	0.31136	C	DER	GI_liver	34366
rs538147	21399635	Mells GF	Primary biliary cirrhosis	gastrointestinal_or_liver_disease, allergy_autoimmune_immune	1,840 European ancestry cases, 5,163 European ancestry controls and (Liu et al)	EUR	11q13.1	11	64362250	1.23	G	2.00E-10	G	A	0.9516	0.6196	0.7927	0.6282	0.6452	0.72746	G	ANC	GI_liver	7003
rs549182	24837172	Juyal G	Ulcerative colitis	gastrointestinal_or_liver_disease, allergy_autoimmune_immune	603 North Indian ancestry cases, 622 North Indian ancestry controls	SAS	6p21.32	6	32237268	1.59	A	8.00E-10	G	A	0.0696	0.0533	0.1111	0.0239	0.1411	0.0798	G	DER	GI_liver	1225
rs561722	23128233	Jostins L	Ulcerative colitis	gastrointestinal_or_liver_disease, allergy_autoimmune_immune	Up to 12,924 European ancestry cases, up to 21,442 European ancestry controls	EUR	11q23.2	11	114516108	1.12	C	5.00E-17	C	T	0.6725	0.6916	0.3323	0.664	0.6912	0.61032	C	ANC	GI_liver	34366
rs6017342	23128233	Jostins L	Ulcerative colitis	gastrointestinal_or_liver_disease, allergy_autoimmune_immune	Up to 12,924 European ancestry cases, up to 21,442 European ancestry controls	EUR	20q13.12	20	44436388	1.228	C	1.00E-43	A	C	0.767	0.7262	0.8948	0.5199	0.6861	0.7188	C	ANC	GI_liver	34366
rs6088765	23128233	Jostins L	Ulcerative colitis	gastrointestinal_or_liver_disease, allergy_autoimmune_immune	Up to 12,924 European ancestry cases, up to 21,442 European ancestry controls	EUR	20q11.22	20	35211477	1.079	G	2.00E-08	T	G	0.8079	0.3631	0.3631	0.4384	0.6033	0.51516	G	ANC	GI_liver	34366
rs6426833	19122664	Silverberg MS	Ulcerative colitis	gastrointestinal_or_liver_disease, allergy_autoimmune_immune	1,022 European ancestry cases, 2,503 European ancestry controls	EUR	1p36.13	1	19845367	1.37	G	5.00E-13	G	A	0.5416	0.5115	0.245	0.4513	0.3088	0.41164	G	ANC	GI_liver	3525
rs6426833	23128233	Jostins L	Ulcerative colitis	gastrointestinal_or_liver_disease, allergy_autoimmune_immune	Up to 12,924 European ancestry cases, up to 21,442 European ancestry controls	EUR	1p36.13	1	19845367	1.265	A	2.00E-68	G	A	0.4584	0.4885	0.755	0.5487	0.6912	0.58836	G	DER	GI_liver	34366
rs6441286	19458352	Hirschfield GM	Primary biliary cirrhosis	gastrointestinal_or_liver_disease, allergy_autoimmune_immune	505 European ancestry cases, 1,507 European ancestry controls	EUR	3q25.33	3	160011091	1.54	G	2.00E-14	T	G	0.211	0.4625	0.4554	0.4215	0.4192	0.39392	T	DER	GI_liver	2012
rs6441961	18311140	Hunt KA	Celiac disease	gastrointestinal_or_liver_disease, allergy_autoimmune_immune	767 European ancestry cases, 1,422 European ancestry controls	EUR	3p21.31	3	46310893	1.21	T	3.00E-07	T	C	0.1142	0.3184	0.3115	0.3022	0.3538	0.28002	C	DER	GI_liver	2189
rs6451493	21297633	Anderson CA	Ulcerative colitis	gastrointestinal_or_liver_disease, allergy_autoimmune_immune	6,687 European ancestry cases, 19,718 European ancestry controls	EUR	5p13.1	5	40410833	1.08	T	3.00E-09	G	T	0.6127	0.4438	0.1419	0.5895	0.4468	0.44694	T	ANC	GI_liver	26405
rs6499188	21297633	Anderson CA	Ulcerative colitis	gastrointestinal_or_liver_disease, allergy_autoimmune_immune	6,687 European ancestry cases, 19,718 European ancestry controls	EUR	16q22.1	16	68640885	1.14	A	4.00E-08	G	A	0.7602	0.7464	0.7817	0.7644	0.7526	0.76106	A	ANC	GI_liver	26405
rs653178	20190752	Dubois PC	Celiac disease	gastrointestinal_or_liver_disease, allergy_autoimmune_immune	4,533 European ancestry cases, 10,750 European ancestry controls	EUR	12q24.12	12	111569952	1.2	C	7.00E-21	C	T	0.0189	0.2522	0.003	0.4662	0.0675	0.16156	T	DER	GI_liver	15283
rs6545946	22412388	Kenny EE	Crohn's disease	gastrointestinal_or_liver_disease, allergy_autoimmune_immune	737 Ashkenazi Jewish cases, 2,257 Ashkenazi Jewish controls	EUR	2p15	2	62486398	1.16	C	7.00E-09	C	T	0.6589	0.7565	0.8343	0.7833	0.817	0.77	T	DER	GI_liver	2994
rs6556412	21102463	Franke A	Crohn's disease	gastrointestinal_or_liver_disease, allergy_autoimmune_immune	6,333 European ancestry cases, 15,056 European ancestry controls	EUR	5q33.3	5	159360377	1.18	A	5.00E-14	G	A	0.385	0.3127	0.4712	0.3489	0.3906	0.38168	A	ANC	GI_liver	21389
rs6568421	21102463	Franke A	Crohn's disease	gastrointestinal_or_liver_disease, allergy_autoimmune_immune	6,333 European ancestry cases, 15,056 European ancestry controls	EUR	6q21	6	105987150	1.13	G	4.00E-08	A	G	0.1483	0.1787	0	0.2913	0.1472	0.1531	A	DER	GI_liver	21389
rs6584283	21297633	Anderson CA	Ulcerative colitis	gastrointestinal_or_liver_disease, allergy_autoimmune_immune	6,687 European ancestry cases, 19,718 European ancestry controls	EUR	10q24.2	10	99530544	1.21	T	8.00E-21	T	C	0.3752	0.379	0.4415	0.4761	0.3569	0.40574	C	DER	GI_liver	26405
rs6596075	17554300	WTCCC	Crohn's disease	gastrointestinal_or_liver_disease, allergy_autoimmune_immune	1,748 European ancestry cases, 2,938 European ancestry controls	EUR	5q31.1	5	132406536	1.55	C	3.00E-06	G	C	0.4433	0.7824	0.9018	0.8509	0.8384	0.76336	G	DER	GI_liver	4686
rs6601764	17554300	WTCCC	Crohn's disease	gastrointestinal_or_liver_disease, allergy_autoimmune_immune	1,748 European ancestry cases, 2,938 European ancestry controls	EUR	10p15.1	10	3820350	1.16	C	9.00E-06	C	T	0.7663	0.5519	0.7788	0.4672	0.6861	0.65006	T	DER	GI_liver	4686
rs6651252	21102463	Franke A	Crohn's disease	gastrointestinal_or_liver_disease, allergy_autoimmune_immune	6,333 European ancestry cases, 15,056 European ancestry controls	EUR	8q24.21	8	128554935	1.23	T	4.00E-18	T	C	0.6581	0.8818	0.9792	0.8946	0.8957	0.86188	T	ANC	GI_liver	21389
rs6679677	23128233	Jostins L	Crohn's disease	gastrointestinal_or_liver_disease, allergy_autoimmune_immune	Up to 12,924 European ancestry cases, up to 21,442 European ancestry controls	EUR	1p13.2	1	113761186	1.196	C	2.00E-15	C	A	0.9977	0.9697	1	0.9085	0.9867	0.97252	C	ANC	GI_liver	34366
rs668853	19122664	Silverberg MS	Ulcerative colitis	gastrointestinal_or_liver_disease, allergy_autoimmune_immune	1,022 European ancestry cases, 2,503 European ancestry controls	EUR	9q21.32	9	82696232	1.2	C	2.00E-06	C	T	0.593	0.5216	0.2808	0.4155	0.3006	0.4223	C	ANC	GI_liver	3525
rs6716753	23128233	Jostins L	Crohn's disease	gastrointestinal_or_liver_disease, allergy_autoimmune_immune	Up to 12,924 European ancestry cases, up to 21,442 European ancestry controls	EUR	2q37.1	2	230232414	1.134	C	1.00E-16	T	C	0.1989	0.1225	0.001	0.173	0.1483	0.12874	C	ANC	GI_liver	34366
rs6806528	20190752	Dubois PC	Celiac disease	gastrointestinal_or_liver_disease, allergy_autoimmune_immune	4,533 European ancestry cases, 10,750 European ancestry controls	EUR	3p14.1	3	69203748	1.19	T	2.00E-07	C	T	0.084	0.0504	0.0159	0.1044	0.0297	0.05688	T	ANC	GI_liver	15283
rs6822844	17558408	van Heel DA	Celiac disease	gastrointestinal_or_liver_disease, allergy_autoimmune_immune	778 European ancestry cases, 1,422 European ancestry controls	EUR	4q27	4	122588266	1.59	G	1.00E-14	G	T	0.9887	0.9395	0.999	0.8469	0.9315	0.94112	G	ANC	GI_liver	2200
rs6837335	23128233	Jostins L	Crohn's disease	gastrointestinal_or_liver_disease, allergy_autoimmune_immune	Up to 12,924 European ancestry cases, up to 21,442 European ancestry controls	EUR	4p11	4	48361966	1.086	G	2.00E-08	A	G	0.4561	0.5389	0.5337	0.6382	0.7188	0.57714	A	DER	GI_liver	34366
rs6856616	23850713	Yang SK	Crohn's disease	gastrointestinal_or_liver_disease, allergy_autoimmune_immune	532 Korean ancestry cases, 733 Korean ancestry controls	EAS	4p14	4	38323415	1.43	C	4.00E-14	T	C	0.3343	0.1671	0.2321	0.0596	0.2689	0.2124	T	DER	GI_liver	1265
rs6908425	18587394	Barrett JC	Crohn's disease	gastrointestinal_or_liver_disease, allergy_autoimmune_immune	3,230 European ancestry cases, 4,829 European ancestry controls	EUR	6p22.3	6	20728500	1.21	C	9.00E-10	T	C	0.8071	0.7882	0.8095	0.7952	0.7004	0.78008	C	ANC	GI_liver	8059
rs6911490	21297633	Anderson CA	Ulcerative colitis	gastrointestinal_or_liver_disease, allergy_autoimmune_immune	6,687 European ancestry cases, 19,718 European ancestry controls	EUR	6q21	6	106074152	1.08	T	1.00E-08	T	C	0.0151	0.0951	0	0.2266	0.0583	0.07902	C	DER	GI_liver	26405
rs6920220	21297633	Anderson CA	Ulcerative colitis	gastrointestinal_or_liver_disease, allergy_autoimmune_immune	6,687 European ancestry cases, 19,718 European ancestry controls	EUR	6q23.3	6	137685367	1.14	A	8.00E-17	G	A	0.0991	0.1037	0.004	0.169	0.0982	0.0948	G	DER	GI_liver	26405
rs694739	21102463	Franke A	Crohn's disease	gastrointestinal_or_liver_disease, allergy_autoimmune_immune	6,333 European ancestry cases, 15,056 European ancestry controls	EUR	11q13.1	11	64329761	1.1	A	6.00E-10	A	G	0.9735	0.6225	0.8423	0.6193	0.774	0.76632	A	ANC	GI_liver	21389
rs6974491	20190752	Dubois PC	Celiac disease	gastrointestinal_or_liver_disease, allergy_autoimmune_immune	4,533 European ancestry cases, 10,750 European ancestry controls	EUR	7p14.1	7	37334906	1.14	A	2.00E-07	G	A	0.0726	0.1354	0.004	0.1491	0.0869	0.0896	G	DER	GI_liver	15283
rs6974491	21399635	Mells GF	Primary biliary cirrhosis	gastrointestinal_or_liver_disease, allergy_autoimmune_immune	1,840 European ancestry cases, 5,163 European ancestry controls and (Liu et al)	EUR	7p14.1	7	37334906	1.25	A	4.00E-08	G	A	0.0726	0.1354	0.004	0.1491	0.0869	0.0896	G	DER	GI_liver	7003
rs7015630	23128233	Jostins L	Crohn's disease	gastrointestinal_or_liver_disease, allergy_autoimmune_immune	Up to 12,924 European ancestry cases, up to 21,442 European ancestry controls	EUR	8q21.3	8	89863690	1.075	T	1.00E-08	T	C	0.5983	0.817	0.752	0.7266	0.8793	0.75464	T	ANC	GI_liver	34366
rs7076156	22412388	Kenny EE	Crohn's disease	gastrointestinal_or_liver_disease, allergy_autoimmune_immune	737 Ashkenazi Jewish cases, 2,257 Ashkenazi Jewish controls	EUR	10q21.2	10	62655424	1.19	G	7.00E-09	A	G	0.9826	0.8329	0.8968	0.7266	0.8701	0.8618	G	ANC	GI_liver	2994
rs7134599	21297633	Anderson CA	Ulcerative colitis	gastrointestinal_or_liver_disease, allergy_autoimmune_immune	6,687 European ancestry cases, 19,718 European ancestry controls	EUR	12q15	12	68106295	1.19	A	1.00E-16	G	A	0.2859	0.2104	0.002	0.3688	0.1002	0.19346	G	DER	GI_liver	26405
rs7208487	21399635	Mells GF	Primary biliary cirrhosis	gastrointestinal_or_liver_disease, allergy_autoimmune_immune	1,840 European ancestry cases, 5,163 European ancestry controls and (Liu et al)	EUR	17q12	17	39387196	1.32	T	8.00E-07	T	G	0.6589	0.7637	0.7619	0.838	0.9213	0.78876	T	ANC	GI_liver	7003
rs7210086	23128233	Jostins L	Ulcerative colitis	gastrointestinal_or_liver_disease, allergy_autoimmune_immune	Up to 12,924 European ancestry cases, up to 21,442 European ancestry controls	EUR	17q24.3	17	72645559	1.111	A	2.00E-09	A	C	0.8949	0.7608	0.8552	0.833	0.774	0.82358	A	ANC	GI_liver	34366
rs734999	21297633	Anderson CA	Ulcerative colitis	gastrointestinal_or_liver_disease, allergy_autoimmune_immune	6,687 European ancestry cases, 19,718 European ancestry controls	EUR	1p36.32	1	2581777	1.05	C	3.00E-09	C	T	0.1415	0.4597	0.4325	0.5308	0.3108	0.37506	C	ANC	GI_liver	26405
rs736289	21102463	Franke A	Crohn's disease	gastrointestinal_or_liver_disease, allergy_autoimmune_immune	6,333 European ancestry cases, 15,056 European ancestry controls	EUR	19q13.11	19	33266156	1.06	T	9.00E-09	T	C	0.3101	0.7363	0.5208	0.6262	0.5092	0.54052	C	DER	GI_liver	21389
rs740495	21102463	Franke A	Crohn's disease	gastrointestinal_or_liver_disease, allergy_autoimmune_immune	6,333 European ancestry cases, 15,056 European ancestry controls	EUR	19p13.3	19	1124836	1.16	G	8.00E-12	A	G	0.6369	0.4179	0.3224	0.2505	0.3466	0.39486	G	ANC	GI_liver	21389
rs7423615	21102463	Franke A	Crohn's disease	gastrointestinal_or_liver_disease, allergy_autoimmune_immune	6,333 European ancestry cases, 15,056 European ancestry controls	EUR	2q37.1	2	230252159	1.12	T	3.00E-13	C	T	0.087	0.111	0.001	0.166	0.1503	0.10306	C	DER	GI_liver	21389
rs744166	18587394	Barrett JC	Crohn's disease	gastrointestinal_or_liver_disease, allergy_autoimmune_immune	3,230 European ancestry cases, 4,829 European ancestry controls	EUR	17q21.2	17	42362183	1.18	A	7.00E-12	A	G	0.2814	0.7133	0.6022	0.5855	0.4888	0.53424	G	DER	GI_liver	8059
rs751728	23850713	Yang SK	Crohn's disease	gastrointestinal_or_liver_disease, allergy_autoimmune_immune	532 Korean ancestry cases, 733 Korean ancestry controls	EAS	6p21.31	6	33796256	1.32	T	1.00E-08	C	T	0.3086	0.3415	0.7778	0.3519	0.6196	0.47988	C	DER	GI_liver	1265
rs7517810	21102463	Franke A	Crohn's disease	gastrointestinal_or_liver_disease, allergy_autoimmune_immune	6,333 European ancestry cases, 15,056 European ancestry controls	EUR	1q24.3	1	172884320	1.22	T	2.00E-15	C	T	0.2685	0.5173	0.8512	0.2326	0.411	0.45612	C	DER	GI_liver	21389
rs7524102	21297633	Anderson CA	Ulcerative colitis	gastrointestinal_or_liver_disease, allergy_autoimmune_immune	6,687 European ancestry cases, 19,718 European ancestry controls	EUR	1p36.12	1	22371954	1.1	A	2.00E-13	A	G	0.6634	0.8602	0.7649	0.835	0.7873	0.78216	G	DER	GI_liver	26405
rs7554511	21102463	Franke A	Crohn's disease	gastrointestinal_or_liver_disease, allergy_autoimmune_immune	6,333 European ancestry cases, 15,056 European ancestry controls	EUR	1q32.1	1	200908434	1.14	C	2.00E-07	C	A	0.8638	0.8415	0.998	0.7266	0.8793	0.86184	C	ANC	GI_liver	21389
rs7554511	21297633	Anderson CA	Ulcerative colitis	gastrointestinal_or_liver_disease, allergy_autoimmune_immune	6,687 European ancestry cases, 19,718 European ancestry controls	EUR	1q32.1	1	200908434	1.19	C	2.00E-13	C	A	0.8638	0.8415	0.998	0.7266	0.8793	0.86184	C	ANC	GI_liver	26405
rs7608910	21297633	Anderson CA	Ulcerative colitis	gastrointestinal_or_liver_disease, allergy_autoimmune_immune	6,687 European ancestry cases, 19,718 European ancestry controls	EUR	2p16.1	2	60977721	1.19	G	2.00E-14	A	G	0.3805	0.2738	0.0466	0.3628	0.1626	0.24526	A	DER	GI_liver	26405
rs762421	18587394	Barrett JC	Crohn's disease	gastrointestinal_or_liver_disease, allergy_autoimmune_immune	3,230 European ancestry cases, 4,829 European ancestry controls	EUR	21q22.3	21	44195678	1.13	G	1.00E-09	G	A	0.0961	0.5937	0.4524	0.3847	0.3211	0.3696	A	DER	GI_liver	8059
rs76418789	23850713	Yang SK	Crohn's disease	gastrointestinal_or_liver_disease, allergy_autoimmune_immune	532 Korean ancestry cases, 733 Korean ancestry controls	EAS	1p31.3	1	67182913	2.06	G	2.00E-10	G	A	0.9992	1	0.9474	0.998	1	0.98892	G	ANC	GI_liver	1265
rs7665090	21399635	Mells GF	Primary biliary cirrhosis	gastrointestinal_or_liver_disease, allergy_autoimmune_immune	1,840 European ancestry cases, 5,163 European ancestry controls and (Liu et al)	EUR	4q24	4	102630446	1.26	G	4.00E-12	A	G	0.6641	0.6542	0.5218	0.493	0.4131	0.54924	G	ANC	GI_liver	7003
rs7702331	21102463	Franke A	Crohn's disease	gastrointestinal_or_liver_disease, allergy_autoimmune_immune	6,333 European ancestry cases, 15,056 European ancestry controls	EUR	5q13.2	5	73255307	1.12	A	6.00E-12	A	G	0.4592	0.6888	0.8671	0.6133	0.7137	0.66842	G	DER	GI_liver	21389
rs7705924	22412388	Kenny EE	Crohn's disease	gastrointestinal_or_liver_disease, allergy_autoimmune_immune	737 Ashkenazi Jewish cases, 2,257 Ashkenazi Jewish controls	EUR	5q21.1	5	102611094	1.48	G	2.00E-08	A	G	0.0794	0.0778	0.0179	0.0507	0.046	0.05436	A	DER	GI_liver	2994
rs7714584	21102463	Franke A	Crohn's disease	gastrointestinal_or_liver_disease, allergy_autoimmune_immune	6,333 European ancestry cases, 15,056 European ancestry controls	EUR	5q33.1	5	150890858	1.37	G	8.00E-19	A	G	0.5136	0.1499	0.4306	0.1064	0.2178	0.28366	A	DER	GI_liver	21389
rs7746082	18587394	Barrett JC	Crohn's disease	gastrointestinal_or_liver_disease, allergy_autoimmune_immune	3,230 European ancestry cases, 4,829 European ancestry controls	EUR	6q21	6	105987394	1.17	C	2.00E-10	G	C	0.0129	0.1671	0	0.2913	0.1472	0.1237	G	DER	GI_liver	8059
rs7774434	21399635	Mells GF	Primary biliary cirrhosis	gastrointestinal_or_liver_disease, allergy_autoimmune_immune	1,840 European ancestry cases, 5,163 European ancestry controls and (Liu et al)	EUR	6p21.32	6	32689801	1.6	C	4.00E-34	T	C	0.3971	0.5303	0.4058	0.4294	0.5542	0.46336	C	ANC	GI_liver	7003
rs780093	21102463	Franke A	Crohn's disease	gastrointestinal_or_liver_disease, allergy_autoimmune_immune	6,333 European ancestry cases, 15,056 European ancestry controls	EUR	2p23.3	2	27519736	1.15	T	5.00E-11	T	C	0.0923	0.3573	0.4802	0.4115	0.1963	0.30752	C	DER	GI_liver	21389
rs7807268	17554300	WTCCC	Crohn's disease	gastrointestinal_or_liver_disease, allergy_autoimmune_immune	1,748 European ancestry cases, 2,938 European ancestry controls	EUR	7q36.1	7	148560956	1.38	G	4.00E-06	G	C	0.5151	0.4409	0.6329	0.4443	0.5112	0.50888	C	DER	GI_liver	4686
rs7809799	20228798	Franke A	Ulcerative colitis	gastrointestinal_or_liver_disease, allergy_autoimmune_immune	1,043 European ancestry cases, 1,703 European ancestry controls	EUR	7q22.1	7	99162881	1.56	G	9.00E-11	G	A	0.205	0.0504	0	0.0616	0.0419	0.07178	A	DER	GI_liver	2746
rs7927894	18587394	Barrett JC	Crohn's disease	gastrointestinal_or_liver_disease, allergy_autoimmune_immune	3,230 European ancestry cases, 4,829 European ancestry controls	EUR	11q13.5	11	76590272	1.16	T	1.00E-09	C	T	0.3472	0.2392	0.2143	0.3738	0.2996	0.29482	C	DER	GI_liver	8059
rs7927997	21102463	Franke A	Crohn's disease	gastrointestinal_or_liver_disease, allergy_autoimmune_immune	6,333 European ancestry cases, 15,056 European ancestry controls	EUR	11q13.5	11	76590331	1.17	T	6.00E-13	C	T	0.2806	0.2378	0.2143	0.3748	0.2996	0.28142	C	DER	GI_liver	21389
rs798502	23128233	Jostins L	Ulcerative colitis	gastrointestinal_or_liver_disease, allergy_autoimmune_immune	Up to 12,924 European ancestry cases, up to 21,442 European ancestry controls	EUR	7p22.3	7	2750246	1.127	A	6.00E-17	A	C	0.9115	0.7392	0.6845	0.7187	0.8446	0.7797	A	ANC	GI_liver	34366
rs8005161	21102463	Franke A	Crohn's disease	gastrointestinal_or_liver_disease, allergy_autoimmune_immune	6,333 European ancestry cases, 15,056 European ancestry controls	EUR	14q31.3	14	88006251	1.23	T	4.00E-18	C	T	0.4213	0.1643	0.2063	0.0994	0.2945	0.23716	C	DER	GI_liver	21389
rs8017161	21399635	Mells GF	Primary biliary cirrhosis	gastrointestinal_or_liver_disease, allergy_autoimmune_immune	1,840 European ancestry cases, 5,163 European ancestry controls and (Liu et al)	EUR	14q32.32	14	103096858	1.22	A	3.00E-13	G	A	0.3101	0.5029	0.5972	0.3777	0.5061	0.4588	G	DER	GI_liver	7003
rs802734	20190752	Dubois PC	Celiac disease	gastrointestinal_or_liver_disease, allergy_autoimmune_immune	4,533 European ancestry cases, 10,750 European ancestry controls	EUR	6q22.33	6	127957653	1.17	G	3.00E-14	A	G	0.1074	0.2363	0.1508	0.2853	0.2434	0.20464	A	DER	GI_liver	15283
rs8179646	25082827	Juli�_̍�__ A	Ulcerative colitis	gastrointestinal_or_liver_disease, allergy_autoimmune_immune	up to 7,483 European ancestry cases, up to 21,211 European ancestry controls	EUR	2q24.1	2	156742166	1.17	T	6.00E-06	C	T	0.1415	0.5677	0.6776	0.3777	0.4611	0.44512	C	DER	GI_liver	28694
rs859637	20190752	Dubois PC	Celiac disease	gastrointestinal_or_liver_disease, allergy_autoimmune_immune	4,533 European ancestry cases, 10,750 European ancestry controls	EUR	1q24.3	1	172741860	1.1	T	2.00E-06	T	C	0.2466	0.6182	0.9137	0.4573	0.4233	0.53182	C	DER	GI_liver	15283
rs860413	21399635	Mells GF	Primary biliary cirrhosis	gastrointestinal_or_liver_disease, allergy_autoimmune_immune	1,840 European ancestry cases, 5,163 European ancestry controls and (Liu et al)	EUR	5p13.2	5	35942940	1.3	A	1.00E-11	A	C	0.9077	0.7839	0.8175	0.7127	0.7761	0.79958	A	ANC	GI_liver	7003
rs864745	23128233	Jostins L	Crohn's disease	gastrointestinal_or_liver_disease, allergy_autoimmune_immune	Up to 12,924 European ancestry cases, up to 21,442 European ancestry controls	EUR	7p15.1	7	28140937	1.087	T	4.00E-09	T	C	0.789	0.6354	0.7728	0.4801	0.7628	0.68802	T	ANC	GI_liver	34366
rs886774	19915572	Barrett JC	Ulcerative colitis	gastrointestinal_or_liver_disease, allergy_autoimmune_immune	2,361 European ancestry cases, 5,417 European ancestry controls	EUR	7q31.1	7	107854989	1.11	G	3.00E-08	G	A	0.152	0.366	0.1974	0.3887	0.4458	0.30998	A	DER	GI_liver	7778
rs907092	19458352	Hirschfield GM	Primary biliary cirrhosis	gastrointestinal_or_liver_disease, allergy_autoimmune_immune	505 European ancestry cases, 1,507 European ancestry controls	EUR	17q12	17	39766006	1.29	A	8.00E-06	G	A	0.1384	0.3401	0.2937	0.4732	0.3119	0.31146	G	DER	GI_liver	2012
rs907611	21297633	Anderson CA	Ulcerative colitis	gastrointestinal_or_liver_disease, allergy_autoimmune_immune	6,687 European ancestry cases, 19,718 European ancestry controls	EUR	11p15.5	11	1852842	1.08	A	1.00E-10	G	A	0.0877	0.353	0.2381	0.327	0.2382	0.2488	G	DER	GI_liver	26405
rs911263	21399635	Mells GF	Primary biliary cirrhosis	gastrointestinal_or_liver_disease, allergy_autoimmune_immune	1,840 European ancestry cases, 5,163 European ancestry controls and (Liu et al)	EUR	14q24.1	14	68286876	1.29	T	2.00E-11	C	T	0.1399	0.7147	0.8998	0.6501	0.7802	0.63694	C	DER	GI_liver	7003
rs917997	20190752	Dubois PC	Celiac disease	gastrointestinal_or_liver_disease, allergy_autoimmune_immune	4,533 European ancestry cases, 10,750 European ancestry controls	EUR	2q12.1	2	102454108	1.19	T	1.00E-15	T	C	0.0998	0.4726	0.4167	0.2207	0.4417	0.3303	C	DER	GI_liver	15283
rs9258260	22412388	Kenny EE	Crohn's disease	gastrointestinal_or_liver_disease, allergy_autoimmune_immune	737 Ashkenazi Jewish cases, 2,257 Ashkenazi Jewish controls	EUR	6p22.1	6	29755384	1.45	T	2.00E-10	C	T	0.1316	0.0793	0.2659	0.0915	0.227	0.15906	C	DER	GI_liver	2994
rs9263739	19915573	Asano K	Ulcerative colitis	gastrointestinal_or_liver_disease, allergy_autoimmune_immune	376 Japanese ancestry cases, 934 Japanese ancestry controls	EAS	6p21.33	6	31143579	2.73	T	4.00E-67	C	T	0.1566	0.1354	0.0952	0.172	0.1411	0.14006	C	DER	GI_liver	1310
rs9264942	23128233	Jostins L	Crohn's disease	gastrointestinal_or_liver_disease, allergy_autoimmune_immune	Up to 12,924 European ancestry cases, up to 21,442 European ancestry controls	EUR	6p21.33	6	31306603	1.145	C	5.00E-28	T	C	0.27	0.304	0.3929	0.3618	0.5245	0.37064	T	DER	GI_liver	34366
rs9267911	23266558	Yamazaki K	Crohn's disease	gastrointestinal_or_liver_disease, allergy_autoimmune_immune	372 Japanese ancestry cases,3,389 Japanese ancestry controls	EAS	6p21.32	6	32237333	1.5	T	3.00E-07	T	C	0.6135	0.5173	0.5466	0.5666	0.4877	0.54634	C	DER	GI_liver	3761
rs9268480	19915573	Asano K	Ulcerative colitis	gastrointestinal_or_liver_disease, allergy_autoimmune_immune	376 Japanese ancestry cases, 934 Japanese ancestry controls	EAS	6p21.32	6	32396067	1.82	C	3.00E-06	C	T	0.8328	0.6873	0.8859	0.7266	0.7832	0.78316	C	ANC	GI_liver	1310
rs9268853	21297633	Anderson CA	Ulcerative colitis	gastrointestinal_or_liver_disease, allergy_autoimmune_immune	6,687 European ancestry cases, 19,718 European ancestry controls	EUR	6p21.32	6	32461866	1.4	T	1.00E-55	T	C	0.8071	0.5893	0.6875	0.6789	0.7025	0.69306	T	ANC	GI_liver	26405
rs9268877	18836448	Franke A	Ulcerative colitis	gastrointestinal_or_liver_disease, allergy_autoimmune_immune	1,167 European ancestry cases, 777 European ancestry controls	EUR	6p21.32	6	32463370	1.45	A	6.00E-18	A	G	0.4213	0.3127	0.4276	0.4334	0.4438	0.40776	G	DER	GI_liver	1944
rs9268923	20228798	Franke A	Ulcerative colitis	gastrointestinal_or_liver_disease, allergy_autoimmune_immune	1,043 European ancestry cases, 1,703 European ancestry controls	EUR	6p21.32	6	32465058	1.45	C	4.00E-15	C	T	0.8071	0.5893	0.6885	0.6789	0.7025	0.69326	C	ANC	GI_liver	2746
rs9271366	23850713	Yang SK	Crohn's disease	gastrointestinal_or_liver_disease, allergy_autoimmune_immune	532 Korean ancestry cases, 733 Korean ancestry controls	EAS	6p21.32	6	32619077	1.66	A	5.00E-12	G	A	0.8737	0.9337	0.8383	0.8777	0.7434	0.85336	A	ANC	GI_liver	1265
rs9271366	21699788	Okada Y	Ulcerative colitis or Crohn's disease	gastrointestinal_or_liver_disease, allergy_autoimmune_immune	372 Japanese ancestry Crohn's disease cases, 372 Japanese ancestry ulcerative colitis cases	EAS	6p21.32	6	32619077	4.44	G	2.00E-70	G	A	0.1263	0.0663	0.1617	0.1223	0.2566	0.14664	A	DER	GI_liver	744
rs9271366	23511034	Yang SK	Ulcerative colitis	gastrointestinal_or_liver_disease, allergy_autoimmune_immune	388 Korean ancestry cases, 739 Korean ancestry controls	EAS	6p21.32	6	32619077	2.1	G	1.00E-18	G	A	0.1263	0.0663	0.1617	0.1223	0.2566	0.14664	A	DER	GI_liver	1127
rs9286879	23128233	Jostins L	Crohn's disease	gastrointestinal_or_liver_disease, allergy_autoimmune_immune	Up to 12,924 European ancestry cases, up to 21,442 European ancestry controls	EUR	1q24.3	1	172893094	1.125	G	6.00E-22	A	G	0.3646	0.5303	0.879	0.2346	0.4151	0.48472	A	DER	GI_liver	34366
rs9292777	22412388	Kenny EE	Crohn's disease	gastrointestinal_or_liver_disease, allergy_autoimmune_immune	737 Ashkenazi Jewish cases, 2,257 Ashkenazi Jewish controls	EUR	5p13.1	5	40437846	1.37	T	2.00E-11	C	T	0.6967	0.4524	0.1359	0.5875	0.4479	0.46408	C	DER	GI_liver	2994
rs9303277	20639880	Liu X	Primary biliary cirrhosis	gastrointestinal_or_liver_disease, allergy_autoimmune_immune	453 European ancestry cases, 945 European ancestry controls,	EUR	17q12, 17q21.1	17	39820216	1.38	T	2.00E-09	C	T	0.6263	0.4164	0.3006	0.5159	0.3436	0.44056	T	ANC	GI_liver	1398
rs9348876	22936669	Julia A	Crohn's disease	gastrointestinal_or_liver_disease, allergy_autoimmune_immune	1,277 European ancestry cases, 1,488 European ancestry controls	EUR	6p21.33	6	31607499	1.41	T	3.00E-06	C	T	0.0204	0.072	0.3046	0.0805	0.2382	0.14314	T	ANC	GI_liver	2765
rs941823	21297633	Anderson CA	Ulcerative colitis	gastrointestinal_or_liver_disease, allergy_autoimmune_immune	6,687 European ancestry cases, 19,718 European ancestry controls	EUR	13q14.11	13	40439840	1.12	C	4.00E-12	T	C	0.7988	0.7954	0.8353	0.7356	0.9581	0.82464	T	DER	GI_liver	26405
rs943072	21297633	Anderson CA	Ulcerative colitis	gastrointestinal_or_liver_disease, allergy_autoimmune_immune	6,687 European ancestry cases, 19,718 European ancestry controls	EUR	6p21.1	6	43828231	1.15	G	2.00E-10	G	T	0.3313	0.2536	0.1448	0.1093	0.0736	0.18252	G	ANC	GI_liver	26405
rs9469220	17554300	WTCCC	Crohn's disease	gastrointestinal_or_liver_disease, allergy_autoimmune_immune	1,748 European ancestry cases, 2,938 European ancestry controls	EUR	6p21.32	6	32690533	1.14	A	2.00E-06	G	A	0.6044	0.6023	0.6508	0.5408	0.6094	0.60154	A	ANC	GI_liver	4686
rs9491697	23128233	Jostins L	Crohn's disease	gastrointestinal_or_liver_disease, allergy_autoimmune_immune	Up to 12,924 European ancestry cases, up to 21,442 European ancestry controls	EUR	6q22.33	6	127134977	1.077	G	4.00E-10	A	G	0.2897	0.4611	0.506	0.4205	0.3988	0.41522	A	DER	GI_liver	34366
rs9548988	19915572	Barrett JC	Ulcerative colitis	gastrointestinal_or_liver_disease, allergy_autoimmune_immune	2,361 European ancestry cases, 5,417 European ancestry controls	EUR	13q14.11	13	39931373	1.1	T	3.00E-07	C	T	0.4032	0.304	0.4236	0.4821	0.5511	0.4328	T	ANC	GI_liver	7778
rs9822268	21297633	Anderson CA	Ulcerative colitis	gastrointestinal_or_liver_disease, allergy_autoimmune_immune	6,687 European ancestry cases, 19,718 European ancestry controls	EUR	3p21.31	3	49682296	1.21	A	2.00E-17	G	A	0.2632	0.1729	0.0565	0.3241	0.1994	0.20322	G	DER	GI_liver	26405
rs9847710	23128233	Jostins L	Ulcerative colitis	gastrointestinal_or_liver_disease, allergy_autoimmune_immune	Up to 12,924 European ancestry cases, up to 21,442 European ancestry controls	EUR	3p21.1	3	53028645	1.064	C	1.00E-08	T	C	0.5363	0.5144	0.6151	0.4115	0.6677	0.549	C	ANC	GI_liver	34366
rs9858542	17554300	WTCCC	Crohn's disease	gastrointestinal_or_liver_disease, allergy_autoimmune_immune	1,748 European ancestry cases, 2,938 European ancestry controls	EUR	3p21.31	3	49664550	1.09	A	4.00E-08	G	A	0.2171	0.17	0.0516	0.3241	0.1994	0.19244	G	DER	GI_liver	4686
rs10182181	23563607	Berndt SI	Obesity	metabolism_or_weight	93,015 European ancestry overweight individuals, 32,858 European ancestry class I obese individuals, 9,889 European ancestry class II obese individuals, 2,896 European ancestry class III obese individuals, up to 65,840 European ancestry controls	EUR	2p23.3	2	24927427	1.08	G	1.00E-17	A	G	0.9123	0.3804	0.4385	0.4662	0.4755	0.53458	G	ANC	metabolic	204498
rs10189761	23563607	Berndt SI	Obesity	metabolism_or_weight	93,015 European ancestry overweight individuals, 32,858 European ancestry class I obese individuals, 9,889 European ancestry class II obese individuals, 2,896 European ancestry class III obese individuals, up to 65,840 European ancestry controls	EUR	2p25.3	2	646364	1.24	A	6.00E-24	T	A	0.7852	0.8545	0.9127	0.826	0.8691	0.8495	T	DER	metabolic	204498
rs10229583	23532257	Ma RC	Type 2 diabetes	metabolism_or_weight	684 Han Chinese ancestry cases, 955 Han Chinese ancestry controls	EAS	7q32.1	7	127606849	1.14	G	2.00E-10	G	A	0.767	0.8127	0.8532	0.7624	0.6585	0.77076	G	ANC	metabolic	1639
rs10231619	25102180	Ng MC	Type 2 diabetes	metabolism_or_weight	8,284 African American cases, 15,543 African American controls	AFR	7p14.1	7	43280995	1.13	T	4.00E-06	C	T	0.8411	0.2767	0.2966	0.1759	0.4243	0.40292	T	ANC	metabolic	23827
rs10423928	23563607	Berndt SI	Obesity	metabolism_or_weight	93,015 European ancestry overweight individuals, 32,858 European ancestry class I obese individuals, 9,889 European ancestry class II obese individuals, 2,896 European ancestry class III obese individuals, up to 65,840 European ancestry controls	EUR	19q13.32	19	45679046	1.16	T	4.00E-13	T	A	0.8404	0.8646	0.7927	0.7863	0.865	0.8298	T	ANC	metabolic	204498
rs10433903	19553259	Cotsapas C	Obesity (extreme)	metabolism_or_weight	775 European ancestry cases, 3,197 European ancestry controls	EUR	4q26	4	117171981	1.33	T	3.00E-06	T	C	0.7118	0.6571	0.4563	0.667	0.5613	0.6107	T	ANC	metabolic	3972
rs10460009	21490949	Sim X	Type 2 diabetes	metabolism_or_weight	2,010 Chinese ancestry cases, 1,945 Chinese ancestry controls, 794 Malay ancestry cases, 1,240 Malay ancestry controls, 977 Asian Indian ancestry cases, 1,169 Asian Indian ancestry controls	EAS	18p11.31	18	2948031	1.35	C	9.00E-06	C	T	0.9554	0.8069	0.5258	0.8897	0.7546	0.78648	C	ANC	metabolic	8135
rs10461617	23209189	Tabassum R	Type 2 diabetes	metabolism_or_weight	1,101 Indo-European ancestry cases, 1,027 Indo-European ancestry controls	MIX	5q11.2	5	56808481	1.17	A	4.00E-06	A	G	0.4017	0.3588	0.4296	0.1938	0.2168	0.32014	G	DER	metabolic	2128
rs1048466	23563609	Wheeler E	Obesity (early onset extreme)	metabolism_or_weight	1,509 European ancestry cases, 5,380 European ancestry controls	EUR	12p13.33	12	442384	1.22	G	8.00E-08	G	A	0.8124	0.8184	0.6498	0.7584	0.774	0.7626	G	ANC	metabolic	6889
rs1048886	21490949	Sim X	Type 2 diabetes	metabolism_or_weight	2,010 Chinese ancestry cases, 1,945 Chinese ancestry controls, 794 Malay ancestry cases, 1,240 Malay ancestry controls, 977 Asian Indian ancestry cases, 1,169 Asian Indian ancestry controls	EAS	6q13	6	70579486	1.54	G	3.00E-08	A	G	0.3192	0.2161	0.0833	0.175	0.1636	0.19144	A	DER	metabolic	8135
rs10519201	22911880	Boraska V	Eating disorders	metabolism_or_weight	Up to 2,567 European ancestry individuals	EUR	15q21.1	15	48929394	1.158	T	6.00E-06	G	T	0.0197	0.2608	0.2222	0.1342	0.319	0.19118	G	DER	metabolic	2567
rs10741243	21490949	Sim X	Type 2 diabetes	metabolism_or_weight	2,010 Chinese ancestry cases, 1,945 Chinese ancestry controls, 794 Malay ancestry cases, 1,240 Malay ancestry controls, 977 Asian Indian ancestry cases, 1,169 Asian Indian ancestry controls	EAS	10q26.3	10	131149699	1.75	G	5.00E-06	C	G	0.5484	0.8631	0.8879	0.9284	0.9294	0.83144	G	ANC	metabolic	8135
rs10811661	24509480	Mahajan A	Type 2 diabetes	metabolism_or_weight	12,171 European ancestry cases, 56,862 European ancestry controls, 6,952 East Asian ancestry cases, 11,865 East Asian ancestry controls, 5,561 South Asian ancestry cases, 14,458 South Asian ancestry controls, 1,804 Mexican ancestry cases, 779 Mexican ancestry controls	MIX	9p21.3	9	22134095	1.18	T	1.00E-27	T	C	0.9546	0.8761	0.5645	0.832	0.8681	0.81906	C	DER	metabolic	110452
rs10814916	22961080	Li H	Type 2 diabetes	metabolism_or_weight	1,839 Han Chinese ancestry cases, 1,873 Han Chinese ancestry controls	EAS	9p24.2	9	4293150	1.11	C	6.00E-12	A	C	0.7012	0.549	0.4921	0.5398	0.5787	0.57216	A	DER	metabolic	3712
rs10830963	24509480	Mahajan A	Type 2 diabetes	metabolism_or_weight	12,171 European ancestry cases, 56,862 European ancestry controls, 6,952 East Asian ancestry cases, 11,865 East Asian ancestry controls, 5,561 South Asian ancestry cases, 14,458 South Asian ancestry controls, 1,804 Mexican ancestry cases, 779 Mexican ancestry controls	EUR	11q14.3	11	92975544	1.11	G	2.00E-07	C	G	0.0272	0.1931	0.4226	0.2883	0.4264	0.27152	C	DER	metabolic	110452
rs10842994	24509480	Mahajan A	Type 2 diabetes	metabolism_or_weight	12,171 European ancestry cases, 56,862 European ancestry controls, 6,952 East Asian ancestry cases, 11,865 East Asian ancestry controls, 5,561 South Asian ancestry cases, 14,458 South Asian ancestry controls, 1,804 Mexican ancestry cases, 779 Mexican ancestry controls	MIX	12p11.22	12	27812217	1.09	C	8.00E-06	C	T	0.9864	0.8646	0.7946	0.7922	0.8333	0.85422	T	DER	metabolic	110452
rs10871777	23563607	Berndt SI	Obesity	metabolism_or_weight	93,015 European ancestry overweight individuals, 32,858 European ancestry class I obese individuals, 9,889 European ancestry class II obese individuals, 2,896 European ancestry class III obese individuals, up to 65,840 European ancestry controls	EUR	18q21.32	18	60184530	1.1	G	2.00E-27	A	G	0.292	0.1369	0.1865	0.2465	0.3211	0.2366	A	DER	metabolic	204498
rs10886471	22961080	Li H	Type 2 diabetes	metabolism_or_weight	1,839 Han Chinese ancestry cases, 1,873 Han Chinese ancestry controls	EAS	10q26.11	10	119389891	1.12	C	7.00E-09	C	T	0.8729	0.5504	0.7778	0.5229	0.6207	0.66894	C	ANC	metabolic	3712
rs10906115	20862305	Shu XO	Type 2 diabetes	metabolism_or_weight	1,019 Chinese ancestry cases, 1,710 Chinese ancestry controls	EAS	10p13	10	12272998	1.13	A	1.00E-08	A	G	0.7012	0.5965	0.5972	0.6282	0.5143	0.60748	G	DER	metabolic	2729
rs10923931	18372903	Zeggini E	Type 2 diabetes	metabolism_or_weight	4,549 European ancestry cases, 5,579 European ancestry controls	EUR	1p12	1	119975336	1.13	T	4.00E-08	G	T	0.3775	0.1196	0.0476	0.1093	0.227	0.1762	G	DER	metabolic	10128
rs10938397	23563607	Berndt SI	Obesity	metabolism_or_weight	93,015 European ancestry overweight individuals, 32,858 European ancestry class I obese individuals, 9,889 European ancestry class II obese individuals, 2,896 European ancestry class III obese individuals, up to 65,840 European ancestry controls	EUR	4p12	4	45180510	1.12	G	3.00E-34	A	G	0.2042	0.3963	0.3026	0.4205	0.3681	0.33834	A	DER	metabolic	204498
rs10946398	17463249	Zeggini E	Type 2 diabetes	metabolism_or_weight	1,924 European ancestry cases, 2,938 European ancestry controls	EUR	6p22.3	6	20660803	1.16	C	1.00E-08	A	C	0.6316	0.3184	0.4008	0.3181	0.2556	0.3849	C	ANC	metabolic	4862
rs10968576	23563607	Berndt SI	Obesity	metabolism_or_weight	93,015 European ancestry overweight individuals, 32,858 European ancestry class I obese individuals, 9,889 European ancestry class II obese individuals, 2,896 European ancestry class III obese individuals, up to 65,840 European ancestry controls	EUR	9p21.1	9	28414341	1.07	G	3.00E-08	A	G	0.1422	0.2536	0.1835	0.3022	0.1708	0.21046	A	DER	metabolic	204498
rs10999409	19553259	Cotsapas C	Obesity (extreme)	metabolism_or_weight	775 European ancestry cases, 3,197 European ancestry controls	EUR	10q22.1	10	70572684	1.3	T	5.00E-06	T	C	0.764	0.5908	0.2569	0.4264	0.4939	0.5064	C	DER	metabolic	3972
rs11042023	23563607	Berndt SI	Obesity	metabolism_or_weight	93,015 European ancestry overweight individuals, 32,858 European ancestry class I obese individuals, 9,889 European ancestry class II obese individuals, 2,896 European ancestry class III obese individuals, up to 65,840 European ancestry controls	EUR	11p15.4	11	8640969	1.07	C	1.00E-11	T	C	0.5166	0.5836	0.4028	0.6302	0.5133	0.5293	T	DER	metabolic	204498
rs11043007	25102180	Ng MC	Type 2 diabetes	metabolism_or_weight	8,284 African American cases, 15,543 African American controls	AFR	11p15.5	11	2183058	1.19	G	1.00E-07	G	T	0.9085	0.5591	0.246	0.3897	0.32	0.48466	G	ANC	metabolic	23827
rs11109072	23563609	Wheeler E	Obesity (early onset extreme)	metabolism_or_weight	1,509 European ancestry cases, 5,380 European ancestry controls	EUR	12q23.1	12	97507492	1.67	A	4.00E-09	C	A	0.3011	0.1326	0.2659	0.0378	0.1176	0.171	C	DER	metabolic	6889
rs1111875	24509480	Mahajan A	Type 2 diabetes	metabolism_or_weight	12,171 European ancestry cases, 56,862 European ancestry controls, 6,952 East Asian ancestry cases, 11,865 East Asian ancestry controls, 5,561 South Asian ancestry cases, 14,458 South Asian ancestry controls, 1,804 Mexican ancestry cases, 779 Mexican ancestry controls	MIX	10q23.33	10	92703125	1.15	C	3.00E-19	C	T	0.8162	0.621	0.2837	0.5755	0.3558	0.53044	T	DER	metabolic	110452
rs11152213	23563607	Berndt SI	Obesity	metabolism_or_weight	93,015 European ancestry overweight individuals, 32,858 European ancestry class I obese individuals, 9,889 European ancestry class II obese individuals, 2,896 European ancestry class III obese individuals, up to 65,840 European ancestry controls	EUR	18q21.32	18	60185715	1.19	C	3.00E-22	A	C	0.2526	0.134	0.1865	0.2465	0.32	0.22792	C	ANC	metabolic	204498
rs11165354	23209189	Tabassum R	Type 2 diabetes	metabolism_or_weight	1,101 Indo-European ancestry cases, 1,027 Indo-European ancestry controls	MIX	1p22.1	1	91728765	1.17	A	4.00E-06	C	A	0.27	0.6239	0.5427	0.6252	0.8088	0.57412	A	ANC	metabolic	2128
rs11208659	23563609	Wheeler E	Obesity (early onset extreme)	metabolism_or_weight	1,509 European ancestry cases, 5,380 European ancestry controls	EUR	1p31.3	1	65513597	1.42	C	2.00E-09	T	C	0.4009	0.1052	0.0694	0.0815	0.2178	0.17496	T	DER	metabolic	6889
rs1121980	18159244	Hinney A	Obesity (early onset extreme)	metabolism_or_weight	487 European ancestry cases, 442 European ancestry controls	EUR	16q12.2, 16q12.2[rs1121980]; 16q12.2[rs9930333]	16	53775335	1.66	A	1.00E-07	G	A	0.4667	0.2896	0.2113	0.4433	0.3865	0.35948	A	ANC	metabolic	929
rs11257655	24509480	Mahajan A	Type 2 diabetes	metabolism_or_weight	12,171 European ancestry cases, 56,862 European ancestry controls, 6,952 East Asian ancestry cases, 11,865 East Asian ancestry controls, 5,561 South Asian ancestry cases, 14,458 South Asian ancestry controls, 1,804 Mexican ancestry cases, 779 Mexican ancestry controls	MIX	10p13	10	12265895	1.06	T	3.00E-09	C	T	0.2413	0.2622	0.5397	0.2266	0.2403	0.30202	C	DER	metabolic	110452
rs1153188	18372903	Zeggini E	Type 2 diabetes	metabolism_or_weight	4,549 European ancestry cases, 5,579 European ancestry controls	EUR	12q13.2	12	54705212	1.08	A	2.00E-07	T	A	0.7504	0.8141	0.9732	0.7356	0.8354	0.82174	A	ANC	metabolic	10128
rs11639988	23563607	Berndt SI	Obesity	metabolism_or_weight	93,015 European ancestry overweight individuals, 32,858 European ancestry class I obese individuals, 9,889 European ancestry class II obese individuals, 2,896 European ancestry class III obese individuals, up to 65,840 European ancestry controls	EUR	16p12.3	16	19933041	1.15	A	4.00E-09	A	G	0.736	0.9164	1	0.8678	0.955	0.89504	A	ANC	metabolic	204498
rs11677370	21490949	Sim X	Type 2 diabetes	metabolism_or_weight	2,010 Chinese ancestry cases, 1,945 Chinese ancestry controls, 794 Malay ancestry cases, 1,240 Malay ancestry controls, 977 Asian Indian ancestry cases, 1,169 Asian Indian ancestry controls	EAS	2p25.3	2	3793830	1.35	T	3.00E-06	T	A	0.7307	0.6441	0.6438	0.667	0.4192	0.62096	T	ANC	metabolic	8135
rs11698685	23028342	Sandholm N	Type 1 diabetes nephropathy	metabolism_or_weight	Up to 2,916 European ancestry Type 1 Diabetes cases with nephropathy, 3,315 European ancestry Type 1 Diabetes cases without nephropathy	EUR	20q13.33	20	60320788	1.27	G	1.00E-06	G	A	0.6188	0.7464	0.8938	0.6779	0.7894	0.74526	A	DER	metabolic	6233
rs11717195	24509480	Mahajan A	Type 2 diabetes	metabolism_or_weight	12,171 European ancestry cases, 56,862 European ancestry controls, 6,952 East Asian ancestry cases, 11,865 East Asian ancestry controls, 5,561 South Asian ancestry cases, 14,458 South Asian ancestry controls, 1,804 Mexican ancestry cases, 779 Mexican ancestry controls	MIX	3q21.1	3	123363551	1.09	T	2.00E-08	T	C	0.9123	0.6974	0.996	0.826	0.8108	0.8485	T	ANC	metabolic	110452
rs11723864	23028342	Sandholm N	Type 1 diabetes nephropathy	metabolism_or_weight	Up to 2,916 European ancestry Type 1 Diabetes cases with nephropathy, 3,315 European ancestry Type 1 Diabetes cases without nephropathy	EUR	4q34.1	4	173653255	1.51	G	7.00E-07	C	G	0.0537	0.0749	0.0665	0.0845	0.0951	0.07494	C	DER	metabolic	6233
rs11787792	23945395	Hara K	Type 2 diabetes	metabolism_or_weight	5,976 Japanese ancestry cases, 20,829 Japanese ancestry controls	EAS	9q34.3	9	136357696	1.15	A	2.00E-10	G	A	0.792	0.5317	0.9444	0.673	0.7331	0.73484	G	DER	metabolic	26805
rs12027542	21490949	Sim X	Type 2 diabetes	metabolism_or_weight	2,010 Chinese ancestry cases, 1,945 Chinese ancestry controls, 794 Malay ancestry cases, 1,240 Malay ancestry controls, 977 Asian Indian ancestry cases, 1,169 Asian Indian ancestry controls	EAS	1q42.2	1	233204408	1.41	A	4.00E-07	A	G	0.9675	0.8329	0.6617	0.9274	0.9591	0.86972	A	ANC	metabolic	8135
rs12295638	19553259	Cotsapas C	Obesity (extreme)	metabolism_or_weight	775 European ancestry cases, 3,197 European ancestry controls	EUR	11p14.2	11	26583784	1.49	C	4.00E-06	T	C	0.1044	0.085	0.3373	0.0915	0.0838	0.1404	T	DER	metabolic	3972
rs12304921	17554300	WTCCC	Type 2 diabetes	metabolism_or_weight	1,924 European ancestry cases, 2,938 European ancestry controls	EUR	12q13.12	12	50963759	2.5	G	7.00E-06	A	G	0.1793	0.1585	0.494	0.163	0.316	0.26216	G	ANC	metabolic	4862
rs12408810	23563609	Wheeler E	Obesity (early onset extreme)	metabolism_or_weight	1,509 European ancestry cases, 5,380 European ancestry controls	EUR	1p21.1	1	106098321	1.25	C	9.00E-06	C	T	0.7534	0.7233	0.6062	0.8479	0.8098	0.74812	T	DER	metabolic	6889
rs12427353	24509480	Mahajan A	Type 2 diabetes	metabolism_or_weight	12,171 European ancestry cases, 56,862 European ancestry controls, 6,952 East Asian ancestry cases, 11,865 East Asian ancestry controls, 5,561 South Asian ancestry cases, 14,458 South Asian ancestry controls, 1,804 Mexican ancestry cases, 779 Mexican ancestry controls	MIX	12q24.31	12	120989098	1.12	G	4.00E-06	G	C	0.9887	0.8905	0.999	0.7992	0.9806	0.9316	G	ANC	metabolic	110452
rs12437854	23028342	Sandholm N	Type 1 diabetes nephropathy	metabolism_or_weight	Up to 2,916 European ancestry Type 1 Diabetes cases with nephropathy, 3,315 European ancestry Type 1 Diabetes cases without nephropathy	EUR	15q26.1	15	93598604	1.8	G	2.00E-09	T	G	0.1793	0.1527	0.2153	0.0785	0.1268	0.15052	T	DER	metabolic	6233
rs12446554	23563607	Berndt SI	Obesity	metabolism_or_weight	93,015 European ancestry overweight individuals, 32,858 European ancestry class I obese individuals, 9,889 European ancestry class II obese individuals, 2,896 European ancestry class III obese individuals, up to 65,840 European ancestry controls	EUR	16p12.3	16	19923751	1.07	G	4.00E-12	G	T	0.9175	0.9352	1	0.8698	0.955	0.9355	G	ANC	metabolic	204498
rs12446632	23563607	Berndt SI	Obesity	metabolism_or_weight	93,015 European ancestry overweight individuals, 32,858 European ancestry class I obese individuals, 9,889 European ancestry class II obese individuals, 2,896 European ancestry class III obese individuals, up to 65,840 European ancestry controls	EUR	16p12.3	16	19924067	1.09	G	2.00E-10	G	A	0.9175	0.9352	1	0.8698	0.955	0.9355	G	ANC	metabolic	204498
rs12463617	23563609	Wheeler E	Obesity (early onset extreme)	metabolism_or_weight	1,509 European ancestry cases, 5,380 European ancestry controls	EUR	2p25.3	2	629244	1.42	C	2.00E-13	A	C	0.7655	0.8602	0.9137	0.827	0.8517	0.84362	A	DER	metabolic	6889
rs12518099	19734900	Rung J	Type 2 diabetes and other traits	metabolism_or_weight	679 European ancestry cases, 697 European ancestry controls	EUR	5q14.3	5	90250292	1.16	G	7.00E-07	A	G	0.2179	0.2651	0.3948	0.2594	0.3303	0.2935	A	DER	metabolic	1376
rs12541335	23505323	Weissglas-Volkov D	Hypertriglyceridemia	metabolism_or_weight	1,122 Mexican ancestry cases, 1,118 Mexican ancestry controls	AMR	8p21.3	8	22230919	1.23	G	7.00E-06	A	G	0.1551	0.3357	0.0377	0.4254	0.3344	0.25766	G	ANC	metabolic	2240
rs12571751	24509480	Mahajan A	Type 2 diabetes	metabolism_or_weight	12,171 European ancestry cases, 56,862 European ancestry controls, 6,952 East Asian ancestry cases, 11,865 East Asian ancestry controls, 5,561 South Asian ancestry cases, 14,458 South Asian ancestry controls, 1,804 Mexican ancestry cases, 779 Mexican ancestry controls	MIX	10q22.3	10	79182874	1.09	A	2.00E-10	A	G	0.525	0.4625	0.5685	0.5497	0.5481	0.53076	G	DER	metabolic	110452
rs1260326	20657596	Johansen CT	Hypertriglyceridemia	metabolism_or_weight	463 European ancestry cases, 1,197 European ancestry controls	EUR	2p23.3	2	27508073	1.75	T	7.00E-09	T	C	0.0938	0.3617	0.4812	0.4105	0.2004	0.30952	C	DER	metabolic	1660
rs12613372	25102180	Ng MC	Type 2 diabetes	metabolism_or_weight	8,284 African American cases, 15,543 African American controls	AFR	2p23.1	2	30845153	1.24	G	2.00E-07	C	G	0.0492	0.0893	0.2837	0.163	0.1002	0.13708	C	DER	metabolic	23827
rs12635698	19553259	Cotsapas C	Obesity (extreme)	metabolism_or_weight	775 European ancestry cases, 3,197 European ancestry controls	EUR	3p24.3	3	16366982	1.41	C	5.00E-06	T	C	0.5772	0.1628	0.0337	0.1312	0.1462	0.21022	T	DER	metabolic	3972
rs12779790	18372903	Zeggini E	Type 2 diabetes	metabolism_or_weight	4,549 European ancestry cases, 5,579 European ancestry controls	EUR	10p13	10	12286011	1.11	G	1.00E-10	A	G	0.1165	0.1571	0.1994	0.2038	0.1247	0.1603	A	DER	metabolic	10128
rs12899811	24509480	Mahajan A	Type 2 diabetes	metabolism_or_weight	12,171 European ancestry cases, 56,862 European ancestry controls, 6,952 East Asian ancestry cases, 11,865 East Asian ancestry controls, 5,561 South Asian ancestry cases, 14,458 South Asian ancestry controls, 1,804 Mexican ancestry cases, 779 Mexican ancestry controls	MIX	15q26.1	15	91000846	1.09	G	6.00E-07	A	G	0.6702	0.5965	0.9702	0.3062	0.6115	0.63092	G	ANC	metabolic	110452
rs12970134	24509480	Mahajan A	Type 2 diabetes	metabolism_or_weight	12,171 European ancestry cases, 56,862 European ancestry controls, 6,952 East Asian ancestry cases, 11,865 East Asian ancestry controls, 5,561 South Asian ancestry cases, 14,458 South Asian ancestry controls, 1,804 Mexican ancestry cases, 779 Mexican ancestry controls	EUR	18q21.32	18	60217517	1.08	A	3.00E-08	G	A	0.1225	0.1686	0.1726	0.2674	0.3241	0.21104	G	DER	metabolic	110452
rs13041126	23563607	Berndt SI	Obesity	metabolism_or_weight	93,015 European ancestry overweight individuals, 32,858 European ancestry class I obese individuals, 9,889 European ancestry class II obese individuals, 2,896 European ancestry class III obese individuals, up to 65,840 European ancestry controls	EUR	20q13.2	20	52476457	1.06	T	2.00E-08	T	C	0.8154	0.6988	0.7282	0.7296	0.6861	0.73162	T	ANC	metabolic	204498
rs13045180	23028342	Sandholm N	Type 1 diabetes nephropathy	metabolism_or_weight	Up to 2,916 European ancestry Type 1 Diabetes cases with nephropathy, 3,315 European ancestry Type 1 Diabetes cases without nephropathy	EUR	20q11.21	20	32943738	1.28	T	9.00E-06	C	T	0.0242	0.2349	0.0248	0.2058	0.2321	0.14436	C	DER	metabolic	6233
rs13078807	23563607	Berndt SI	Obesity	metabolism_or_weight	93,015 European ancestry overweight individuals, 32,858 European ancestry class I obese individuals, 9,889 European ancestry class II obese individuals, 2,896 European ancestry class III obese individuals, up to 65,840 European ancestry controls	EUR	3p12.1	3	85835000	1.06	G	3.00E-11	A	G	0.0378	0.1326	0.001	0.2087	0.0879	0.0936	A	DER	metabolic	204498
rs13130484	23563607	Berndt SI	Obesity	metabolism_or_weight	93,015 European ancestry overweight individuals, 32,858 European ancestry class I obese individuals, 9,889 European ancestry class II obese individuals, 2,896 European ancestry class III obese individuals, up to 65,840 European ancestry controls	EUR	4p12	4	45173674	1.08	T	4.00E-28	C	T	0.2042	0.3963	0.3016	0.4185	0.3722	0.33856	C	DER	metabolic	204498
rs13266634	19734900	Rung J	Type 2 diabetes and other traits	metabolism_or_weight	679 European ancestry cases, 697 European ancestry controls	EUR	8q24.11	8	117172544	1.16	C	8.00E-08	C	T	0.9259	0.7334	0.5427	0.7167	0.7454	0.73282	C	ANC	metabolic	1376
rs13266634	19401414	Takeuchi F	Type 2 diabetes	metabolism_or_weight	519 Japanese ancestry cases, 503 Japanese ancestry controls	EAS	8q24.11	8	117172544	1.22	C	2.00E-14	C	T	0.9259	0.7334	0.5427	0.7167	0.7454	0.73282	C	ANC	metabolic	1022
rs1359790	20862305	Shu XO	Type 2 diabetes	metabolism_or_weight	1,019 Chinese ancestry cases, 1,710 Chinese ancestry controls	EAS	13q31.1	13	80143021	1.15	G	6.00E-09	G	A	0.9198	0.6844	0.7222	0.7326	0.8425	0.7803	G	ANC	metabolic	2729
rs1412239	23563607	Berndt SI	Obesity	metabolism_or_weight	93,015 European ancestry overweight individuals, 32,858 European ancestry class I obese individuals, 9,889 European ancestry class II obese individuals, 2,896 European ancestry class III obese individuals, up to 65,840 European ancestry controls	EUR	9p21.1	9	28425517	1.11	G	2.00E-10	C	G	0.143	0.2536	0.1815	0.3042	0.1728	0.21102	C	DER	metabolic	204498
rs1421085	23563609	Wheeler E	Obesity (early onset extreme)	metabolism_or_weight	1,509 European ancestry cases, 5,380 European ancestry controls	EUR	16q12.2	16	53767042	1.44	C	3.00E-28	T	C	0.056	0.2392	0.1687	0.4324	0.3067	0.2406	T	DER	metabolic	6889
rs1421085	23563607	Berndt SI	Obesity	metabolism_or_weight	93,015 European ancestry overweight individuals, 32,858 European ancestry class I obese individuals, 9,889 European ancestry class II obese individuals, 2,896 European ancestry class III obese individuals, up to 65,840 European ancestry controls	EUR	16q12.2	16	53767042	1.45	C	6.00E-39	T	C	0.056	0.2392	0.1687	0.4324	0.3067	0.2406	T	DER	metabolic	204498
rs1424233	19151714	Meyre D	Obesity	metabolism_or_weight	695 European ancestry adult cases, 731 European ancestry adult controls, 685 European ancestry child cases, 685 European ancestry child controls	EUR	16q23.2	16	79648854	1.39	T	2.00E-08	T	C	0.7148	0.6484	0.6359	0.4712	0.6922	0.6325	T	ANC	metabolic	2796
rs1435703	19553259	Cotsapas C	Obesity (extreme)	metabolism_or_weight	775 European ancestry cases, 3,197 European ancestry controls	EUR	3p24.2	3	25518740	1.66	T	4.00E-06	G	T	0.441	0.0865	0	0.0656	0.0051	0.11964	T	ANC	metabolic	3972
rs1436953	21799836	Cui B	Type 2 diabetes	metabolism_or_weight	793 Han Chinese ancestry cases, 806 Han Chinese ancestry controls	EAS	15q22.2	15	62121815	1.14	C	8.00E-06	C	T	0.2761	0.4265	0.6518	0.4443	0.544	0.46854	C	ANC	metabolic	1599
rs1436955	20862305	Shu XO	Type 2 diabetes	metabolism_or_weight	1,019 Chinese ancestry cases, 1,710 Chinese ancestry controls	EAS	15q22.2	15	62112183	1.13	C	7.00E-07	C	T	0.6452	0.5793	0.7579	0.7247	0.7423	0.68988	A	DER	metabolic	2729
rs1470579	23300278	Saxena R	Type 2 diabetes	metabolism_or_weight	842 Punjabi Sikh ancestry cases, 774 Punjabi Sikh ancestry controls	SAS	3q27.2	3	185811292	1.08	C	2.00E-19	A	C	0.848	0.3026	0.2639	0.3042	0.4571	0.43516	C	ANC	metabolic	1616
rs1470579	23300278	Saxena R	Type 2 diabetes	metabolism_or_weight	842 Punjabi Sikh ancestry cases, 774 Punjabi Sikh ancestry controls	SAS	3q27.2	3	185811292	1.136363636	A	4.00E-07	A	C	0.152	0.6974	0.7361	0.6958	0.5429	0.56484	C	DER	metabolic	1616
rs1495377	17554300	WTCCC	Type 2 diabetes	metabolism_or_weight	1,924 European ancestry cases, 2,938 European ancestry controls	EUR	12q21.1	12	71183321	1.28	G	7.00E-06	G	C	0.1793	0.2911	0.2808	0.5159	0.3793	0.32928	C	DER	metabolic	4862
rs1514174	23563607	Berndt SI	Obesity	metabolism_or_weight	93,015 European ancestry overweight individuals, 32,858 European ancestry class I obese individuals, 9,889 European ancestry class II obese individuals, 2,896 European ancestry class III obese individuals, up to 65,840 European ancestry controls	EUR	1p31.1	1	74527379	1.04	C	1.00E-08	C	T	0.761	0.6095	0.8522	0.4503	0.589	0.6524	T	DER	metabolic	204498
rs1514177	23563607	Berndt SI	Obesity	metabolism_or_weight	93,015 European ancestry overweight individuals, 32,858 European ancestry class I obese individuals, 9,889 European ancestry class II obese individuals, 2,896 European ancestry class III obese individuals, up to 65,840 European ancestry controls	EUR	1p31.1	1	74525718	1.06	C	5.00E-09	C	G	0.6415	0.585	0.7728	0.4284	0.5184	0.58922	G	DER	metabolic	204498
rs1516725	23563607	Berndt SI	Obesity	metabolism_or_weight	93,015 European ancestry overweight individuals, 32,858 European ancestry class I obese individuals, 9,889 European ancestry class II obese individuals, 2,896 European ancestry class III obese individuals, up to 65,840 European ancestry controls	EUR	3q27.2	3	186106215	1.15	C	3.00E-09	T	C	0.8321	0.915	0.9365	0.8618	0.8753	0.88414	C	ANC	metabolic	204498
rs1535500	22158537	Cho YS	Type 2 diabetes	metabolism_or_weight	5,999 East Asian ancestry cases, 9,001 East Asian ancestry controls, 794 Malay ancestry cases, 1,240 Malay ancestry controls, 159 Filipino ancestry cases, 1,624 Filipino ancestry controls	EAS	6p21.2	6	39316274	1.08	T	2.00E-08	G	T	0.9002	0.4597	0.4673	0.493	0.4836	0.56076	G	DER	metabolic	18817
rs1552224	24509480	Mahajan A	Type 2 diabetes	metabolism_or_weight	12,171 European ancestry cases, 56,862 European ancestry controls, 6,952 East Asian ancestry cases, 11,865 East Asian ancestry controls, 5,561 South Asian ancestry cases, 14,458 South Asian ancestry controls, 1,804 Mexican ancestry cases, 779 Mexican ancestry controls	MIX	11q13.4	11	72722053	1.13	A	1.00E-07	A	C	0.9924	0.9107	0.9187	0.8499	0.7996	0.89426	A	ANC	metabolic	110452
rs1557305	22911880	Boraska V	Eating disorders	metabolism_or_weight	Up to 2,567 European ancestry individuals	EUR	18p11.31	18	4721359	1.11	C	5.00E-06	C	T	0.8101	0.572	0.497	0.6243	0.5092	0.60252	C	ANC	metabolic	2567
rs1558902	23563607	Berndt SI	Obesity	metabolism_or_weight	93,015 European ancestry overweight individuals, 32,858 European ancestry class I obese individuals, 9,889 European ancestry class II obese individuals, 2,896 European ancestry class III obese individuals, up to 65,840 European ancestry controls	EUR	16q12.2	16	53769662	1.14	A	2.00E-81	T	A	0.056	0.2392	0.1657	0.4324	0.3067	0.24	T	DER	metabolic	204498
rs1631486	23563609	Wheeler E	Obesity (early onset extreme)	metabolism_or_weight	1,509 European ancestry cases, 5,380 European ancestry controls	EUR	18q21.2	18	55359126	1.18	A	4.00E-06	G	A	0.8404	0.4092	0.5327	0.3668	0.3446	0.49874	A	ANC	metabolic	6889
rs163182	21799836	Cui B	Type 2 diabetes	metabolism_or_weight	793 Han Chinese ancestry cases, 806 Han Chinese ancestry controls	EAS	11p15.4	11	2822986	1.28	C	2.00E-17	G	C	0.3139	0.4323	0.3542	0.4692	0.4611	0.40614	G	DER	metabolic	1599
rs163184	24509480	Mahajan A	Type 2 diabetes	metabolism_or_weight	12,171 European ancestry cases, 56,862 European ancestry controls, 6,952 East Asian ancestry cases, 11,865 East Asian ancestry controls, 5,561 South Asian ancestry cases, 14,458 South Asian ancestry controls, 1,804 Mexican ancestry cases, 779 Mexican ancestry controls	MIX	11p15.4	11	2825839	1.09	G	2.00E-14	T	G	0.1384	0.4049	0.4206	0.493	0.4928	0.38994	T	DER	metabolic	110452
rs16861329	21874001	Kooner JS	Type 2 diabetes	metabolism_or_weight	5,561 South Asian ancestry cases, 14,458 South Asian ancestry controls	SAS	3q27.3	3	186948673	1.09	C	3.00E-08	C	T	0.9584	0.7767	0.7619	0.8668	0.7515	0.82306	C	ANC	metabolic	20019
rs16862964	24465431	Ma RC	Type 2 diabetes (young onset) and obesity	metabolism_or_weight	99 Chinese ancestry cases, 101 Chinese ancestry controls	EAS	3q27.3	3	188074923	2.59	C	7.00E-06	T	C	0.525	0.2334	0.3948	0.3111	0.3456	0.36198	T	DER	metabolic	200
rs16923476	23563609	Wheeler E	Obesity (early onset extreme)	metabolism_or_weight	1,509 European ancestry cases, 5,380 European ancestry controls	EUR	10p12.2	10	23569282	1.78	A	1.00E-07	G	A	0.2821	0.1081	0.004	0.0249	0.0961	0.10304	G	DER	metabolic	6889
rs16955379	22158537	Cho YS	Type 2 diabetes	metabolism_or_weight	5,999 East Asian ancestry cases, 9,001 East Asian ancestry controls, 794 Malay ancestry cases, 1,240 Malay ancestry controls, 159 Filipino ancestry cases, 1,624 Filipino ancestry controls	EAS	16q23.2	16	81455768	1.08	C	3.00E-07	C	T	0.9138	0.9971	0.7361	0.992	0.9806	0.92392	C	ANC	metabolic	18817
rs17024258	23563607	Berndt SI	Obesity	metabolism_or_weight	93,015 European ancestry overweight individuals, 32,858 European ancestry class I obese individuals, 9,889 European ancestry class II obese individuals, 2,896 European ancestry class III obese individuals, up to 65,840 European ancestry controls	EUR	1p13.3	1	109604699	1.25	T	9.00E-12	C	T	0.0817	0.0115	0	0.0338	0.0082	0.02704	C	DER	metabolic	204498
rs17025867	23563609	Wheeler E	Obesity (early onset extreme)	metabolism_or_weight	1,509 European ancestry cases, 5,380 European ancestry controls	EUR	2p22.1	2	40351419	1.81	A	2.00E-07	G	A	0.0045	0.0058	0.001	0.0109	0.045	0.01344	G	DER	metabolic	6889
rs17030795	24514567	Boraska V	Anorexia nervosa	metabolism_or_weight	2,907 European ancestry cases, 14,860 European ancestry controls	EUR	4q24	4	101126919	1.149	G	6.00E-06	A	G	0.1437	0.4352	0.3075	0.2008	0.2935	0.27614	A	DER	metabolic	17767
rs17036101	18372903	Zeggini E	Type 2 diabetes	metabolism_or_weight	4,549 European ancestry cases, 5,579 European ancestry controls	EUR	3p25.2	3	12236345	1.15	G	2.00E-07	G	A	0.9735	0.9827	0.9772	0.9533	0.9489	0.96712	A	DER	metabolic	10128
rs17045328	21490949	Sim X	Type 2 diabetes	metabolism_or_weight	2,010 Chinese ancestry cases, 1,945 Chinese ancestry controls, 794 Malay ancestry cases, 1,240 Malay ancestry controls, 977 Asian Indian ancestry cases, 1,169 Asian Indian ancestry controls	EAS	1q32.2	1	207478831	1.38	G	7.00E-06	A	G	0.0272	0.0144	0.2927	0.0219	0.0971	0.09066	A	DER	metabolic	8135
rs17053082	23300278	Saxena R	Type 2 diabetes	metabolism_or_weight	842 Punjabi Sikh ancestry cases, 774 Punjabi Sikh ancestry controls	SAS	5q33.2	5	155967220	1.49	T	4.00E-07	C	T	0.0802	0.049	0.0278	0.0487	0.1002	0.06118	C	DER	metabolic	1616
rs17168486	24509480	Mahajan A	Type 2 diabetes	metabolism_or_weight	12,171 European ancestry cases, 56,862 European ancestry controls, 6,952 East Asian ancestry cases, 11,865 East Asian ancestry controls, 5,561 South Asian ancestry cases, 14,458 South Asian ancestry controls, 1,804 Mexican ancestry cases, 779 Mexican ancestry controls	EAS	7p21.2	7	14858657	1.13	T	3.00E-07	C	T	0.0794	0.3862	0.4633	0.166	0.363	0.29158	C	DER	metabolic	110452
rs17359493	25102180	Ng MC	Type 2 diabetes	metabolism_or_weight	8,284 African American cases, 15,543 African American controls	AFR	8q22.1	8	94844683	1.13	G	1.00E-07	A	G	0.2466	0.0937	0.0506	0.172	0.1309	0.13876	G	ANC	metabolic	23827
rs17381664	23563607	Berndt SI	Obesity	metabolism_or_weight	93,015 European ancestry overweight individuals, 32,858 European ancestry class I obese individuals, 9,889 European ancestry class II obese individuals, 2,896 European ancestry class III obese individuals, up to 65,840 European ancestry controls	EUR	1p31.1	1	77582646	1.09	C	3.00E-08	T	C	0.0431	0.4452	0.004	0.328	0.2352	0.2111	T	DER	metabolic	204498
rs17584499	20174558	Tsai FJ	Type 2 diabetes	metabolism_or_weight	995 Han Chinese ancestry cases, 894 Han Chinese ancestry controls	EAS	9p24.1	9	8879118	1.57	T	9.00E-10	C	T	0.0265	0.2075	0.1389	0.1839	0.2423	0.15982	C	DER	metabolic	1889
rs17782313	19151714	Meyre D	Obesity	metabolism_or_weight	695 European ancestry adult cases, 731 European ancestry adult controls, 685 European ancestry child cases, 685 European ancestry child controls	EUR	18q21.32	18	60183864	1.26	C	4.00E-09	T	C	0.2776	0.134	0.1865	0.2396	0.32	0.23154	T	DER	metabolic	2796
rs17791513	24509480	Mahajan A	Type 2 diabetes	metabolism_or_weight	12,171 European ancestry cases, 56,862 European ancestry controls, 6,952 East Asian ancestry cases, 11,865 East Asian ancestry controls, 5,561 South Asian ancestry cases, 14,458 South Asian ancestry controls, 1,804 Mexican ancestry cases, 779 Mexican ancestry controls	MIX	9q21.31	9	79290675	1.21	A	3.00E-08	A	G	0.9713	0.8415	0.9504	0.9394	0.8436	0.90924	A	ANC	metabolic	110452
rs17797882	22158537	Cho YS	Type 2 diabetes	metabolism_or_weight	5,999 East Asian ancestry cases, 9,001 East Asian ancestry controls, 794 Malay ancestry cases, 1,240 Malay ancestry controls, 159 Filipino ancestry cases, 1,624 Filipino ancestry controls	MIX	16q23.2	16	79373021	1.08	T	9.00E-07	C	T	0.0605	0.0677	0.1905	0.0169	0.0685	0.08082	C	DER	metabolic	18817
rs1800437	23563607	Berndt SI	Obesity	metabolism_or_weight	93,015 European ancestry overweight individuals, 32,858 European ancestry class I obese individuals, 9,889 European ancestry class II obese individuals, 2,896 European ancestry class III obese individuals, up to 65,840 European ancestry controls	EUR	19q13.32	19	45678134	1.1	G	3.00E-14	G	C	0.8767	0.8732	0.7927	0.7863	0.865	0.83878	G	ANC	metabolic	204498
rs1801282	24509480	Mahajan A	Type 2 diabetes	metabolism_or_weight	12,171 European ancestry cases, 56,862 European ancestry controls, 6,952 East Asian ancestry cases, 11,865 East Asian ancestry controls, 5,561 South Asian ancestry cases, 14,458 South Asian ancestry controls, 1,804 Mexican ancestry cases, 779 Mexican ancestry controls	EUR	3p25.2	3	12351626	1.16	C	6.00E-10	C	G	0.9947	0.8833	0.9742	0.8797	0.8804	0.92246	C	ANC	metabolic	110452
rs1802295	21874001	Kooner JS	Type 2 diabetes	metabolism_or_weight	5,561 South Asian ancestry cases, 14,458 South Asian ancestry controls	SAS	10q22.1	10	69171718	1.08	T	4.00E-08	C	T	0.0197	0.2464	0.1141	0.2893	0.2556	0.18502	C	DER	metabolic	20019
rs1805081	19151714	Meyre D	Obesity	metabolism_or_weight	695 European ancestry adult cases, 731 European ancestry adult controls, 685 European ancestry child cases, 685 European ancestry child controls	EUR	18q11.2	18	23560468	1.41	T	8.00E-08	T	C	0.9803	0.7363	0.744	0.6163	0.7526	0.7659	T	ANC	metabolic	2796
rs1873747	25483131	Ghassibe-Sabbagh M	Type 2 diabetes	metabolism_or_weight	1,384 Lebanese ancestry cases, 1,902 Lebanese ancestry controls	SAS	9q22.31	9	91633578	1.41	T	4.00E-06	A	T	0.1944	0.1182	0.0933	0.1292	0.1319	0.1334	A	DER	metabolic	3286
rs1898111	22911880	Boraska V	Eating disorders	metabolism_or_weight	Up to 2,567 European ancestry individuals	EUR	15q21.1	15	47600101	1.15	A	8.00E-06	G	A	0.3472	0.7421	0.7272	0.838	0.7178	0.67446	G	DER	metabolic	2567
rs1957894	23563609	Wheeler E	Obesity (early onset extreme)	metabolism_or_weight	1,509 European ancestry cases, 5,380 European ancestry controls	EUR	14q23.1	14	61441393	1.5	T	3.00E-10	T	G	0.7723	0.1326	0.4087	0.0825	0.1115	0.30152	T	ANC	metabolic	6889
rs1993709	23563609	Wheeler E	Obesity (early onset extreme)	metabolism_or_weight	1,509 European ancestry cases, 5,380 European ancestry controls	EUR	1p31.1	1	72372846	1.38	G	5.00E-13	A	G	0.8691	0.9193	0.9841	0.8201	0.9448	0.90748	G	ANC	metabolic	6889
rs2028299	21874001	Kooner JS	Type 2 diabetes	metabolism_or_weight	5,561 South Asian ancestry cases, 14,458 South Asian ancestry controls	SAS	15q26.1	15	89831025	1.1	C	2.00E-11	C	A	0.2935	0.2233	0.2063	0.2674	0.3405	0.2662	A	DER	metabolic	20019
rs2030323	23563607	Berndt SI	Obesity	metabolism_or_weight	93,015 European ancestry overweight individuals, 32,858 European ancestry class I obese individuals, 9,889 European ancestry class II obese individuals, 2,896 European ancestry class III obese individuals, up to 65,840 European ancestry controls	EUR	11p14.1	11	27706992	1.12	C	3.00E-22	A	C	0.9531	0.8285	0.5099	0.7654	0.7045	0.75228	A	DER	metabolic	204498
rs2063640	21490949	Sim X	Type 2 diabetes	metabolism_or_weight	2,010 Chinese ancestry cases, 1,945 Chinese ancestry controls, 794 Malay ancestry cases, 1,240 Malay ancestry controls, 977 Asian Indian ancestry cases, 1,169 Asian Indian ancestry controls	EAS	3q12.3	3	102484201	1.23	A	3.00E-06	C	A	0.0416	0.2133	0.2877	0.0944	0.1002	0.14744	C	DER	metabolic	8135
rs2075423	24509480	Mahajan A	Type 2 diabetes	metabolism_or_weight	12,171 European ancestry cases, 56,862 European ancestry controls, 6,952 East Asian ancestry cases, 11,865 East Asian ancestry controls, 5,561 South Asian ancestry cases, 14,458 South Asian ancestry controls, 1,804 Mexican ancestry cases, 779 Mexican ancestry controls	MIX	1q32.3	1	213981376	1.08	G	2.00E-06	G	T	0.6006	0.7032	0.8621	0.6292	0.7679	0.7126	G	ANC	metabolic	110452
rs2112347	23563607	Berndt SI	Obesity	metabolism_or_weight	93,015 European ancestry overweight individuals, 32,858 European ancestry class I obese individuals, 9,889 European ancestry class II obese individuals, 2,896 European ancestry class III obese individuals, up to 65,840 European ancestry controls	EUR	5q13.3	5	75719417	1.09	T	4.00E-09	T	G	0.4766	0.5879	0.4633	0.6322	0.4243	0.51686	G	DER	metabolic	204498
rs2116830	21708048	Jiao H	Obesity	metabolism_or_weight	164 European ancestry morbidly obese individuals, 163 European ancestry lean individuals	EUR	10q22.3	10	76886778	1.26	G	3.00E-10	G	T	0.969	0.8775	0.999	0.8032	0.9724	0.92422	G	ANC	metabolic	327
rs218361	22911880	Boraska V	Eating disorders	metabolism_or_weight	Up to 2,567 European ancestry individuals	EUR	8q23.3	8	115098496	1.061	G	7.00E-06	G	A	0.7262	0.4035	0.4335	0.4185	0.5971	0.51576	G	ANC	metabolic	2567
rs2206277	23563607	Berndt SI	Obesity	metabolism_or_weight	93,015 European ancestry overweight individuals, 32,858 European ancestry class I obese individuals, 9,889 European ancestry class II obese individuals, 2,896 European ancestry class III obese individuals, up to 65,840 European ancestry controls	EUR	6p12.3	6	50830813	1.12	T	5.00E-22	C	T	0.1271	0.3444	0.2341	0.1819	0.2393	0.22536	C	DER	metabolic	204498
rs2207139	23563607	Berndt SI	Obesity	metabolism_or_weight	93,015 European ancestry overweight individuals, 32,858 European ancestry class I obese individuals, 9,889 European ancestry class II obese individuals, 2,896 European ancestry class III obese individuals, up to 65,840 European ancestry controls	EUR	6p12.3	6	50877777	1.2	G	3.00E-19	A	G	0.0787	0.3098	0.1508	0.164	0.2423	0.18912	A	DER	metabolic	204498
rs2237892	18711367	Yasuda K	Type 2 diabetes	metabolism_or_weight	187 Japanese ancestry cases, 1,504 Japanese ancestry controls	EAS	11p15.4	11	2818521	1.45	C	2.00E-42	C	T	0.9107	0.7219	0.6448	0.9374	0.9857	0.8401	C	ANC	metabolic	1691
rs2237895	20174558	Tsai FJ	Type 2 diabetes	metabolism_or_weight	995 Han Chinese ancestry cases, 894 Han Chinese ancestry controls	EAS	11p15.4	11	2835964	1.29	C	1.00E-09	A	C	0.1452	0.4049	0.3304	0.4195	0.3978	0.33956	A	DER	metabolic	1889
rs2237897	18711366	Unoki H	Type 2 diabetes	metabolism_or_weight	194 Japanese ancestry cases, 1,558 Japanese ancestry controls	EAS	11p15.4	11	2837316	1.33	C	1.00E-16	C	T	0.9191	0.7277	0.6468	0.9533	0.9867	0.84672	C	ANC	metabolic	1752
rs2261181	24509480	Mahajan A	Type 2 diabetes	metabolism_or_weight	12,171 European ancestry cases, 56,862 European ancestry controls, 6,952 East Asian ancestry cases, 11,865 East Asian ancestry controls, 5,561 South Asian ancestry cases, 14,458 South Asian ancestry controls, 1,804 Mexican ancestry cases, 779 Mexican ancestry controls	MIX	12q14.3	12	65818538	1.16	T	4.00E-08	C	T	0.2315	0.0836	0.1032	0.1173	0.1973	0.14658	C	DER	metabolic	110452
rs2274459	19553259	Cotsapas C	Obesity (extreme)	metabolism_or_weight	775 European ancestry cases, 3,197 European ancestry controls	EUR	6p21.31	6	33794465	1.38	A	6.00E-06	G	A	0.0113	0.1326	0.0516	0.1531	0.0613	0.08198	G	DER	metabolic	3972
rs2283228	25102180	Ng MC	Type 2 diabetes	metabolism_or_weight	8,284 African American cases, 15,543 African American controls	EUR	11p15.4	11	2828300	1.19	A	5.00E-13	A	C	0.9077	0.7161	0.62	0.9324	0.9703	0.8293	A	ANC	metabolic	23827
rs2307111	23563607	Berndt SI	Obesity	metabolism_or_weight	93,015 European ancestry overweight individuals, 32,858 European ancestry class I obese individuals, 9,889 European ancestry class II obese individuals, 2,896 European ancestry class III obese individuals, up to 65,840 European ancestry controls	EUR	5q13.3	5	75707853	1.07	T	3.00E-12	T	C	0.0756	0.5202	0.4653	0.6044	0.3957	0.41224	C	DER	metabolic	204498
rs231356	25102180	Ng MC	Type 2 diabetes	metabolism_or_weight	8,284 African American cases, 15,543 African American controls	AFR	11p15.5	11	2684113	1.09	T	4.00E-08	A	T	0.2458	0.4308	0.7867	0.2952	0.4836	0.44842	A	DER	metabolic	23827
rs2358944	21150874	McDonough CW	Type 2 diabetes nephropathy	metabolism_or_weight	965 African American cases, 1,029 African American controls	AFR	12q14.3	12	65723778	1.33	G	4.00E-06	G	A	0.8646	0.3559	0.6944	0.1491	0.3773	0.48826	G	ANC	metabolic	1994
rs2370983	23563607	Berndt SI	Obesity	metabolism_or_weight	93,015 European ancestry overweight individuals, 32,858 European ancestry class I obese individuals, 9,889 European ancestry class II obese individuals, 2,896 European ancestry class III obese individuals, up to 65,840 European ancestry controls	EUR	14q31.1	14	79437033	1.04	A	3.00E-09	G	A	0.8986	0.7277	0.4345	0.659	0.6309	0.67014	A	ANC	metabolic	204498
rs2383208	19401414	Takeuchi F	Type 2 diabetes	metabolism_or_weight	519 Japanese ancestry cases, 503 Japanese ancestry controls	EAS	9p21.3	9	22132077	1.34	A	2.00E-29	A	G	0.8275	0.8602	0.5813	0.827	0.8661	0.79242	G	DER	metabolic	1022
rs243088	24509480	Mahajan A	Type 2 diabetes	metabolism_or_weight	12,171 European ancestry cases, 56,862 European ancestry controls, 6,952 East Asian ancestry cases, 11,865 East Asian ancestry controls, 5,561 South Asian ancestry cases, 14,458 South Asian ancestry controls, 1,804 Mexican ancestry cases, 779 Mexican ancestry controls	MIX	2p16.1	2	60341610	1.09	T	3.00E-06	A	T	0.5545	0.5591	0.6567	0.4483	0.5123	0.54618	T	ANC	metabolic	110452
rs2531995	23563607	Berndt SI	Obesity	metabolism_or_weight	93,015 European ancestry overweight individuals, 32,858 European ancestry class I obese individuals, 9,889 European ancestry class II obese individuals, 2,896 European ancestry class III obese individuals, up to 65,840 European ancestry controls	EUR	16p13.3	16	3963466	1.07	T	4.00E-08	C	T	0.1165	0.3631	0.3006	0.6133	0.3517	0.34904	C	DER	metabolic	204498
rs2568958	23563607	Berndt SI	Obesity	metabolism_or_weight	93,015 European ancestry overweight individuals, 32,858 European ancestry class I obese individuals, 9,889 European ancestry class II obese individuals, 2,896 European ancestry class III obese individuals, up to 65,840 European ancestry controls	EUR	1p31.1	1	72299433	1.06	A	4.00E-16	G	A	0.531	0.7032	0.9335	0.6421	0.6196	0.68588	G	DER	metabolic	204498
rs2722769	22238593	Palmer ND	Type 2 diabetes	metabolism_or_weight	965 African American cases, 1,029 African American controls	AFR	11p15.3, 11p15.4	11	11206827	1.35	C	2.00E-06	C	G	0.9811	0.7522	0.495	0.5815	0.7137	0.7047	C	ANC	metabolic	1994
rs275856	25483131	Ghassibe-Sabbagh M	Type 2 diabetes	metabolism_or_weight	1,384 Lebanese ancestry cases, 1,902 Lebanese ancestry controls	SAS	18q11.2	18	24259188	1.51	T	1.00E-06	A	T	0.2413	0.0692	0.0357	0.1113	0.1339	0.11828	T	ANC	metabolic	3286
rs2833610	21490949	Sim X	Type 2 diabetes	metabolism_or_weight	2,010 Chinese ancestry cases, 1,945 Chinese ancestry controls, 794 Malay ancestry cases, 1,240 Malay ancestry controls, 977 Asian Indian ancestry cases, 1,169 Asian Indian ancestry controls	EAS	21q22.11	21	32012873	1.17	A	4.00E-06	A	G	0.3487	0.5519	0.5952	0.4036	0.5061	0.4811	G	DER	metabolic	8135
rs2943640	24509480	Mahajan A	Type 2 diabetes	metabolism_or_weight	12,171 European ancestry cases, 56,862 European ancestry controls, 6,952 East Asian ancestry cases, 11,865 East Asian ancestry controls, 5,561 South Asian ancestry cases, 14,458 South Asian ancestry controls, 1,804 Mexican ancestry cases, 779 Mexican ancestry controls	MIX	2q36.3	2	226228869	1.09	C	7.00E-09	A	C	0.9493	0.8084	0.9315	0.6362	0.8221	0.8295	C	ANC	metabolic	110452
rs2943641	19734900	Rung J	Type 2 diabetes and other traits	metabolism_or_weight	679 European ancestry cases, 697 European ancestry controls	EUR	2q36.3	2	226229029	1.19	C	9.00E-12	T	C	0.6853	0.7666	0.9315	0.6262	0.7699	0.7559	T	DER	metabolic	1376
rs3101336	23563609	Wheeler E	Obesity (early onset extreme)	metabolism_or_weight	1,509 European ancestry cases, 5,380 European ancestry controls	EUR	1p31.1	1	72285502	1.21	C	2.00E-08	T	C	0.5303	0.7032	0.9335	0.6412	0.6196	0.68556	T	DER	metabolic	6889
rs3101336	23563607	Berndt SI	Obesity	metabolism_or_weight	93,015 European ancestry overweight individuals, 32,858 European ancestry class I obese individuals, 9,889 European ancestry class II obese individuals, 2,896 European ancestry class III obese individuals, up to 65,840 European ancestry controls	EUR	1p31.1	1	72285502	1.12	C	1.00E-13	T	C	0.5303	0.7032	0.9335	0.6412	0.6196	0.68556	T	DER	metabolic	204498
rs312457	23945395	Hara K	Type 2 diabetes	metabolism_or_weight	5,976 Japanese ancestry cases, 20,829 Japanese ancestry controls	EAS	17p13.1	17	7037074	1.2	G	8.00E-13	G	A	0.1233	0.2478	0.0992	0.0189	0.0041	0.09866	G	ANC	metabolic	26805
rs328506	23300278	Saxena R	Type 2 diabetes	metabolism_or_weight	842 Punjabi Sikh ancestry cases, 774 Punjabi Sikh ancestry controls	SAS	20q13.31	20	57454548	1.11	C	2.00E-06	T	C	0.7231	0.7767	0.997	0.7137	0.8671	0.81552	C	ANC	metabolic	1616
rs335810	25102180	Ng MC	Type 2 diabetes	metabolism_or_weight	8,284 African American cases, 15,543 African American controls	AFR	15q22.2	15	60076007	1.1	A	7.00E-06	C	A	0.6293	0.9683	1	0.9791	0.9928	0.9139	A	ANC	metabolic	23827
rs343092	25102180	Ng MC	Type 2 diabetes	metabolism_or_weight	8,284 African American cases, 15,543 African American controls	AFR	12q14.3	12	65857160	1.14	T	3.00E-12	T	G	0.9448	0.1931	0.3512	0.169	0.4479	0.4212	T	ANC	metabolic	23827
rs34872471	25483131	Ghassibe-Sabbagh M	Type 2 diabetes	metabolism_or_weight	1,384 Lebanese ancestry cases, 1,902 Lebanese ancestry controls	SAS	10q25.2	10	112994312	1.32	C	8.00E-08	T	C	0.3116	0.2435	0.0228	0.3151	0.2996	0.23852	T	DER	metabolic	3286
rs35209784	25483131	Ghassibe-Sabbagh M	Type 2 diabetes	metabolism_or_weight	1,384 Lebanese ancestry cases, 1,902 Lebanese ancestry controls	SAS	14q23.1	14	59285112	3.57	T	5.00E-06	C	T	0.0015	0.0187	0.002	0.0328	0.0337	0.01774	C	DER	metabolic	3286
rs374748	19553259	Cotsapas C	Obesity (extreme)	metabolism_or_weight	775 European ancestry cases, 3,197 European ancestry controls	EUR	5q23.3	5	128363682	1.47	G	4.00E-06	G	A	0.2958	0.1138	0.005	0.1113	0.0675	0.11868	A	DER	metabolic	3972
rs3773506	21490949	Sim X	Type 2 diabetes	metabolism_or_weight	2,010 Chinese ancestry cases, 1,945 Chinese ancestry controls, 794 Malay ancestry cases, 1,240 Malay ancestry controls, 977 Asian Indian ancestry cases, 1,169 Asian Indian ancestry controls	EAS	3q23	3	142712158	1.81	C	9.00E-06	G	C	0.1626	0.049	0.121	0.0437	0.0562	0.0865	G	DER	metabolic	8135
rs3782724	23563609	Wheeler E	Obesity (early onset extreme)	metabolism_or_weight	1,509 European ancestry cases, 5,380 European ancestry controls	EUR	12p13.31	12	6356915	1.47	G	3.00E-07	A	G	0.5469	0.0922	0.2202	0.0676	0.1902	0.22342	G	ANC	metabolic	6889
rs3786897	22158537	Cho YS	Type 2 diabetes	metabolism_or_weight	5,999 East Asian ancestry cases, 9,001 East Asian ancestry controls, 794 Malay ancestry cases, 1,240 Malay ancestry controls, 159 Filipino ancestry cases, 1,624 Filipino ancestry controls	EAS	19q13.11	19	33402102	1.1	A	1.00E-08	A	G	0.3918	0.7032	0.5863	0.5974	0.7607	0.60788	G	DER	metabolic	18817
rs3792615	21490949	Sim X	Type 2 diabetes	metabolism_or_weight	2,010 Chinese ancestry cases, 1,945 Chinese ancestry controls, 794 Malay ancestry cases, 1,240 Malay ancestry controls, 977 Asian Indian ancestry cases, 1,169 Asian Indian ancestry controls	EAS	4q32.3	4	163611649	1.93	T	9.00E-06	T	C	0.8374	0.8156	0.7937	0.9861	0.953	0.87716	T	ANC	metabolic	8135
rs3802177	24509480	Mahajan A	Type 2 diabetes	metabolism_or_weight	12,171 European ancestry cases, 56,862 European ancestry controls, 6,952 East Asian ancestry cases, 11,865 East Asian ancestry controls, 5,561 South Asian ancestry cases, 14,458 South Asian ancestry controls, 1,804 Mexican ancestry cases, 779 Mexican ancestry controls	MIX	8q24.11	8	117172786	1.16	G	2.00E-18	G	A	0.9244	0.7334	0.5387	0.7167	0.7464	0.73192	G	ANC	metabolic	110452
rs3842770	25102180	Ng MC	Type 2 diabetes	metabolism_or_weight	8,284 African American cases, 15,543 African American controls	AFR	11p15.5	11	2157440	1.14	A	3.00E-08	G	A	0.2466	0.0159	0	0.001	0.001	0.0529	G	DER	metabolic	23827
rs391300	20174558	Tsai FJ	Type 2 diabetes	metabolism_or_weight	995 Han Chinese ancestry cases, 894 Han Chinese ancestry controls	EAS	17p13.3	17	2312964	1.28	C	3.00E-09	T	C	0.4554	0.647	0.6786	0.6143	0.4315	0.56536	C	ANC	metabolic	1889
rs3923113	21874001	Kooner JS	Type 2 diabetes	metabolism_or_weight	5,561 South Asian ancestry cases, 14,458 South Asian ancestry controls	SAS	2q24.3	2	164645339	1.09	A	1.00E-08	A	C	0.2398	0.7378	0.878	0.5915	0.7894	0.6473	A	ANC	metabolic	20019
rs4402960	24509480	Mahajan A	Type 2 diabetes	metabolism_or_weight	12,171 European ancestry cases, 56,862 European ancestry controls, 6,952 East Asian ancestry cases, 11,865 East Asian ancestry controls, 5,561 South Asian ancestry cases, 14,458 South Asian ancestry controls, 1,804 Mexican ancestry cases, 779 Mexican ancestry controls	MIX	3q27.2	3	185793899	1.13	T	1.00E-17	G	T	0.5666	0.2839	0.249	0.3042	0.455	0.37174	G	DER	metabolic	110452
rs4430796	22961080	Li H	Type 2 diabetes	metabolism_or_weight	1,839 Han Chinese ancestry cases, 1,873 Han Chinese ancestry controls	EAS	17q12	17	37738049	1.19	G	2.00E-11	G	A	0.6906	0.3948	0.2768	0.4751	0.2965	0.42676	G	ANC	metabolic	3712
rs4458523	24509480	Mahajan A	Type 2 diabetes	metabolism_or_weight	12,171 European ancestry cases, 56,862 European ancestry controls, 6,952 East Asian ancestry cases, 11,865 East Asian ancestry controls, 5,561 South Asian ancestry cases, 14,458 South Asian ancestry controls, 1,804 Mexican ancestry cases, 779 Mexican ancestry controls	MIX	4p16.1	4	6288259	1.09	G	2.00E-09	T	G	0.5802	0.6945	0.9038	0.6322	0.6656	0.69526	T	DER	metabolic	110452
rs4506565	17554300	WTCCC	Type 2 diabetes	metabolism_or_weight	1,924 European ancestry cases, 2,938 European ancestry controls	EUR	10q25.2	10	112996282	1.36	T	5.00E-12	A	T	0.4349	0.2594	0.0228	0.3459	0.3037	0.27334	T	ANC	metabolic	4862
rs4527850	23300278	Saxena R	Type 2 diabetes	metabolism_or_weight	842 Punjabi Sikh ancestry cases, 774 Punjabi Sikh ancestry controls	SAS	8q24.22	8	133184606	1.23	T	2.00E-06	T	C	0.8389	0.7349	0.4187	0.7127	0.6769	0.67642	T	ANC	metabolic	1616
rs4607103	18372903	Zeggini E	Type 2 diabetes	metabolism_or_weight	4,549 European ancestry cases, 5,579 European ancestry controls	EUR	3p14.1	3	64726228	1.09	C	1.00E-08	C	T	0.6906	0.6441	0.6319	0.7674	0.4765	0.6421	C	ANC	metabolic	10128
rs4635554	20657596	Johansen CT	Hypertriglyceridemia	metabolism_or_weight	463 European ancestry cases, 1,197 European ancestry controls	EUR	2p24.1	2	21166787	1.67	G	2.00E-07	T	G	0.5182	0.3213	0.376	0.3191	0.2393	0.35478	T	DER	metabolic	1660
rs4689388	19734900	Rung J	Type 2 diabetes and other traits	metabolism_or_weight	679 European ancestry cases, 697 European ancestry controls	EUR	4p16.1	4	6268329	1.16	A	1.00E-08	G	A	0.7436	0.6873	0.9127	0.6193	0.7321	0.739	A	ANC	metabolic	1376
rs4712523	19401414	Takeuchi F	Type 2 diabetes	metabolism_or_weight	519 Japanese ancestry cases, 503 Japanese ancestry controls	EAS	6p22.3	6	20657333	1.27	G	7.00E-20	A	G	0.649	0.3242	0.4067	0.3191	0.2914	0.39808	A	DER	metabolic	1022
rs4712523	19734900	Rung J	Type 2 diabetes and other traits	metabolism_or_weight	679 European ancestry cases, 697 European ancestry controls	EUR	6p22.3	6	20657333	1.2	G	2.00E-12	A	G	0.649	0.3242	0.4067	0.3191	0.2914	0.39808	A	DER	metabolic	1376
rs4712524	18711366	Unoki H	Type 2 diabetes	metabolism_or_weight	194 Japanese ancestry cases, 1,558 Japanese ancestry controls	EAS	6p22.3	6	20657634	1.22	G	3.00E-10	A	G	0.6316	0.3184	0.4008	0.3181	0.2556	0.3849	A	DER	metabolic	1752
rs472265	21490949	Sim X	Type 2 diabetes	metabolism_or_weight	2,010 Chinese ancestry cases, 1,945 Chinese ancestry controls, 794 Malay ancestry cases, 1,240 Malay ancestry controls, 977 Asian Indian ancestry cases, 1,169 Asian Indian ancestry controls	EAS	19q13.2	19	39090097	1.39	G	9.00E-06	A	G	0.236	0.1873	0.2857	0.1928	0.2331	0.22698	G	ANC	metabolic	8135
rs4735692	23563607	Berndt SI	Obesity	metabolism_or_weight	93,015 European ancestry overweight individuals, 32,858 European ancestry class I obese individuals, 9,889 European ancestry class II obese individuals, 2,896 European ancestry class III obese individuals, up to 65,840 European ancestry controls	EUR	8q21.11, 8q21.13	8	75703428	1.04	A	4.00E-10	A	G	0.3865	0.4236	0.373	0.5855	0.411	0.43592	A	ANC	metabolic	204498
rs476828	23563609	Wheeler E	Obesity (early onset extreme)	metabolism_or_weight	1,509 European ancestry cases, 5,380 European ancestry controls	EUR	18q21.32	18	60185354	1.33	C	9.00E-14	T	C	0.4433	0.1441	0.2054	0.2465	0.3671	0.28128	C	ANC	metabolic	6889
rs4812829	21874001	Kooner JS	Type 2 diabetes	metabolism_or_weight	5,561 South Asian ancestry cases, 14,458 South Asian ancestry controls	SAS	20q13.12	20	44360627	1.09	A	3.00E-10	G	A	0.0749	0.438	0.4177	0.16	0.3006	0.27824	G	DER	metabolic	20019
rs4871297	23028342	Sandholm N	Type 1 diabetes nephropathy	metabolism_or_weight	Up to 2,916 European ancestry Type 1 Diabetes cases with nephropathy, 3,315 European ancestry Type 1 Diabetes cases without nephropathy	EUR	8q24.13	8	122693916	1.23	A	2.00E-06	G	A	0.5938	0.4107	0.623	0.5378	0.5726	0.54758	G	DER	metabolic	6233
rs5015480	17463249	Zeggini E	Type 2 diabetes	metabolism_or_weight	1,924 European ancestry cases, 2,938 European ancestry controls	EUR	10q23.33	10	92705802	1.13	C	5.00E-06	C	T	0.6392	0.464	0.1726	0.5736	0.3681	0.4435	C	ANC	metabolic	4862
rs516946	24509480	Mahajan A	Type 2 diabetes	metabolism_or_weight	12,171 European ancestry cases, 56,862 European ancestry controls, 6,952 East Asian ancestry cases, 11,865 East Asian ancestry controls, 5,561 South Asian ancestry cases, 14,458 South Asian ancestry controls, 1,804 Mexican ancestry cases, 779 Mexican ancestry controls	MIX	8p11.21	8	41661730	1.1	C	2.00E-07	T	C	0.7935	0.7939	0.8552	0.7694	0.8098	0.80436	C	ANC	metabolic	110452
rs5215	24509480	Mahajan A	Type 2 diabetes	metabolism_or_weight	12,171 European ancestry cases, 56,862 European ancestry controls, 6,952 East Asian ancestry cases, 11,865 East Asian ancestry controls, 5,561 South Asian ancestry cases, 14,458 South Asian ancestry controls, 1,804 Mexican ancestry cases, 779 Mexican ancestry controls	MIX	11p15.1	11	17387083	1.08	C	3.00E-11	C	T	0.0454	0.2968	0.3383	0.3529	0.3957	0.28582	T	DER	metabolic	110452
rs5219	17463248	Scott LJ	Type 2 diabetes	metabolism_or_weight	1,161 European ancestry cases, 1,174 European ancestry controls	EUR	11p15.1	11	17388025	1.14	T	7.00E-11	T	C	0.0234	0.2925	0.3383	0.3529	0.3957	0.28056	C	DER	metabolic	2335
rs538656	23563607	Berndt SI	Obesity	metabolism_or_weight	93,015 European ancestry overweight individuals, 32,858 European ancestry class I obese individuals, 9,889 European ancestry class II obese individuals, 2,896 European ancestry class III obese individuals, up to 65,840 European ancestry controls	EUR	18q21.32	18	60183189	1.15	T	2.00E-36	G	T	0.4107	0.1383	0.1865	0.2396	0.32	0.25902	T	ANC	metabolic	204498
rs564343	23563609	Wheeler E	Obesity (early onset extreme)	metabolism_or_weight	1,509 European ancestry cases, 5,380 European ancestry controls	EUR	11q13.1, 11q13.2	11	66127695	1.22	A	2.00E-09	A	G	0.7602	0.6297	0.6677	0.4195	0.3405	0.56352	A	ANC	metabolic	6889
rs564398	17463249	Zeggini E	Type 2 diabetes	metabolism_or_weight	1,924 European ancestry cases, 2,938 European ancestry controls	EUR	9p21.3	9	22029548	1.13	T	1.00E-06	T	C	0.9856	0.8112	0.9077	0.5865	0.727	0.8036	T	ANC	metabolic	4862
rs6017317	22158537	Cho YS	Type 2 diabetes	metabolism_or_weight	5,999 East Asian ancestry cases, 9,001 East Asian ancestry controls, 794 Malay ancestry cases, 1,240 Malay ancestry controls, 159 Filipino ancestry cases, 1,624 Filipino ancestry controls	EAS	20q13.12	20	44318326	1.09	G	1.00E-11	T	G	0.497	0.4784	0.4335	0.163	0.409	0.39618	G	ANC	metabolic	18817
rs6027506	23028342	Sandholm N	Type 1 diabetes nephropathy	metabolism_or_weight	Up to 2,916 European ancestry Type 1 Diabetes cases with nephropathy, 3,315 European ancestry Type 1 Diabetes cases without nephropathy	EUR	20q13.33	20	60321657	1.22	A	5.00E-06	A	G	0.4153	0.7075	0.8968	0.6252	0.6616	0.66128	G	DER	metabolic	6233
rs6110577	19553259	Cotsapas C	Obesity (extreme)	metabolism_or_weight	775 European ancestry cases, 3,197 European ancestry controls	EUR	20p12.1	20	15355108	1.4	C	5.00E-06	T	C	0.2943	0.2882	0.4812	0.1491	0.1861	0.27978	T	DER	metabolic	3972
rs614226	23028342	Sandholm N	Type 1 diabetes nephropathy	metabolism_or_weight	Up to 2,916 European ancestry Type 1 Diabetes cases with nephropathy, 3,315 European ancestry Type 1 Diabetes cases without nephropathy	EUR	12q24.31	12	120536707	1.35	C	2.00E-06	C	T	0.8169	0.8357	0.8413	0.7962	0.8119	0.8204	C	ANC	metabolic	6233
rs623323	23300278	Saxena R	Type 2 diabetes	metabolism_or_weight	842 Punjabi Sikh ancestry cases, 774 Punjabi Sikh ancestry controls	SAS	17p13.3	17	796780	1.28	T	4.00E-06	T	C	0.4592	0.1311	0.1062	0.1352	0.1053	0.1874	T	ANC	metabolic	1616
rs633715	23563607	Berndt SI	Obesity	metabolism_or_weight	93,015 European ancestry overweight individuals, 32,858 European ancestry class I obese individuals, 9,889 European ancestry class II obese individuals, 2,896 European ancestry class III obese individuals, up to 65,840 European ancestry controls	EUR	1q25.2	1	177883445	1.12	C	9.00E-23	T	C	0.0825	0.1816	0.1468	0.1968	0.1493	0.1514	T	DER	metabolic	204498
rs6426514	23300278	Saxena R	Type 2 diabetes	metabolism_or_weight	842 Punjabi Sikh ancestry cases, 774 Punjabi Sikh ancestry controls	SAS	1q42.13	1	228744368	1.51	A	2.00E-06	G	A	0.1271	0.0937	0.0317	0.1014	0.0215	0.07508	G	DER	metabolic	1616
rs642858	21490949	Sim X	Type 2 diabetes	metabolism_or_weight	2,010 Chinese ancestry cases, 1,945 Chinese ancestry controls, 794 Malay ancestry cases, 1,240 Malay ancestry controls, 977 Asian Indian ancestry cases, 1,169 Asian Indian ancestry controls	EAS	6q24.1	6	139952510	1.35	A	2.00E-06	G	A	0.1324	0.1988	0.4147	0.2386	0.4162	0.28014	G	DER	metabolic	8135
rs6467136	22158537	Cho YS	Type 2 diabetes	metabolism_or_weight	5,999 East Asian ancestry cases, 9,001 East Asian ancestry controls, 794 Malay ancestry cases, 1,240 Malay ancestry controls, 159 Filipino ancestry cases, 1,624 Filipino ancestry controls	EAS	7q32.1	7	127524904	1.11	G	5.00E-11	A	G	0.6899	0.4625	0.7946	0.501	0.5378	0.59716	G	ANC	metabolic	18817
rs6583826	21490949	Sim X	Type 2 diabetes	metabolism_or_weight	2,010 Chinese ancestry cases, 1,945 Chinese ancestry controls, 794 Malay ancestry cases, 1,240 Malay ancestry controls, 977 Asian Indian ancestry cases, 1,169 Asian Indian ancestry controls	EAS	10q23.33	10	92588073	1.18	G	7.00E-06	G	A	0.4796	0.4755	0.1984	0.4881	0.2843	0.38518	G	ANC	metabolic	8135
rs6595551	24465431	Ma RC	Type 2 diabetes (young onset) and obesity	metabolism_or_weight	99 Chinese ancestry cases, 101 Chinese ancestry controls	EAS	5q23.2	5	124804202	2.63	C	6.00E-06	C	T	0.562	0.8876	0.6448	0.8201	0.8661	0.75612	T	DER	metabolic	200
rs6711012	23563607	Berndt SI	Obesity	metabolism_or_weight	93,015 European ancestry overweight individuals, 32,858 European ancestry class I obese individuals, 9,889 European ancestry class II obese individuals, 2,896 European ancestry class III obese individuals, up to 65,840 European ancestry controls	EUR	2p25.3	2	624034	1.18	C	3.00E-40	G	C	0.9017	0.8617	0.9147	0.83	0.8067	0.86296	G	DER	metabolic	204498
rs6723108	23209189	Tabassum R	Type 2 diabetes	metabolism_or_weight	1,101 Indo-European ancestry cases, 1,027 Indo-European ancestry controls	MIX	2q21.3	2	134722410	1.27	T	7.00E-08	G	T	0.9856	0.8386	0.999	0.6521	0.9387	0.8828	T	ANC	metabolic	2128
rs6726292	19553259	Cotsapas C	Obesity (extreme)	metabolism_or_weight	775 European ancestry cases, 3,197 European ancestry controls	EUR	2p16.1	2	54929493	1.39	G	1.00E-06	G	A	0.6006	0.6254	0.7659	0.7296	0.4407	0.63244	A	DER	metabolic	3972
rs6731302	23563607	Berndt SI	Obesity	metabolism_or_weight	93,015 European ancestry overweight individuals, 32,858 European ancestry class I obese individuals, 9,889 European ancestry class II obese individuals, 2,896 European ancestry class III obese individuals, up to 65,840 European ancestry controls	EUR	2p16.1	2	58606358	1.04	A	2.00E-09	A	G	0.2057	0.4697	0.2431	0.4046	0.4039	0.3454	G	DER	metabolic	204498
rs6769511	18711366	Unoki H	Type 2 diabetes	metabolism_or_weight	194 Japanese ancestry cases, 1,558 Japanese ancestry controls	EAS	3q27.2	3	185812502	1.23	C	1.00E-09	T	C	0.848	0.3026	0.2639	0.3042	0.4571	0.43516	C	ANC	metabolic	1752
rs6780569	23945395	Hara K	Type 2 diabetes	metabolism_or_weight	5,976 Japanese ancestry cases, 20,829 Japanese ancestry controls	EAS	3p24.3	3	23156993	1.17	G	4.00E-07	G	A	0.3759	0.8934	0.8155	0.8837	0.6779	0.72928	G	ANC	metabolic	26805
rs679992	25102180	Ng MC	Type 2 diabetes	metabolism_or_weight	8,284 African American cases, 15,543 African American controls	AFR	1q43	1	241024982	1.09	T	1.00E-06	C	T	0.534	0.4135	0.123	0.4324	0.3415	0.36888	C	DER	metabolic	23827
rs6815464	22158537	Cho YS	Type 2 diabetes	metabolism_or_weight	5,999 East Asian ancestry cases, 9,001 East Asian ancestry controls, 794 Malay ancestry cases, 1,240 Malay ancestry controls, 159 Filipino ancestry cases, 1,624 Filipino ancestry controls	EAS	4p16.3	4	1316113	1.13	C	2.00E-20	C	G	0.8775	0.7176	0.5754	0.9742	0.8333	0.7956	C	ANC	metabolic	18817
rs6815464	23945395	Hara K	Type 2 diabetes	metabolism_or_weight	5,976 Japanese ancestry cases, 20,829 Japanese ancestry controls	EAS	4p16.3	4	1316113	1.1236	G	2.00E-07	C	G	0.1225	0.2824	0.4246	0.0258	0.1667	0.2044	C	DER	metabolic	26805
rs6930576	21150874	McDonough CW	Type 2 diabetes nephropathy	metabolism_or_weight	965 African American cases, 1,029 African American controls	AFR	6q24.3	6	148383818	1.31	A	7.00E-07	G	A	0.2791	0.4294	0.2123	0.3618	0.3947	0.33546	G	DER	metabolic	1994
rs7003257	25102180	Ng MC	Type 2 diabetes	metabolism_or_weight	8,284 African American cases, 15,543 African American controls	AFR	8q13.2	8	67701155	1.1	T	9.00E-06	T	C	0.7027	0.8919	0.7927	0.9245	0.9366	0.84968	T	ANC	metabolic	23827
rs7041847	22158537	Cho YS	Type 2 diabetes	metabolism_or_weight	5,999 East Asian ancestry cases, 9,001 East Asian ancestry controls, 794 Malay ancestry cases, 1,240 Malay ancestry controls, 159 Filipino ancestry cases, 1,624 Filipino ancestry controls	EAS	9p24.2	9	4287466	1.1	A	2.00E-14	A	G	0.9539	0.5865	0.501	0.5328	0.6033	0.6355	A	ANC	metabolic	18817
rs7107217	22238593	Palmer ND	Type 2 diabetes	metabolism_or_weight	965 African American cases, 1,029 African American controls	AFR	11q24.3	11	129603795	1.18	C	3.00E-07	A	C	0.5295	0.4813	0.3492	0.5258	0.6656	0.51028	A	DER	metabolic	1994
rs7119	21490949	Sim X	Type 2 diabetes	metabolism_or_weight	2,010 Chinese ancestry cases, 1,945 Chinese ancestry controls, 794 Malay ancestry cases, 1,240 Malay ancestry controls, 977 Asian Indian ancestry cases, 1,169 Asian Indian ancestry controls	EAS	15q24.3	15	77485290	1.24	T	5.00E-07	C	T	0.4773	0.3761	0.1538	0.4105	0.2587	0.33528	T	ANC	metabolic	8135
rs7138803	23563607	Berndt SI	Obesity	metabolism_or_weight	93,015 European ancestry overweight individuals, 32,858 European ancestry class I obese individuals, 9,889 European ancestry class II obese individuals, 2,896 European ancestry class III obese individuals, up to 65,840 European ancestry controls	EUR	12q13.12	12	49853685	1.09	A	1.00E-20	G	A	0.1331	0.2622	0.2738	0.338	0.3456	0.27054	G	DER	metabolic	204498
rs7141420	23563607	Berndt SI	Obesity	metabolism_or_weight	93,015 European ancestry overweight individuals, 32,858 European ancestry class I obese individuals, 9,889 European ancestry class II obese individuals, 2,896 European ancestry class III obese individuals, up to 65,840 European ancestry controls	EUR	14q31.1	14	79433111	1.08	T	1.00E-17	C	T	0.6172	0.6614	0.4315	0.5298	0.5869	0.56536	T	ANC	metabolic	204498
rs7163757	24509480	Mahajan A	Type 2 diabetes	metabolism_or_weight	12,171 European ancestry cases, 56,862 European ancestry controls, 6,952 East Asian ancestry cases, 11,865 East Asian ancestry controls, 5,561 South Asian ancestry cases, 14,458 South Asian ancestry controls, 1,804 Mexican ancestry cases, 779 Mexican ancestry controls	MIX	15q22.2	15	62099409	1.06	C	4.00E-06	C	T	0.289	0.4841	0.6329	0.5845	0.6002	0.51814	T	DER	metabolic	110452
rs7172432	23945395	Hara K	Type 2 diabetes	metabolism_or_weight	5,976 Japanese ancestry cases, 20,829 Japanese ancestry controls	EAS	15q22.2	15	62104190	1.11	A	1.00E-06	A	G	0.2874	0.487	0.629	0.5885	0.6012	0.51862	G	DER	metabolic	26805
rs7178572	24509480	Mahajan A	Type 2 diabetes	metabolism_or_weight	12,171 European ancestry cases, 56,862 European ancestry controls, 6,952 East Asian ancestry cases, 11,865 East Asian ancestry controls, 5,561 South Asian ancestry cases, 14,458 South Asian ancestry controls, 1,804 Mexican ancestry cases, 779 Mexican ancestry controls	MIX	15q24.3	15	77454848	1.08	G	2.00E-11	A	G	0.4939	0.6268	0.371	0.6928	0.4836	0.53362	G	ANC	metabolic	110452
rs7184597	23563607	Berndt SI	Obesity	metabolism_or_weight	93,015 European ancestry overweight individuals, 32,858 European ancestry class I obese individuals, 9,889 European ancestry class II obese individuals, 2,896 European ancestry class III obese individuals, up to 65,840 European ancestry controls	EUR	16p11.2	16	28910488	1.1	T	7.00E-09	T	C	0.0083	0.451	0.1151	0.2833	0.1605	0.20364	C	DER	metabolic	204498
rs7185735	23563607	Berndt SI	Obesity	metabolism_or_weight	93,015 European ancestry overweight individuals, 32,858 European ancestry class I obese individuals, 9,889 European ancestry class II obese individuals, 2,896 European ancestry class III obese individuals, up to 65,840 European ancestry controls	EUR	16q12.2	16	53788739	1.33	G	1.00E-79	A	G	0.4947	0.2622	0.1687	0.4125	0.2883	0.32528	G	ANC	metabolic	204498
rs7187365	23563609	Wheeler E	Obesity (early onset extreme)	metabolism_or_weight	1,509 European ancestry cases, 5,380 European ancestry controls	EUR	16q24.1	16	86478309	1.22	C	6.00E-06	T	C	0.7965	0.8559	0.7837	0.8241	0.7352	0.79908	T	DER	metabolic	6889
rs73954691	25483131	Ghassibe-Sabbagh M	Type 2 diabetes	metabolism_or_weight	1,384 Lebanese ancestry cases, 1,902 Lebanese ancestry controls	SAS	2q14.3	2	127663671	2.6	G	3.00E-06	G	C	0.8623	0.9841	0.994	0.9841	0.9755	0.96	G	ANC	metabolic	3286
rs7403531	22961080	Li H	Type 2 diabetes	metabolism_or_weight	1,839 Han Chinese ancestry cases, 1,873 Han Chinese ancestry controls	EAS	15q14	15	38530704	1.1	T	4.00E-09	T	C	0.1513	0.3991	0.3462	0.2167	0.2587	0.2744	C	DER	metabolic	3712
rs7498665	23563607	Berndt SI	Obesity	metabolism_or_weight	93,015 European ancestry overweight individuals, 32,858 European ancestry class I obese individuals, 9,889 European ancestry class II obese individuals, 2,896 European ancestry class III obese individuals, up to 65,840 European ancestry controls	EUR	16p11.2	16	28871920	1.07	G	3.00E-13	A	G	0.2277	0.4856	0.126	0.329	0.2178	0.27722	G	ANC	metabolic	204498
rs7503807	23563607	Berndt SI	Obesity	metabolism_or_weight	93,015 European ancestry overweight individuals, 32,858 European ancestry class I obese individuals, 9,889 European ancestry class II obese individuals, 2,896 European ancestry class III obese individuals, up to 65,840 European ancestry controls	EUR	17q25.3	17	80617311	1.04	A	2.00E-08	A	C	0.5189	0.6787	0.6984	0.5616	0.6984	0.6312	A	ANC	metabolic	204498
rs7531118	23563607	Berndt SI	Obesity	metabolism_or_weight	93,015 European ancestry overweight individuals, 32,858 European ancestry class I obese individuals, 9,889 European ancestry class II obese individuals, 2,896 European ancestry class III obese individuals, up to 65,840 European ancestry controls	EUR	1p31.1	1	72371556	1.08	C	2.00E-17	T	C	0.0454	0.3847	0.2629	0.5537	0.2863	0.3066	T	DER	metabolic	204498
[truncated: 1,517 more rows]
