# Supplementary material for: Genetic disease risks can be misestimated across global populations
Source: Genome Biol. 2018 Nov 14;19:179. doi: 10.1186/s13059-018-1561-7 (PMC6234640; doi:10.1186/s13059-018-1561-7)
Supplement: Supplementary file 5 — : Table S4. Representative set of loci from GWAS simulations. Simulation parameters: technology = Affymetrix Genome-Wide Human SNP Array 6.0, sample size = 3500 cases and 3500 controls, mode of inheritance = additive genetic effects, p value cutoff = 10-5, prevalence = 10%, study cohort = EUR, genotype relative risks vary symmetrically across populations. (TXT 245 kb) [file 13059_2018_1561_MOESM5_ESM.txt]

CHROM	POS_HG19	SNP_ID	REF	ALT	ANC	AFR.DAF	AMR.DAF	EAS.DAF	EUR.DAF	SAS.DAF	POST.GWAS.AFR.GRR	POST.GWAS.EUR.GRR
1	210771400	rs6691952	A	G	A	0.0174	0.3876	0.6806	0.333	0.3436	1.213243655	1.962375437
13	103620598	rs9518892	G	C	G	0.2375	0.1196	0.2113	0.1819	0.2014	2.613857315	1.793421322
6	75328297	rs2991806	C	T	C	0.2648	0.3343	0.498	0.2654	0.2362	1	1.58416795
6	62037559	rs6907335	G	A	A	0.2557	0.1585	0.2708	0.1272	0.2147	1.455606048	1.398828208
6	48824154	rs2186209	C	T	T	0.7118	0.9049	0.9117	0.9076	0.8456	1.500073924	2.183190385
2	79541531	rs13390216	A	C	C	0.6505	0.7262	0.6766	0.7803	0.7086	1.465973104	1.533888316
14	57118068	rs4901709	T	C	T	0.6793	0.866	0.9891	0.8429	0.771	1.00009488	1.399949135
2	197240756	rs4850702	C	T	T	0.7042	0.1758	0.0675	0.1431	0.2587	1.335939979	1.267331228
18	29120409	rs16962075	C	T	C	0.0348	0.2536	0.4643	0.2624	0.2331	1.834597694	2.170815347
18	48104646	rs4081996	C	T	C	0.177	0.4899	0.3413	0.5577	0.454	1.988716586	1.732368156
15	99443139	rs3743258	G	A	A	0.6649	0.5187	0.4355	0.666	0.6268	2.051753643	1.292316943
3	66526121	rs3856601	G	A	A	0.2746	0.2406	0.001	0.0199	0.0215	1.845974475	1.563736042
5	171200997	rs26400	C	A	A	0.0893	0.5677	0.4097	0.5606	0.6299	1.522339352	2.06664523
2	174991543	rs16862419	T	A	T	0.2292	0.0677	0.006	0.0696	0.1176	2.294941555	1.572001499
10	33657364	rs10740870	C	A	A	0.0855	0.3847	0.0972	0.5089	0.4571	1.329527145	1.219705155
2	240675093	rs11681707	A	G	G	0.0643	0.1916	0.2034	0.2147	0.3282	1.257381211	1.179792557
9	823287	rs16924473	A	C	C	0.8215	0.9755	1	0.993	0.9857	2.305956661	2.697672684
2	173559068	rs6733671	T	G	T	0.0015	0.1095	0.2341	0.0487	0.0838	3.060893127	2.759610778
21	35582703	rs1072130	A	C	A	0.2625	0.3343	0.496	0.4563	0.3722	1.8118032	1.844210009
1	79546374	rs4311840	T	A	T	0.4153	0.1758	0.1458	0.2256	0.2168	1	1.532547683
11	58618373	rs558099	G	A	G	0.6536	0.9222	0.8571	0.9771	0.8753	1	1.564943704
3	95357	rs17075510	C	G	C	0.0628	0.1902	0.3294	0.16	0.3037	2.484788389	2.720736071
2	14303716	rs13384764	C	T	T	0.593	0.7752	0.7371	0.8141	0.6902	1	1.990720621
1	213092985	rs6679848	T	C	C	0.7481	0.7349	0.5883	0.5258	0.4632	2.810018821	2.625819322
1	170364401	rs1333144	A	C	A	0.5953	0.4409	0.3185	0.5567	0.3497	1	1.071914499
3	131754721	rs1569283	C	T	C	0.2572	0.366	0.3492	0.2465	0.183	1	1.115195725
14	100889280	rs736319	G	A	A	0.8351	0.9841	1	0.9831	0.9908	3.126956251	2.886093631
14	34711149	rs10148635	C	T	C	0.1127	0.2061	0.0913	0.1918	0.2618	1	1.230672057
3	14477246	rs6779365	T	C	C	0.0711	0.2507	0.4603	0.2455	0.2147	1.287317211	1.279531608
7	80791180	rs561061	T	C	C	0.2163	0.1037	0.2698	0.169	0.1135	1.535848953	1.933774388
5	163052231	rs292419	G	A	G	0.3064	0.5202	0.7619	0.4334	0.4898	1	1.041303661
11	48355132	rs12576395	C	T	T	0.4856	0.7363	0.5417	0.7445	0.499	2.522214215	2.764767634
4	4745726	rs2172445	G	A	G	0.4191	0.5533	0.6756	0.504	0.5716	2.55929111	2.075672784
6	93469885	rs2674357	G	C	C	0.053	0.4294	0.7877	0.2147	0.1391	1.715326696	2.005492019
11	8195577	rs7952643	A	G	G	0.2542	0.0202	0.001	0.0089	0.0153	1.102645975	1.22119138
12	84275200	rs10862790	C	T	C	0.7761	0.7824	0.7609	0.7028	0.8446	1	1.123346537
17	17661802	rs4925109	A	G	G	0.4085	0.5461	0.8452	0.3499	0.7812	3.060229878	1.905913746
21	20679854	rs2825512	C	T	T	0.5719	0.7666	0.7123	0.6978	0.5971	1.958981956	1.880521859
10	105988353	rs7069952	A	T	A	0.357	0.0692	0.1062	0.0328	0.0603	1.145494751	2.27256727
4	32588326	rs1822927	C	T	C	0.2224	0.1037	0.4663	0.0398	0.2597	1	1.18900799
3	122032789	rs2001548	G	A	G	0.0234	0.1167	0.0377	0.169	0.1994	1.473851758	1.286303145
11	5455929	rs1391619	G	A	A	0.2443	0.1254	0.2738	0.1312	0.1881	2.003537343	1.895811398
12	115644658	rs2384615	C	G	C	0.0318	0.0735	0.0605	0.002	0.0245	1.242922056	1.280260359
11	73598286	rs17244692	G	A	A	0.9009	0.9467	0.9851	0.9374	0.9294	1.564116697	1.539037918
4	113988196	rs674632	T	A	A	0.0537	0.134	0.1071	0.1799	0.1319	1.578541684	1.73719901
6	39648685	rs302562	G	A	G	0.649	0.8847	0.9583	0.8549	0.817	2.192496954	1.73093486
6	125665939	rs1934992	G	A	G	0.8888	0.6571	0.6349	0.4652	0.5562	1.660083093	2.441200452
1	64087444	rs3790861	A	G	A	0.0696	0.134	0.2222	0.0775	0.1462	1	1.091751862
6	72247218	rs4707917	G	A	G	0.0923	0.2666	0.0784	0.2604	0.1462	1.392617599	1.483780479
2	192985356	rs6737056	A	G	G	0.4629	0.8084	0.7083	0.9225	0.774	3.600717564	3.273782877
4	37479170	rs1382982	C	T	T	0.6233	0.4193	0.6101	0.4443	0.5787	1.628022514	2.104537792
11	81179157	rs12361326	T	A	T	0.1989	0.402	0.1657	0.2763	0.137	1	1.302649385
11	7458626	rs4359190	A	C	C	0.6331	0.6931	0.5248	0.6262	0.5798	1.256113208	1.094360335
8	14815889	rs3848997	T	C	T	0.1944	0.121	0.0159	0.0586	0.0798	1.074443601	1.990455717
10	80659151	rs810083	T	C	T	0.587	0.3545	0.6617	0.4294	0.6288	2.234698911	2.255420659
2	5253191	rs10170820	G	C	G	0.1346	0.3473	0.3641	0.2346	0.3528	1.210142064	1.406140937
5	136014136	rs6596331	C	G	G	0.0325	0.0072	0.2113	0.002	0.0256	1.500649125	1.800674373
6	54053436	rs11969128	T	C	T	8e-04	0.049	0	0.0944	0.0123	2.694079785	2.597165928
10	45580383	rs12252994	G	A	A	0.8071	0.9611	0.9048	0.998	0.9724	1.450073131	2.273204918
4	796221	rs10004482	G	A	G	0.5333	0.2378	0.3036	0.2853	0.3078	2.127126159	1.644359311
1	237906258	rs12739690	A	G	A	0.0159	0.0101	0.0754	0.0278	0.0409	2.14475581	1.737323591
14	95820170	rs8010318	C	T	C	0.0696	0.1614	0.0407	0.1332	0.1421	2.010390013	2.074882982
12	131055275	rs10773796	T	C	C	0.4228	0.196	0.1915	0.0984	0.1595	2.09558062	1.855984018
12	52328702	rs10876220	G	A	A	0.8336	0.3516	0.1855	0.5944	0.5266	1.128135519	1.598783044
4	53933069	rs17082374	C	T	C	0.003	0.0216	0.0635	0.0239	0.0256	1.103570929	1.419814455
6	21397120	rs6456423	G	A	A	0.1664	0.2147	0.0357	0.2525	0.1155	2.283227532	1.470531005
7	55499591	rs815989	C	T	T	0.149	0.2435	0.3095	0.3539	0.4008	1.038213665	1.003146929
15	86402491	rs8043233	T	C	T	0.3775	0.036	0.002	0.0129	0.0153	1.560800829	1.030153008
7	86558634	rs12704299	C	G	G	0.2443	0.7882	0.8105	0.7256	0.7975	1.664506864	1.661093991
7	5942962	rs2952939	T	C	T	0.9932	0.8905	0.9603	0.8807	0.9438	1	1.047626067
8	6793540	rs736227	C	T	C	0.7572	0.5778	0.6151	0.673	0.6585	1.44909714	1.452703442
9	104575994	rs2013557	A	T	A	0.3918	0.2435	0.5387	0.1173	0.2301	1.691486875	1.245507392
14	100000379	rs10873505	A	G	G	0.2542	0.3069	0.4792	0.508	0.3916	1	1.032077198
2	60030534	rs4672318	G	A	G	0.2867	0.1758	0.3323	0.0944	0.2638	1	1.026289871
4	42459090	rs4591641	C	T	C	0.6384	0.5259	0.1984	0.4225	0.4877	1.029032451	1.010152523
4	5988079	rs10014296	A	G	A	0.497	0.585	0.9266	0.4583	0.5491	2.14601933	2.097656695
3	5776646	rs13073789	T	G	T	0.5174	0.5317	0.6012	0.499	0.638	1.457528958	1.871035965
2	80216399	rs556003	C	T	C	0.4614	0.3314	0.3313	0.5954	0.5542	1.360440397	1.702310848
9	117472105	rs10123202	G	A	A	0.0613	0.1729	0.3373	0.4095	0.3395	1	1.71626494
22	44375742	rs11090620	C	T	T	0.2905	0.6081	0.5377	0.671	0.5072	1.316556422	1.776593309
19	49725042	rs8103217	A	G	G	0.2466	0.6311	0.749	0.5239	0.6043	1	1.755219823
7	95210386	rs6465471	G	A	A	0.4614	0.6513	0.1339	0.5229	0.5286	1.352677225	1.430572017
3	125909669	rs1992855	T	C	T	0.1921	0.3084	0.3075	0.4334	0.3047	1.74808651	1.702732223
2	201483925	rs16833889	G	A	G	0.3525	0.3199	0.1677	0.3429	0.4622	1	1.178330874
9	100496474	rs2805811	G	C	G	0.0726	0.3588	0.0605	0.4314	0.2423	1	1.546265047
7	87631526	rs1201841	T	C	T	0.1316	0.1297	0.0635	0.0517	0.1319	2.258847013	1.716040091
13	74911259	rs9530297	G	C	G	0.0295	0.0548	0.0129	0.0765	0.093	1	1.267556464
13	46900648	rs4942511	T	C	T	0.1165	0.1744	0.5159	0.0209	0.1196	2.029659313	2.211771133
10	119637616	rs17096966	G	A	G	0.1256	0.0245	0.1111	0.0109	0.0102	1.886921435	2.232052307
1	47109328	rs1933932	C	T	T	0.2375	0.0461	0.4246	0.0129	0.1472	2.507804973	2.193053903
11	46315943	rs11820709	G	C	G	0.062	0	0	0.001	0	1	1.028900624
8	2124280	rs2581580	C	A	A	0.323	0.4827	0.1706	0.3569	0.1616	1.440973437	2.126420052
1	204087993	rs16852893	T	A	T	0.112	0.0101	0	0.004	0	1.299372477	1.400816013
2	133474412	rs17325076	A	C	A	0.0643	0.0476	0.119	0.0845	0.0511	1.627953283	1.141155441
21	42159648	rs2837818	A	C	A	0.6324	0.6196	0.4593	0.675	0.7526	1.68552309	1.374891239
20	24395208	rs8114637	T	A	T	0.2163	0.0389	0	0.0268	0.0051	1	1.080720623
5	105804683	rs7706267	T	C	C	0.4017	0.5216	0.3224	0.5268	0.3783	2.025930686	2.101745931
16	7153264	rs11860538	T	G	T	0.6112	0.5836	0.501	0.5964	0.7096	2.059203698	2.965934807
3	140453817	rs872600	T	C	T	0.2496	0.4841	0.1518	0.4334	0.3538	1	1.40394542
16	84390658	rs11149647	T	C	C	0.0635	0.2738	0.127	0.3012	0.1851	1	1.013959305
21	19535832	rs2824670	T	A	T	0.5454	0.3487	0.3284	0.3837	0.3957	1.510353037	1.249474614
7	8555970	rs17404850	A	C	A	0.0038	0.0591	0	0.0905	0.0849	1.239486015	1.315093675
11	59134348	rs881833	A	G	G	0.2126	0.0634	0.0665	0.001	0.044	1	1.322350031
6	138359705	rs9376317	G	A	G	0.0416	0.1369	0.2302	0.1431	0.045	2.179666309	3.365010331
10	130419070	rs7894394	C	T	C	0.5023	0.7723	0.5337	0.6839	0.6851	1	1.003200574
19	52945170	rs1896644	G	A	A	0.0507	0.0821	0.3413	0.0398	0.18	1.32351705	1.326753124
3	82713305	rs7642215	A	G	G	0.0068	0.196	0.2103	0.1879	0.2239	2.083320153	1.586382304
7	97264584	rs10242746	G	C	G	0.6392	0.513	0.5694	0.2833	0.502	2.275440372	2.845581224
7	78617604	rs7799789	T	C	T	0.0847	0.0144	0	0.001	0.0051	2.288137254	2.107847923
3	32631914	rs17805183	C	A	C	0.0681	0.0144	0.0486	0.0268	0.0143	2.032787214	1.739921009
5	85167548	rs7720616	G	C	C	0.5499	0.9337	0.9742	0.9016	0.956	3.496756988	3.620704482
5	108828687	rs4320313	T	C	T	0.0242	0.3991	0.5089	0.2704	0.3333	2.780315121	2.631646804
1	119069110	rs1830853	T	C	T	0.1732	0.6239	0.3552	0.6879	0.5276	2.207615782	1.655853753
1	203319739	rs10128007	C	A	C	0.1301	0.0764	0.0952	0.1044	0.1227	1.206325846	1.473491945
6	28221816	rs10456362	A	G	G	0.2118	0.1196	0.128	0.1153	0.0828	2.78838058	2.511937414
3	34273351	rs12495188	A	G	G	0.7247	0.5677	0.755	0.505	0.547	2.711888016	2.439449587
11	131373754	rs444876	T	C	C	0.2738	0.6268	0.8452	0.5865	0.5818	1.118641763	1.691985015
19	419407	rs10408164	A	G	G	0.0212	0.1499	0.0397	0.2873	0.1524	3.620391775	3.612997546
17	77143460	rs4789949	T	A	T	0.1392	0.415	0.3175	0.3091	0.4427	1.716561628	1.457635973
20	57556969	rs13044688	T	C	C	0.7012	0.8401	0.8462	0.8489	0.818	1	1.398702572
3	189933794	rs9290925	G	A	A	0.7458	0.8012	0.5764	0.8837	0.8988	1	1.336601267
4	172032197	rs17056457	A	G	A	0.3374	0.0259	0	0.003	0.0051	2.914550768	2.565345467
8	59426765	rs4573256	G	A	A	0.3926	0.2867	0.6369	0.4433	0.5061	2.781874639	3.039437721
4	99828368	rs11727086	A	G	A	0.0151	0.147	0.001	0.2734	0.1554	1	1.08398288
15	63161538	rs626873	C	T	T	0.9493	0.7882	0.8026	0.9473	0.8067	1	1.062784718
3	179422340	rs734368	G	A	G	0.1959	0.0476	0.003	0.0656	0.0787	1	1.114201117
13	85566663	rs7328345	T	C	T	0.0749	0.2493	0.369	0.2535	0.4039	1.382563904	1.273757681
8	26902019	rs11135972	G	C	G	0.0772	0.3026	0.1954	0.4791	0.2843	1.795338938	1.240068715
3	38437968	rs2169552	G	A	G	0.3169	0.072	0	0.0636	0.0419	1.544111365	1.469075758
2	182289461	rs2035207	G	A	A	0.4902	0.5101	0.1597	0.6948	0.4499	2.297621948	1.877541271
7	105473360	rs4292623	A	T	A	0.2156	0.1398	0.25	0.0795	0.1247	1	1.596029636
4	54296381	rs17839071	A	G	A	0.3775	0.0591	0.1736	0.0348	0.3333	1	1.473135162
2	148538291	rs755365	C	T	T	0.6475	0.5115	0.4296	0.4553	0.547	2.579266804	2.801166134
10	116350061	rs1537489	T	C	T	0.3071	0.0303	0	0.004	0	1.347767097	1.448803366
19	53185531	rs17633799	A	T	A	0.0174	0.1081	0.0456	0.159	0.1217	3.701364772	3.201818096
21	45608537	rs2838515	A	G	G	0.2209	0.7248	0.7321	0.6223	0.5235	2.327779442	2.345315011
2	41979425	rs7572321	T	C	T	0.5265	0.3934	0.2708	0.4414	0.4284	1.931986349	2.183436307
17	49219447	rs10514981	T	G	T	0.1067	0.1888	0.2401	0.2008	0.092	1.860555144	1.710169734
12	4033491	rs17699211	C	T	T	0.9024	0.8559	0.9683	0.8946	0.7526	1.467203527	1.533394746
1	64125439	rs4643	A	C	A	0.0635	0.3329	0.2212	0.2336	0.1554	1.516471166	1.289996815
3	54316176	rs7619590	C	T	T	0.3018	0.3674	0.2986	0.5199	0.3589	1.534996279	1.075606672
8	56119291	rs16921396	A	T	A	0.0794	0.0288	0.006	0.0119	0.0041	2.554070044	2.787733148
15	99719773	rs4965217	G	A	A	0.0719	0.2277	0.2341	0.2187	0.2761	1	1.189020167
6	166606151	rs7758068	T	C	T	0.112	0.0403	0.1111	0.0318	0.1115	1.714704738	1.560194249
11	5843138	rs11039164	G	A	G	0.0242	0.1239	0.2321	0.1113	0.2076	1.105466068	1.239988693
12	52304399	rs11169953	C	T	T	0.5401	0.7248	0.4246	0.7068	0.6268	1.307697315	1.307901606
1	177218104	rs1293347	T	C	C	0.0083	0.0836	0.1171	0.168	0.182	1.753326447	1.367398664
15	80923685	rs7178809	A	G	A	0.0469	0.1254	0.0119	0.0875	0.135	2.571008281	2.062389129
3	116246069	rs17706517	T	A	T	0.1377	0.33	0.253	0.2624	0.2096	1.425418708	2.352687922
8	32195932	rs17705398	G	A	A	0.8525	0.9179	0.9792	0.833	0.8517	1.302613562	1.515086867
4	103138628	rs151411	A	C	A	0.2617	0.1167	0.0427	0.2107	0.0746	1	1.173706256
12	115627815	rs16945128	C	A	C	0.1384	0.0778	0.001	0.1193	0.0256	2.379237418	2.941473932
11	112949475	rs10502167	C	T	C	0.0061	0.1383	0.1617	0.0447	0.0992	1	1.093588469
7	108127580	rs10273997	C	A	A	0.152	0.464	0.4613	0.4314	0.5082	2.388392952	1.875694151
18	4838275	rs4389218	C	T	C	0.0681	0.183	0.373	0.0686	0.1616	1.379788364	1.482072231
14	59512393	rs7144633	C	T	C	0.0673	0.049	0.0774	0.1103	0.2147	1	1.241691677
6	18351530	rs9383372	T	C	T	0.1399	0.3573	0.3542	0.1988	0.4335	1	1.635346601
1	183116973	rs6699165	C	T	C	0.2375	0.0648	0.2192	0.0089	0.0521	2.385793402	1.760126917
12	89901617	rs10858888	G	A	G	0.152	0.245	0.1369	0.3529	0.1656	1.417804733	1.219999306
2	225456551	rs6436499	T	A	A	0.0885	0.2839	0.2014	0.329	0.2526	1	1.036761347
13	113271126	rs9604373	C	G	C	0.087	0.0115	0	0.001	0	1	1.182097438
8	49579542	rs970767	C	G	G	0.2337	0.1066	0.1677	0.0984	0.1104	1.883620233	1.672144558
12	72388839	rs4760754	T	G	T	0.3359	0.4568	0.4494	0.5845	0.5542	1.579500485	1.526691281
7	79991144	rs304763	G	A	A	0.2345	0.745	0.6647	0.5706	0.5327	1.068513667	2.065196289
14	84360887	rs17119233	C	A	C	0.0454	0.0994	0.3522	0.1163	0.229	1.61829116	1.847082727
10	9030765	rs7920897	A	G	A	0.0741	0.2233	0.13	0.2833	0.0726	1.823994001	1.270344055
14	59161916	rs11629363	A	G	A	0.1679	0.4236	0.5129	0.4324	0.2689	1.45147621	1.111961781
1	164948645	rs1419069	G	T	T	0.3094	0.0418	0	0.0169	0.0072	1.428201141	2.636124415
12	131240111	rs2695899	G	C	C	0.733	0.987	1	0.999	1	1.552610676	1.477068399
6	18207333	rs214600	T	C	T	0.3555	0.3444	0.2222	0.341	0.501	1.722723739	1.875464615
3	1364796	rs265795	G	C	C	0.7943	0.9697	0.999	0.9612	0.9427	3.162325874	2.944094514
13	103605704	rs7328579	C	G	C	0.2927	0.2839	0.251	0.2753	0.3364	1	1.158288607
2	102557514	rs2190364	C	G	G	0.1331	0.3156	0.1647	0.2565	0.2188	1.581655592	1.71296779
7	122750042	rs10223940	G	T	T	0.5734	0.5418	0.3581	0.4026	0.4806	1.140143074	1.311069797
14	22611467	rs7143714	C	T	T	0.5083	0.6052	0.5248	0.7247	0.7065	2.425552311	2.654544973
5	99952136	rs492880	G	C	C	0.5651	0.1628	0.1607	0.2356	0.2086	1.919378272	1.989840251
6	159864908	rs7749135	G	T	T	0.2428	0.2262	0.0139	0.2883	0.1973	1	1.296556623
4	118723245	rs11562874	C	T	C	0.0998	0.0807	0.1022	0.1233	0.0675	1	1.378753195
8	73231564	rs13275862	G	A	G	0.1483	0.0591	0.002	0.1312	0.0583	3.704287504	3.354521031
1	51284905	rs11205773	T	C	T	0.0976	0.0706	0.0784	0.0974	0.0593	1.045749476	1.454010279
9	118506861	rs7045256	T	A	T	0.084	0.0965	0.001	0.0547	0.0174	2.224612248	1.713165641
13	96258410	rs7319952	A	G	A	0.3389	0.2277	0.1548	0.3628	0.2526	1.772269602	1.644359578
12	10805207	rs16922807	T	C	T	0.0688	0.0029	0.003	0.001	0.0123	1	1.127953188
1	61274963	rs7552636	C	T	C	0.1808	0.0288	0	0.0258	0.0082	1.593882242	1.7244622
9	27456406	rs1373536	C	G	C	0.1747	0.1095	0.0288	0.1511	0.0879	1	1.133892597
9	35867901	rs10814288	G	A	G	0.1551	0.2594	0.3601	0.2217	0.1667	2.57433333	1.951303934
12	110454390	rs7295290	C	T	C	0.093	0.0764	0	0.1024	0.0706	1	1.601499693
3	171606662	rs9827905	T	G	G	0.4614	0.6758	0.8472	0.5358	0.7035	1.499879635	1.414298634
6	139519359	rs1927340	T	C	C	0.1172	0.3199	0.8075	0.2932	0.3998	1	1.397535674
1	115742866	rs17033449	G	T	G	0.0431	0.0202	0.0188	0.0209	0.0153	1.780962222	1.016448216
4	15257488	rs10027043	T	C	C	0.1256	0.2608	0.004	0.3897	0.2331	1.373194454	1.507342946
4	182065180	rs6824986	G	A	G	0.466	0.5115	0.6994	0.7346	0.7137	1.763877228	1.826595938
9	75602903	rs7856728	A	G	G	0.2595	0.0821	0.0377	0.1243	0.0736	1.569394909	2.243539732
17	72267520	rs4789050	T	C	T	0.4289	0.5259	0.756	0.3499	0.4806	1	1.170341316
14	68796799	rs7147852	C	T	T	0.7716	0.3559	0.501	0.4235	0.3671	2.179161223	1.617201614
2	99570707	rs10167015	G	A	G	0.6263	0.4337	0.125	0.2594	0.3313	1	1.361675386
18	36598772	rs9961264	G	A	G	0.3767	0.0259	0.006	0.001	0.0153	1.857427501	2.431788363
13	84523003	rs9546549	C	T	C	0.1286	0.0836	0.003	0.0765	0.0235	1.03844273	1.501500046
11	102800914	rs4754052	T	C	C	0.1074	0.1585	0.1964	0.1789	0.1278	1.85915992	1.463340747
2	44685685	rs698793	G	A	A	0.1573	0.2291	0.6885	0.2753	0.1748	1.740406927	1.626655082
12	18236023	rs12302221	T	A	T	0.1233	0.0821	0.002	0.1322	0.089	1.355117881	2.065604554
10	15407466	rs11259630	T	C	T	0.1271	0.0086	0	0.001	0	1.301017389	1.225424521
15	101607513	rs2925201	T	C	C	0.1921	0.2421	0.4683	0.0765	0.1237	1.162977961	1.966646384
2	106481445	rs3769499	G	A	G	0.0242	0.0072	0.1042	0.0348	0.047	1	1.203974061
1	91629908	rs10922973	G	A	G	0.0605	0.2608	0.2083	0.2843	0.3497	1	1.548144615
9	116373700	rs482318	C	T	C	0.6861	0.7695	0.9871	0.6879	0.8262	1	1.534130106
18	71431348	rs4243346	C	T	T	0.289	0.2853	0.2163	0.4374	0.5174	3.457160294	2.871707235
16	22152450	rs11862108	A	G	A	0.4009	0.0706	0	0.0447	0.0746	1	1.687344606
20	50680733	rs6013373	A	G	G	0.0325	0.0793	0.0228	0.1402	0.0225	1	2.253694473
2	60716308	rs13024177	G	C	G	0.112	0.1614	0.003	0.2614	0.0695	1.43161953	1.237405713
12	129225749	rs11059862	T	C	T	0.0983	0.0173	0.1111	0.0229	0.0419	1.512909766	1.144943056
9	92183196	rs12351118	C	T	C	0.4372	0.2478	0.0169	0.2972	0.2761	1.357235058	1.237288827
4	68619601	rs4986942	G	A	G	0.087	0.0908	0.0069	0.0815	0.0675	1.044480256	1.50440641
2	115683514	rs12623982	C	T	C	0.2428	0.2104	0.3562	0.2475	0.2117	1.723047078	1.783084119
12	88953561	rs3782181	C	A	C	0.2035	0.8271	0.7083	0.7863	0.7791	2.63238939	3.137289591
2	121440637	rs11122806	G	A	G	0.0991	0.4625	0.7659	0.6809	0.8793	1	1.066965517
6	13650971	rs6458997	C	T	T	0.5348	0.4611	0.8363	0.6203	0.6922	1	2.213298891
12	20083114	rs11830665	A	G	A	0.0741	0.0865	0.0198	0.1282	0.2444	1.131150109	1.900875956
3	134938114	rs6769779	T	C	T	0.1649	0.3199	0.2907	0.4195	0.4182	3.603415898	3.683906444
3	110133332	rs2669100	C	T	C	0.1921	0.0591	0.0585	0.0169	0.0767	2.357222304	2.352427234
18	63461753	rs9961566	C	T	T	0.7012	0.9769	0.9544	0.997	0.9785	1.494722618	1.414929504
3	169958552	rs1684885	A	G	G	0.1589	0.1614	0.1141	0.1899	0.1084	2.854065408	3.036937123
5	54718022	rs230755	C	G	C	0.1309	0.3069	0.3919	0.2793	0.3681	1	1.375728737
1	33119593	rs2934766	A	G	A	0.5915	0.7767	0.8938	0.9682	0.9407	1.137983789	1.125361825
1	187600023	rs6662115	C	T	T	0.7973	0.6412	0.8234	0.6541	0.7914	2.503167223	2.389796654
11	73044243	rs625572	A	G	G	0.152	0.1484	0.2679	0.1531	0.3303	2.51712051	2.251802772
2	36498366	rs2552043	G	C	G	0.3268	0.0245	0.0308	0.001	0.0348	1.545416202	2.33402189
12	53500042	rs7308390	C	T	C	0.1589	0.134	0.1508	0.0606	0.1063	2.430878566	2.147009826
4	25432828	rs13131313	A	G	A	0.1309	0.2061	0.1806	0.1123	0.2618	1.674751804	1.578764822
2	228894825	rs6436747	A	T	A	0.4902	0.379	0.2222	0.333	0.5112	2.374516147	2.029763258
14	102609593	rs1190584	C	T	C	0.2443	0.8084	0.9177	0.8022	0.7076	1	1.514555148
12	99643543	rs923725	C	T	T	0.3343	0.7983	0.9306	0.7197	0.8384	2.230824028	1.99966073
1	15677932	rs7532826	A	G	G	0.3835	0.5259	0.7639	0.5358	0.5112	2.027056321	1.746264007
15	48071151	rs512255	A	G	G	0.4191	0.3746	0.2351	0.3668	0.365	1.299636492	1.115314815
7	19331464	rs11976207	A	G	A	0.6097	0.1369	0.1935	0.0557	0.1769	1.300341988	2.015236853
16	68185160	rs7193701	G	A	A	0.6278	0.7896	0.9008	0.839	0.7935	1.379136267	1.02633819
2	238502591	rs10929236	A	G	A	0.1067	0.2334	0.5208	0.2366	0.2975	1.76374721	1.079022439
3	191274776	rs1581573	C	G	G	0.115	0.2277	0.1935	0.3052	0.2924	2.273961789	1.896097554
10	132904378	rs11017720	C	G	C	0.0726	0.0519	0.001	0.0865	0.0603	1.344223685	2.006898399
11	85470941	rs592712	A	G	A	0.6505	0.549	0.7054	0.6839	0.593	2.080754932	2.560511732
1	229019455	rs16849127	T	A	A	0.9198	0.951	0.6865	0.997	0.9427	1	1.263284482
7	129394491	rs13438321	T	G	T	0.2481	0.1441	0.1429	0.1421	0.1902	1.656740662	1.299017243
10	8851856	rs2483934	C	A	C	0.4766	0.8329	0.9454	0.84	0.8906	1.726916244	2.442369003
20	7744461	rs16993982	T	C	T	0.0756	0.1311	0.1518	0.1541	0.1575	1	1.741219172
1	238622114	rs12411187	G	A	G	0.0719	0.1772	0.1349	0.0586	0.3425	2.449565178	2.037227497
3	133992740	rs9289464	G	C	G	0.0983	0.0591	0.3125	0.0606	0.1063	2.243588878	1.690208206
13	109292300	rs16972849	T	C	C	0.736	0.9352	0.996	0.9423	0.8507	1.78963158	2.573317776
2	62598031	rs3922971	A	G	A	0.2958	0.3919	0.5685	0.2256	0.4877	1.383863647	1.703580677
9	24130369	rs16908066	C	G	C	0.2474	0.085	0.0188	0.1938	0.091	1.96832473	1.859898363
14	59432103	rs17095476	A	T	A	0.2073	0.1282	0.2192	0.1352	0.1207	1.269030175	1.004105204
4	180655625	rs17746001	C	T	C	0.0159	0.1599	0.0605	0.0557	0.09	1.94193244	2.617631216
4	109923282	rs1425359	T	C	C	0.379	0.1297	0.001	0.1392	0.1115	1.920604748	1.76178511
5	44393569	rs10512852	C	T	C	0.1505	0.0965	0.001	0.1183	0.0838	1.682199761	1.525826765
17	45018463	rs1052586	T	C	T	0.4289	0.4986	0.5704	0.4891	0.4888	1.338316389	2.09826259
13	92556834	rs9556131	T	A	A	0.4236	0.7767	0.7252	0.8867	0.8855	2.064058428	2.254544562
1	196281802	rs2181948	T	C	T	0.118	0.5231	0.7093	0.5229	0.635	2.741574276	2.365425919
1	31102633	rs606086	A	G	G	0.0219	0.1268	0.1438	0.1789	0.0491	1.595536561	1.451432224
3	5811457	rs9857840	T	A	A	0.4803	0.9395	1	0.9861	1	1.076547866	1.416703579
9	7694484	rs842301	T	C	C	0.1808	0.17	0.1915	0.327	0.1033	2.324580676	2.151453223
6	40797303	rs4714390	A	C	A	0.7179	0.6513	0.4554	0.6113	0.6575	1.247249612	1.431869041
17	50304004	rs1503050	A	C	A	0.0719	0.1585	0.0764	0.0775	0.1012	1.483854716	1.193597491
1	12373748	rs6685273	C	T	C	0.0038	0.0447	0	0.0716	0.0092	1.486223137	2.018279968
1	8393218	rs7518563	A	G	G	0.3843	0.3847	0.2222	0.5099	0.5153	2.776613468	3.022196554
15	46124136	rs10153018	C	T	C	0.2103	0.2767	0.369	0.3688	0.2791	1.317073926	1.343776044
6	169421061	rs1998041	A	G	G	0.4077	0.451	0.5506	0.5129	0.2495	3.027119425	2.668900666
13	40421099	rs3012139	C	T	C	0.6876	0.3761	0.2897	0.4533	0.3937	1	1.528664368
1	176736122	rs10798481	T	G	G	0.4766	0.7392	0.9454	0.6064	0.6104	2.227581404	2.384546214
12	29386296	rs1862996	T	C	C	0.3094	0.317	0.3194	0.3668	0.3354	1	1.497397493
1	176268044	rs10798450	T	C	C	0.4864	0.4726	0.4514	0.4871	0.3517	1	1.356847405
11	11428106	rs4406819	C	T	C	0.326	0.2781	0.4554	0.1302	0.32	2.002459079	1.652093049
12	129660497	rs1486630	T	G	T	0.4637	0.5476	0.624	0.492	0.4816	2.390262486	1.843820024
1	37504670	rs694219	A	G	A	0.3759	0.1081	0.0089	0.1352	0.2342	1	1.123382941
3	147672472	rs1350959	T	C	C	0.0197	0.3415	0.1617	0.3996	0.3313	1	1.499873637
21	32844542	rs4816397	A	C	C	0.0325	0.1268	0.1379	0.2306	0.1524	1	1.370507356
12	122044967	rs11043181	T	A	T	0.062	0.2565	0.0813	0.1302	0.3333	1	1.102375177
14	99480956	rs2026115	C	G	C	0.4493	0.4741	0.1746	0.7306	0.4816	1.142515712	1.135603537
5	123126976	rs13174485	G	A	A	0.6823	0.719	0.8075	0.7187	0.6933	1.851853153	2.398096461
1	182777405	rs6679583	A	G	G	0.3843	0.8415	0.872	0.9185	0.774	2.166353566	1.443760508
2	28645948	rs12478126	C	T	C	0.3699	0.6715	0.6131	0.5338	0.3937	1.009343907	1.2646894
2	213065294	rs1521649	C	T	C	0.0787	0.5	0.7867	0.4592	0.3221	1	1.202513054
13	54348660	rs17088871	T	C	T	0.3608	0.062	0.0823	0.0437	0.1012	3.450839991	3.070117457
3	76550671	rs12488788	G	A	A	0.7602	0.6556	0.6399	0.5775	0.6503	1	1.430416358
19	18782377	rs876982	A	G	A	0.907	0.6758	0.6736	0.6223	0.6462	1.275822119	1.31489381
1	67497878	rs7524757	G	T	G	0.3767	0.0519	0.0308	0.0239	0.0419	1	1.379146428
2	114737694	rs13411523	A	G	A	0.795	0.3473	0.0972	0.2684	0.3558	1	1.306789087
12	124483614	rs11608738	C	G	C	0.171	0.0793	0.002	0.0785	0.1329	1	1.050510831
6	117609529	rs2778	A	G	A	0.0991	0.4236	0.3889	0.3797	0.2311	1	1.861085478
10	120143158	rs1473141	G	A	G	0.3812	0.3256	0.5843	0.4155	0.4223	1.720742088	1.896614342
22	26222247	rs8143030	T	C	C	0.6225	0.6888	0.6706	0.7177	0.7505	2.059149685	1.986395536
5	10145913	rs10474860	G	A	G	0.0598	0.2089	0.5238	0.165	0.2699	2.684872846	2.522138243
9	113229411	rs17806765	A	C	A	0.0439	0.2017	0.0734	0.1948	0.1483	2.022072672	2.021587963
11	126163064	rs8177375	A	G	A	0.1331	0.0634	0.1359	0.1143	0.1411	2.548189582	2.228138527
16	9574513	rs9930665	A	G	G	0.1218	0.1945	0.0972	0.2575	0.135	1.194582719	1.343995565
1	81813866	rs12731404	G	A	G	0.5477	0.5663	0.3581	0.5497	0.4018	2.290981656	2.218789758
13	70601864	rs1441543	C	T	T	0.3374	0.0735	0.0883	0.0934	0.1084	1	1.143993385
3	115650448	rs4378954	T	C	C	0.3918	0.1052	0.0159	0.0845	0.0286	1.469897726	1.535882518
2	16431781	rs16982164	G	A	G	0.2663	0.0879	0.004	0.0915	0.1431	1.841017218	1.876405417
15	66352654	rs16949369	A	G	G	0.8011	0.9755	0.9792	0.9751	0.9366	1	1.038296242
20	16150464	rs6043775	T	C	T	0.171	0.33	0.7103	0.3698	0.4049	1.327326817	1.960131502
9	125954349	rs10985900	T	C	T	0.0643	0.0403	0	0.0586	0.0051	1.581465649	1.192046947
20	57861517	rs462657	G	C	G	0.2345	0.0216	0	0.0099	0.0204	1	1.69663731
5	152508002	rs17114070	A	T	A	0.0061	0.0793	0.0397	0.1292	0.1544	1.932984268	2.290337172
1	30756280	rs396577	A	G	G	0.0696	0.5159	0.3294	0.2734	0.3865	1.719569108	1.922800167
3	6869361	rs7627670	C	T	C	0	0.0058	0	0.0139	0.001	1.082391792	1.932319618
16	13467705	rs2051738	T	C	T	0.0189	0.4006	0.5387	0.3191	0.4438	1.507866385	1.421052337
1	229044892	rs16849180	G	A	G	0.1044	0.0303	0.0704	0.0268	0.0573	3.385099484	2.562917372
21	43850587	rs17114906	T	C	C	0.9463	0.9669	1	0.9543	0.9877	1	1.602624656
5	68060579	rs35248	T	C	T	0.0076	0.196	0.1012	0.1312	0.1442	2.318803792	1.100318631
20	23482396	rs3004110	C	T	C	0.1483	0.3991	0.2371	0.4722	0.4233	2.672789544	2.634975179
16	7227735	rs7194727	T	C	T	0.1331	0.2003	0.0159	0.3072	0.1503	2.4782071	3.305445143
4	181395417	rs7698222	C	T	C	0.1399	0.0101	0	0.005	0.001	1.291403166	2.326601737
5	72394735	rs7709974	A	G	A	0.7088	0.8055	0.5228	0.675	0.7945	2.074630252	1.226942755
2	12730752	rs939217	A	G	G	0.177	0.2277	0.6409	0.0109	0.1462	1.659164986	1.724744422
11	36952592	rs10836640	A	G	A	0.0628	0.3386	0.2431	0.3718	0.2802	1.902149789	2.058839215
16	11277118	rs744380	C	T	C	0.0779	0.0663	0.1161	0.0825	0.047	3.718170389	3.220100167
2	140360216	rs16842634	A	G	A	0.3056	0.0548	0.0437	0.0348	0.0849	1.464405775	1.250922229
2	20889754	rs340596	C	T	T	0.289	0.5245	0.5099	0.5795	0.5787	1.788037014	1.05861186
16	78548310	rs2667608	G	A	A	0.2194	0.0173	0.129	0.0308	0.1718	1.641014277	1.319721501
17	17308009	rs8080681	T	C	C	0.5386	0.8617	0.8948	0.8807	0.8558	1	1.226478611
18	34304107	rs4799431	C	T	T	0.4554	0.4481	0.6736	0.506	0.4765	1.570904607	1.40044656
19	10610236	rs1048287	A	G	G	0.8086	0.9438	0.999	0.8926	0.9918	1.610272046	1.411455393
1	205543862	rs1891506	G	A	A	0.41	0.3487	0.2163	0.2097	0.4468	1	1.00390842
15	68615959	rs16951777	A	G	A	0.1475	0.0144	0.0159	0.0219	0.002	2.190916825	1.325871417
15	84580156	rs11259933	G	A	A	0.1694	0.2752	0.2798	0.4682	0.4151	1	1.047928531
11	36920745	rs11033863	C	T	C	0.4501	0.0519	0	0.0149	0.0112	2.30879887	2.098162067
11	11316049	rs10831575	A	C	C	0.4259	0.4841	0.5278	0.3489	0.4622	1.890235408	1.766544282
1	185771469	rs6690559	G	A	A	0.671	0.9712	0.994	0.9911	0.9622	1	1.107615074
7	119629936	rs7786300	T	C	C	0.5068	0.951	0.9911	0.996	0.9959	1	1.012775121
3	174329349	rs471474	A	G	G	0.121	0.245	0.1349	0.4423	0.2556	1.042789635	1.126715772
10	103996576	rs733283	A	T	T	0.1467	0.3674	0.2262	0.4026	0.5	1	1.082367954
14	38216156	rs12892785	T	C	T	8e-04	0.0317	0	0.0736	0.0297	1	1.38254231
1	22952823	rs158762	A	G	G	0.2617	0.7939	0.8065	0.7773	0.7791	2.854046092	2.221725632
11	113645877	rs6589396	A	T	A	0.2625	0.2709	0.4444	0.1759	0.2474	1	1.165230841
5	153959853	rs283453	C	T	C	0.059	0.085	0.003	0.0875	0.1135	2.699010367	2.746437602
16	6680426	rs1558564	T	A	A	0.2035	0.2133	0.1756	0.2425	0.1677	1.836005859	1.484677234
4	190044851	rs7673776	T	A	T	0.7731	0.8833	1	0.8171	0.9305	2.308706091	1.50988855
7	67833590	rs10252601	C	T	C	0.1384	0.0807	0.0923	0.0447	0.0102	2.14364245	2.788339485
1	212408261	rs10779576	G	C	C	0.0424	0.1787	0.2212	0.2018	0.3579	3.240156973	2.719354552
13	104672548	rs2175694	A	G	G	0.1278	0.3329	0.3938	0.4563	0.5194	2.228018567	2.250956635
3	148927711	rs3816893	A	T	T	0.9266	0.938	0.9573	0.9205	0.9468	3.215138869	3.055900409
5	35451872	rs6893753	C	A	C	0.2844	0.2839	0.3214	0.0905	0.3006	1.531568591	1.801657105
14	59921494	rs1253128	T	G	G	0.9145	0.9971	1	0.999	1	1.494735552	1.308659768
2	65902188	rs1345351	G	A	A	0.4493	0.3516	0.3621	0.4781	0.5102	1	1.065528687
5	114462355	rs2974617	C	T	T	0.1293	0.036	0.0744	0.0378	0.0061	1.057461867	1.368953998
3	1822085	rs7634037	T	C	T	0.5953	0.3285	0.245	0.1769	0.2086	1.195009927	1.430937157
3	95032890	rs9869968	C	T	C	0.1195	0.0086	0.001	0.001	0.001	3.187542117	3.34172595
5	140646831	rs612006	A	G	A	0.413	0.3127	0.2619	0.3161	0.2607	1	1.051453207
1	229508905	rs238099	T	C	T	0.1437	0.3818	0.7073	0.4791	0.6748	1	1.466318124
1	94442739	rs743113	T	C	C	0.5454	0.6239	0.8115	0.6412	0.7832	1	1.112668236
12	82288072	rs10778835	T	C	T	0.6936	0.4755	0.6369	0.5099	0.682	2.509640027	2.755623681
18	39297207	rs16975228	T	C	T	0.0371	0.0893	0.001	0.1292	0.0532	1	1.250773099
6	74580438	rs1437567	G	T	T	0.2905	0.0317	0	0.0109	0.0307	1.438617518	1.024128083
8	15691703	rs1840420	A	G	G	0.087	0.0994	0.0565	0.0398	0.0358	2.640428153	2.725163597
5	80060016	rs33013	G	A	G	0.3427	0.4236	0.5704	0.327	0.2086	3.006590324	2.99077929
6	151739810	rs9371517	G	T	T	0.118	0.5317	0.2579	0.5865	0.4888	2.941858772	2.358319304
5	117494640	rs10079352	G	A	A	0.0454	0.621	0.9772	0.4493	0.592	1	2.183941295
2	212526025	rs17335518	A	G	A	0.2474	0.3357	0.0397	0.4642	0.3241	1	1.879133403
5	58313593	rs10040847	C	A	A	0.9803	0.8919	0.9444	0.8728	0.862	1	1.670309184
3	179568847	rs7651639	T	C	T	0.6437	0.4467	0.7232	0.4056	0.4468	2.097752947	1.964596836
8	33082036	rs4733412	C	A	A	0.3585	0.5663	0.2996	0.7445	0.4755	1.692480451	1.285001226
13	76441391	rs7335875	C	G	C	0.4614	0.2205	0.2411	0.2147	0.1278	1.803813699	2.909385662
13	32983250	rs472817	G	A	G	0.6929	0.438	0.6687	0.4105	0.5143	1	1.679360083
13	71889975	rs7333279	T	A	T	0.7504	0.8746	0.9097	0.828	0.8303	1	1.185884579
5	120647294	rs3853396	T	C	T	0.6551	0.5677	0.4534	0.3887	0.4192	1	1.010159414
9	108620328	rs7869341	T	C	C	0.705	0.7738	0.5198	0.9324	0.8476	1.892075381	1.658684383
10	25689276	rs11014525	G	T	G	0.1944	0.0231	0	0.001	0.0031	1	1.396688681
1	97265741	rs54790	T	C	T	0.1218	0.3991	0.4544	0.326	0.4969	1.366075161	1.357269635
9	3971746	rs585217	T	G	T	0.2859	0.183	0.0149	0.2356	0.0777	1.508437116	1.261024066
7	111113591	rs10267033	G	A	A	0.4917	0.9207	1	0.9085	0.9857	1	1.690862575
2	206496702	rs918058	A	C	A	0.2912	0.2896	0.4573	0.504	0.4601	1.999354789	2.078978795
5	26931125	rs1479682	T	C	T	0.1747	0.0735	0.1756	0.0686	0.1166	2.573608016	2.380986638
11	120610584	rs751368	T	G	T	0.6331	0.5663	0.3512	0.5596	0.545	1	1.239836009
18	54341408	rs557612	C	A	A	0.3601	0.0346	0	0.002	0	1	1.504193873
10	26212465	rs7918880	G	A	G	0.3646	0.5187	0.624	0.5596	0.5808	1	1.169155656
18	902328	rs2846581	C	T	C	0.8585	0.6499	0.6488	0.7187	0.7045	1.91093185	1.43210755
10	5301698	rs11253067	C	T	T	0.6936	0.9164	0.9871	0.8897	0.8824	1.228045194	1.807875808
2	223838450	rs6717772	G	A	G	0.1634	0.0908	0.003	0.1213	0.0808	1	1.693717938
1	83138034	rs319672	A	G	A	0.2466	0.1902	0.2073	0.3012	0.3466	2.298907149	1.928074564
3	107988615	rs16854378	C	T	C	0.0832	0.0303	0.1161	0.0298	0.0706	1	1.040126518
5	9310170	rs36100516	T	C	T	0.056	0.1974	0.2212	0.3032	0.2229	1.782795028	1.522379767
14	78538082	rs17106798	C	T	C	0.0688	0.0288	0.0694	0.0239	0.09	1.094575066	1.566568451
6	1825466	rs9328071	T	G	T	0.1498	0.3256	0.3413	0.2992	0.3507	1.321491586	1.862569669
16	12234773	rs350272	C	A	C	0.761	0.6585	0.9107	0.5765	0.5849	2.239693241	1.777860648
10	83089643	rs265537	A	G	G	8e-04	0.013	0.001	0.0089	0.001	1	1.756216102
18	48951046	rs321881	T	C	C	0.2859	0.1873	0.0417	0.2674	0.1994	1	1.035820201
10	61584835	rs4948368	G	T	G	0.2988	0.2133	0.0258	0.3777	0.2618	1	1.102608268
6	62917984	rs9354810	T	A	T	0.4297	0.4683	0.5744	0.6571	0.4479	1.860006005	2.234586616
19	15297576	rs7245563	C	T	C	0.6165	0.1729	0.2758	0.16	0.1575	1.601225234	1.406459109
8	1130538	rs4268146	T	C	T	0.1551	0.6542	0.4117	0.5944	0.4294	1	1.637340451
19	28938290	rs8182556	C	T	T	0.2141	0.1542	0.1567	0.1988	0.4571	2.125092888	2.134501733
1	83108871	rs6674627	T	A	T	0.0083	0.0908	0.0714	0.1342	0.1564	1.229481335	1.291981331
9	19995212	rs9298805	T	C	C	0.3215	0.2046	0.3859	0.1392	0.3252	1.188303565	1.169536021
5	100250269	rs10213733	T	C	T	0.2042	0.0072	0	0.004	0	1.807624136	2.563304339
16	56561494	rs370151	T	G	T	0.028	0.4193	0.3919	0.4095	0.2311	1	1.202780889
10	36294152	rs1528006	G	A	G	0.4342	0.6398	0.4494	0.839	0.7761	1	1.2997079
6	13782620	rs1062066	G	A	G	0.1475	0.2464	0.3591	0.325	0.271	1	1.318512599
22	17990852	rs5747211	G	A	G	0.152	0.2205	0.4444	0.1193	0.1012	3.016289153	2.695328789
6	72221973	rs476903	C	T	T	0.6747	0.5807	0.4266	0.5159	0.3538	1.78859027	1.293351606
16	86038884	rs8045539	C	T	T	0.6483	0.8573	0.8591	0.7594	0.8671	1.773528118	1.783367878
5	12326658	rs1001442	C	T	T	0.0741	0.013	0.0308	0.007	0.0112	2.282829836	1.581039762
2	224737114	rs16865284	C	T	C	0.0514	0.1009	0.25	0.0109	0.0726	1	1.613610088
7	69564041	rs17141191	T	C	C	0.8654	0.9294	0.9177	0.9602	0.9397	1	1.218060512
7	155717829	rs11765120	A	C	A	0.2829	0.7262	0.7619	0.8032	0.6186	1.315872545	1.322851945
22	27445437	rs738161	C	A	A	0.3661	0.2723	0.127	0.4304	0.2393	1.061018504	1.482130714
13	27272502	rs2094499	C	T	C	0.3699	0.7579	0.9603	0.6829	0.6145	2.077583511	1.788011185
1	57780985	rs267642	T	G	T	0.1218	0.0375	0.0397	0.0696	0.1759	1	1.210047519
1	60070656	rs12097087	A	G	A	0.1278	0.0072	0	0.001	0	2.273205767	2.834957799
8	18066126	rs10888150	T	C	T	0.1778	0.4957	0.4881	0.5716	0.4162	1.365314003	1.017820799
3	156363242	rs2136690	A	G	A	0.2005	0.6859	0.8234	0.5785	0.4376	2.00490366	2.509550376
3	29498759	rs9866603	A	T	A	0.0356	0.0432	0.249	0.0288	0.0654	1	1.143431557
10	19393375	rs10826950	C	A	C	0.5136	0.5447	0.2718	0.494	0.4325	1	1.187945467
7	24463875	rs12531310	C	A	C	0.1157	0.2392	0.0407	0.2396	0.1963	1.434382466	1.521450902
16	63120645	rs198007	G	T	G	0.261	0.9251	0.9613	0.9304	0.8139	1	1.079321477
2	211436065	rs6714124	C	T	C	0.5908	0.3689	0.2946	0.4881	0.5573	1	1.056635162
2	217317765	rs6744504	A	G	A	0.0575	0.0476	0.0079	0.1054	0.2249	1	1.575740639
8	78810097	rs11994847	T	G	T	0.0794	0.1254	0.3085	0.1054	0.1442	1	1.025361463
1	112661275	rs365551	C	T	T	0.3835	0.4957	0.3819	0.6064	0.5133	1.234136339	1.02180427
19	57160672	rs10403208	C	T	T	0.2821	0.33	0.1389	0.3489	0.2873	1	1.342874422
4	78335246	rs1550601	A	G	A	0.4705	0.3127	0.369	0.3181	0.4254	1.538613325	1.667556864
22	23855522	rs5759867	A	G	G	0.034	0.1844	0.3115	0.1262	0.1728	1	1.764370245
11	114987235	rs3952715	A	G	A	0.1316	0.1542	0.1498	0.2396	0.2065	1	1.70150264
9	83552800	rs4493980	A	G	G	0.4395	0.4914	0.4355	0.3479	0.1483	1.671462161	1.614634912
6	124461658	rs4895431	T	C	C	0.9327	0.9568	0.9127	0.998	0.9693	1.961204514	2.477574229
1	158558226	rs41494845	T	C	T	0.1324	0.0303	0	0.0219	0.0409	1.618056858	2.081757262
1	96999259	rs6673207	G	C	G	0.6853	0.3818	0.2163	0.3688	0.5971	2.490203792	2.12604837
5	142657021	rs17287758	G	A	G	0.0734	0.1023	0.001	0.172	0.1503	1.491624178	1.719784973
4	21611890	rs9994753	T	C	T	0.1611	0.0706	0.0069	0.1252	0.0593	2.914086097	2.967592308
14	75908780	rs909220	G	A	G	0.7065	0.3718	0.6538	0.4225	0.4458	1.697914052	1.041088456
13	103828605	rs16961479	C	T	C	0.003	0.1484	0.1994	0.0497	0.0634	1	1.418601778
10	32266448	rs1775739	G	A	A	0.1589	0.013	0	0.001	0	1.518256542	1.277229034
2	220228371	rs10177476	A	G	G	0.7179	0.451	0.4206	0.4453	0.5061	2.029665976	1.188238108
13	21285009	rs6490605	A	G	G	0.4486	0.5548	0.7857	0.2306	0.5317	1.489129632	1.823743358
5	103216823	rs17155929	T	C	T	0.2451	0.0259	0	0.0209	0.0051	1	1.281774187
18	56213438	rs11152081	A	G	G	0.3631	0.4265	0.5	0.334	0.4284	1	1.041272855
6	165552905	rs13437162	C	T	C	0.0855	0.0476	0	0.0855	0.0327	1	1.477286561
4	8289807	rs9985550	A	G	G	0.2632	0.3372	0.1825	0.4881	0.2648	1.232475739	1.370015349
13	110845060	rs9521642	G	A	G	0.084	0.3573	0.0734	0.2575	0.1738	1.951218003	1.728558587
6	21034747	rs12198160	A	G	A	0.0151	0.147	0.0109	0.174	0.1227	2.059632307	1.928733042
5	124996711	rs1000318	G	C	G	0.4175	0.6772	0.7262	0.7137	0.7812	1.66038133	1.214508698
12	97543091	rs6538781	A	G	G	0.7171	0.3862	0.3889	0.4602	0.3149	1.98464951	1.101741301
17	71746148	rs2620034	G	A	G	0.6044	0.5115	0.2877	0.4473	0.4939	1.627718609	1.743227512
7	22725414	rs1548418	C	A	A	0.1286	0.304	0.7004	0.0447	0.3456	2.071432908	2.31461482
3	35286613	rs17693202	T	C	T	0.2534	0.2824	0.0724	0.1799	0.2209	2.028632248	1.412277825
22	45906107	rs17641143	T	C	T	0.0424	0.0476	0.002	0.0944	0.0102	1	1.319436016
17	55507341	rs11079300	A	G	A	0.6596	0.7983	0.8353	0.7644	0.7689	1.923798428	1.521326117
9	17636471	rs10963173	T	A	A	0.9826	0.987	0.996	0.9732	0.9693	1.430553364	1.264274931
5	118060629	rs6866382	G	A	G	0.4365	0.0288	0	0.008	0.0061	2.222058688	1.658693332
6	63045976	rs7762267	T	C	C	0.6997	0.8602	0.8333	0.8738	0.7372	1.086480677	1.387343807
8	41563685	rs1137177	G	A	G	0.0159	0.2954	0.0794	0.2823	0.3231	1.749096514	1.751096246
19	30201323	rs16963159	G	A	G	0.261	0.3357	0.4504	0.2684	0.3548	1.081852159	1.371501165
3	149900094	rs6802313	C	G	C	0.5688	0.3026	0.3135	0.3121	0.3569	1	1.217200926
6	130995604	rs9402266	C	T	C	0.3222	0.3847	0.5764	0.4493	0.5603	1.892493557	1.292764298
2	40608306	rs4952410	C	T	C	0.7451	0.4164	0.1627	0.5398	0.4162	2.169219111	1.790304245
9	4046886	rs4741877	T	C	T	0.0371	0.2464	0.2619	0.4066	0.4121	1	1.185791797
15	80104848	rs4264353	C	G	C	0.056	0.0072	0	0.002	0.001	1.12992521	1.544002828
7	66987667	rs6460366	C	T	C	0.0552	0.1225	0.005	0.0805	0.1196	3.742093486	3.6506859
13	23203448	rs12868447	C	T	T	0.236	0.8026	0.7173	0.8121	0.8507	1.508267784	1.279298131
1	58784150	rs10493240	G	T	G	0.348	0.2061	0.4147	0.2048	0.2045	1	1.248723053
2	175844	rs436925	C	A	C	0.2345	0.1657	0.1359	0.162	0.093	2.668774106	2.454927657
12	93016481	rs4760467	C	G	C	0.6127	0.7017	0.8413	0.6849	0.7311	3.675553511	3.197478769
14	62723608	rs10873146	G	A	G	0.0651	0.6643	0.5288	0.5835	0.6605	2.651072517	1.789142615
13	39483893	rs9576641	G	T	G	0.1823	0.2824	0.4772	0.3728	0.1994	1	1.352651663
4	121471049	rs2390024	C	T	T	0.27	0.2003	0.4256	0.1799	0.2239	1	1.341425826
8	15030046	rs268391	T	C	C	0.1301	0.1599	0.1071	0.1292	0.1309	1.375406955	1.114788632
1	5493392	rs12724170	G	C	C	0.4682	0.6902	0.751	0.5636	0.589	1	1.189268497
8	8735097	rs10046783	A	C	C	0.3601	0.0375	0.0853	0.0427	0.0297	1.70860436	2.019704342
5	125134363	rs11958977	A	G	G	0.7965	0.8847	1	0.8728	0.9223	1	1.69870775
4	35228845	rs12643098	T	C	T	0.0756	0.0504	0.119	0.0517	0.1104	3.067855365	3.132140529
9	138102053	rs7866690	A	G	G	0.0938	0.6282	0.8879	0.5258	0.6247	1.662396762	1.113962295
12	69576685	rs10878934	A	G	G	0.3865	0.4265	0.4732	0.5696	0.454	1.425316594	1.322228842
6	159863875	rs6906835	C	T	C	0.0613	0.17	0.1478	0.0467	0.0706	2.213600654	2.315823365
9	6268204	rs2039386	G	C	C	0.5159	0.0836	0.001	0.0706	0.0337	1.554195529	1.162210652
4	183014878	rs3099863	G	C	C	0.1067	0.121	0.1567	0.0358	0.1759	1.59909595	1.838854171
4	139496794	rs11733084	C	G	G	0.2216	0.6484	0.5863	0.6869	0.6524	1.262152473	1.259470787
18	67309312	rs4591255	T	C	T	0.1241	0.3055	0.121	0.3569	0.3528	1	1.243859057
2	199805221	rs2124698	C	G	G	0.112	0.0086	0	0.001	0	1.663163222	1.85713478
21	41877148	rs2178842	G	A	A	0.9569	0.8473	0.9484	0.8748	0.8875	1	1.870811338
12	20033211	rs7296159	C	T	C	0.2375	0.1441	0.0446	0.2247	0.1309	1.874684347	2.196225844
12	116252880	rs708822	G	A	G	0.2519	0.2651	0.1617	0.3946	0.3507	2.173777079	1.553902852
1	58102172	rs10889060	A	G	G	0.2988	0.1787	0.2133	0.169	0.2444	1	1.507220647
18	74065314	rs17266916	G	A	G	0.0061	0.0778	0.1181	0.1083	0.1933	1.224191777	1.408500012
3	130104723	rs2123566	A	G	A	0.1407	0.2003	0.3452	0.0219	0.0695	2.139384729	1.578014295
12	98404711	rs4762449	C	T	C	0.1906	0.1988	0.1657	0.3191	0.1973	3.068681352	3.745608017
1	168911905	rs10489367	T	C	T	0.0318	0.1282	0.0347	0.0865	0.0798	1.158076886	1.032614029
5	57155223	rs2053012	G	C	G	0.0023	0.1066	0.1538	0.0159	0.0235	1	1.088217326
4	177235286	rs9992247	T	C	T	0.593	0.2435	0.5179	0.2684	0.4918	1.760719208	1.316143991
3	155847716	rs11718399	A	G	A	0.2194	0.7017	0.7063	0.5716	0.3558	2.857453278	1.893024557
4	160508403	rs2221312	C	T	T	0.407	0.3228	0.2897	0.5447	0.4918	1	1.028455554
3	43795310	rs1076413	T	C	C	0.202	0.1369	0.123	0.0934	0.2434	2.383167784	2.669613551
1	246459480	rs10802383	C	T	T	0.6831	0.8804	0.9028	0.9662	0.9519	1.689801369	1.270148784
1	225604871	rs11799479	C	T	C	0.3396	0.83	0.9018	0.7992	0.6176	3.265673995	3.232482967
17	55079471	rs12940187	T	C	T	0.0098	0.1671	0.002	0.17	0.0787	1.721416363	1.232588541
4	116031021	rs551248	T	C	T	0.1452	0.2176	0.4375	0.1481	0.2597	2.667607264	2.206936598
10	109537148	rs17123221	A	G	A	0.1286	0.0677	0.0427	0.0994	0.0378	1	1.241192188
2	233171487	rs16828779	C	G	C	0.4032	0.1686	0.0516	0.0755	0.0665	1.496056953	1.417242696
22	27171576	rs5752410	C	G	G	0.2655	0.3256	0.375	0.3777	0.4755	1	1.001662077
14	31267807	rs8012914	G	A	G	0.2375	0.3357	0.1498	0.2694	0.3681	2.806297251	2.50797161
21	32377096	rs7278724	T	C	T	0.1051	0.2565	0.1528	0.0318	0.1094	1.694821359	1.970245622
12	113621510	rs7962908	C	T	C	0.053	0.0504	0.1478	0.0825	0.0225	1.326130858	1.193101493
20	36328382	rs6125916	G	T	G	0.1104	0.111	0.124	0.2137	0.1166	1.829182724	1.948887423
12	116144391	rs10744862	T	G	G	0.0348	0.2392	0.12	0.3638	0.3599	2.687037755	2.987046211
20	33573500	rs4911456	G	A	A	0.3427	0.1527	0.2133	0.2406	0.3292	3.05326104	3.067003748
19	46575403	rs10500295	G	A	A	0.8411	0.9035	0.9167	0.9722	0.8753	2.053208533	2.344535479
3	100057203	rs277621	A	G	G	0.0749	0.3617	0.0665	0.3072	0.2843	1.350598425	1.323523764
6	107129976	rs3121432	C	T	T	0.0809	0.0994	0.0188	0.1044	0.2014	1.928631244	2.213349215
7	123817630	rs10954003	C	T	C	0.0703	0.2954	0.2986	0.2147	0.2679	1.029653489	1.217954825
4	43920258	rs2061561	C	T	C	0.4992	0.5908	0.7996	0.5646	0.6697	2.527759555	2.881665679
1	180772708	rs12078050	T	C	C	0.8192	0.9741	1	0.999	1	1	1.335521112
1	204566999	rs11240762	C	T	C	0.1301	0.5086	0.3313	0.4384	0.3374	2.692284215	3.561682939
11	13573883	rs10500785	G	T	G	0.292	0.2406	0.5238	0.1501	0.1718	1	1.610137944
17	8080853	rs7223859	T	C	T	0.028	0.121	0.0337	0.2227	0.1339	2.396900172	2.798348113
6	169174372	rs9455481	C	T	C	0.1324	0.3112	0.1756	0.4871	0.3967	1.85282533	1.113262025
6	8932296	rs9328512	T	C	T	0.2194	0.2305	0.2659	0.0606	0.2168	1	1.553270458
1	96979766	rs2800426	T	A	T	0.0522	0.1571	0.3601	0.2147	0.1125	1	1.090782358
2	69709664	rs3732274	G	A	G	0	0	0.0635	0.007	0.002	1.895148678	1.287539426
4	57069622	rs17745288	G	C	G	0.0038	0.0735	0	0.0427	0.0194	2.069104688	2.25143936
10	58385643	rs7920235	T	C	T	0.0408	0.1037	0.0109	0.17	0.2311	1.086081476	1.398963483
5	155252480	rs2569033	A	G	G	0.531	0.621	0.3621	0.5974	0.6258	2.161036763	2.842075317
2	180531489	rs17770666	T	C	T	0.1339	0.2061	0.0546	0.1889	0.2209	1.593158685	2.071201069
14	24258981	rs8004413	G	C	G	0.202	0.1398	0.3631	0.1133	0.2147	2.568999634	2.000807491
7	108236600	rs17155959	G	T	G	0.1755	0.0101	0	0.003	0	2.616059208	2.330662563
20	60533715	rs6089568	G	A	G	0.0446	0.2939	0.125	0.4404	0.316	2.217270434	2.467922411
10	126003481	rs11245491	T	C	T	0.0635	0.2334	0.2708	0.0974	0.0992	1	1.148331339
4	134124378	rs969046	C	T	C	0.0295	0.4452	0.5833	0.4891	0.5051	2.250729725	2.892071115
5	141211695	rs248498	C	T	C	0.5121	0.5288	0.5268	0.6034	0.5787	2.531291374	3.438555977
7	150611161	rs17173658	G	T	G	0.0098	0.1974	0.2302	0.0557	0.0992	1.194414009	1.420761703
2	155860428	rs1482303	A	T	A	0.0628	0.2911	0.4623	0.2833	0.2986	1.87269209	2.117842241
13	27924884	rs9319361	C	T	C	0.211	0.5331	0.2381	0.495	0.3415	1.471768271	1.009363785
2	49155647	rs12991538	C	G	C	0.0023	0.0908	0.2579	0.0696	0.0389	1	1.757359505
6	10500337	rs796098	G	A	G	0.1195	0.0519	0.0139	0.1113	0.0562	1.903564873	1.814024165
8	39573068	rs9657175	C	A	C	0.5091	0.3588	0.754	0.2594	0.3119	1	1.133035436
14	22394783	rs7157624	T	C	T	0.823	0.7651	0.5278	0.6223	0.5399	2.096597811	1.339791995
5	58860127	rs294492	A	C	C	0.2027	0.0865	0.1687	0.1123	0.0613	1	1.189112139
3	97835979	rs6798762	A	G	A	0.8676	0.5879	0.5228	0.5338	0.5634	2.398705992	2.564196012
3	108457149	rs726944	A	G	A	0.5348	0.6009	0.4841	0.5696	0.6585	2.859864093	2.590171326
7	48453900	rs6966506	G	A	A	0.8533	0.804	0.7927	0.7982	0.907	1.06874407	1.660276226
12	106501796	rs3782692	G	C	G	0.1112	0.2522	0.0198	0.2217	0.1575	1	1.992132682
17	8038634	rs9912892	A	G	A	0.379	0.2637	0.1171	0.4105	0.1963	2.918661903	3.016614325
11	68294017	rs17601808	G	A	G	0.0023	0.013	0.001	0.0318	0.0184	1.198381752	1.519670978
13	84903715	rs7984940	T	A	A	0.0257	0.3026	0.5119	0.2048	0.2229	1.812587934	1.304667766
8	5156003	rs1362682	C	T	C	0.2617	0.5317	0.5	0.4622	0.6033	1	1.182968719
8	34964950	rs2923641	G	A	G	0.2156	0.1311	0.003	0.2525	0.09	1	1.063541061
20	55266141	rs6123614	G	A	G	8e-04	0	0.0446	0.002	0.0082	1.591625266	1.83854148
10	106144457	rs10491047	A	G	A	0.0545	0.1686	0.1349	0.2038	0.1033	1.173538678	1.203868493
2	12069382	rs2581084	T	G	T	0.1543	0.536	0.5942	0.492	0.5849	2.481135419	2.596991203
3	137690958	rs7619950	G	A	G	0.211	0.0793	0	0.0825	0.0061	2.677827085	2.896672547
4	111985054	rs159438	G	A	G	0.3911	0.036	0	0.007	0.002	1.358794468	1.404784317
11	120072179	rs11217765	C	A	C	0.0734	0.0029	0	0.001	0	1	1.109543092
6	14790740	rs6927291	C	G	C	0.1301	0.0519	0	0.0258	0.0112	1.437766453	1.906248377
4	74909180	rs352042	T	C	C	0.1483	0.0389	0.1597	0.007	0.0552	1	1.457159014
5	113225701	rs1482377	T	C	T	0.1384	0.1455	0.3185	0.2227	0.2311	2.19790835	2.752471237
6	130488626	rs1547334	A	G	A	0.7534	0.7522	0.9821	0.8529	0.8456	1.498956545	1.07677933
12	70329376	rs810961	C	G	C	0.2088	0.1974	0.2738	0.3082	0.2178	2.501133454	2.112658175
8	79796656	rs4739141	C	T	C	0.1452	0.2839	0.5516	0.2167	0.1667	2.412124713	2.306430116
1	209812738	rs2236894	G	T	T	0.2784	0.3761	0.1825	0.5825	0.3814	1.122756044	1.010869039
4	90441444	rs7660434	G	T	T	0.8442	0.7133	0.4831	0.7107	0.6524	1	1.04360125
20	4621306	rs4815724	C	T	T	0.6974	0.4827	0.494	0.498	0.6636	1.673070365	1.028561094
7	120158796	rs802335	A	T	A	0.0968	0.1556	0.4752	0.0229	0.046	2.18196541	1.825426641
11	101650806	rs2212346	G	A	A	0.3147	0.3156	0.0169	0.4125	0.2106	1.955205851	1.842495173
12	47499471	rs1541361	C	T	T	0.7882	0.4121	0.7827	0.6034	0.6554	2.926778198	2.580240139
18	6562237	rs12958443	G	A	G	0.7927	0.2104	0.2431	0.2724	0.3528	3.100031657	3.294875233
13	78786982	rs2585512	C	T	C	0.0688	0.0187	0	0.0308	0.0082	1.105115996	1.508953133
12	48605088	rs17823565	A	G	A	0.059	0.036	0.006	0.0924	0.0112	2.479750026	2.587335809
20	7494779	rs7272540	T	C	T	0.2519	0.0937	0.0962	0.0477	0.0337	1.341409072	1.281907988
1	34183007	rs543988	C	G	C	0.8858	0.8156	0.7946	0.7306	0.727	2.534383333	2.862929896
4	67936630	rs6834618	T	G	T	0.5575	0.5778	0.4881	0.5199	0.4397	1.512436738	1.360846277
16	64485520	rs17642079	T	C	T	0.0129	0.1383	0.119	0.0905	0.0317	1	1.516973942
10	128213284	rs4147066	G	A	A	0.0182	0.1354	0.1448	0.1412	0.1288	1.417209887	1.04362857
11	134618253	rs1892988	T	C	T	0.4917	0.6297	0.8274	0.3847	0.3354	1.693039562	1.881625079
16	77811721	rs11642721	G	C	G	0.0651	0.2622	0.2966	0.4036	0.2699	1.661231182	1.931453028
9	122035992	rs10818292	A	G	A	0.2126	0.1945	0.5625	0.2386	0.3528	2.175150659	1.949633304
9	109427508	rs17784833	T	C	T	0.028	0.0418	0.0149	0.0964	0.1278	1.018436605	1.205061938
1	15193855	rs2690018	A	G	A	0.4206	0.7608	0.9494	0.6829	0.8139	2.903749868	2.920549217
8	32563363	rs10092449	G	A	G	0.2534	0.085	0.003	0.1074	0.0624	1.344472956	1.539482024
3	6374209	rs9851285	C	G	C	0.1876	0.2478	0.1349	0.0586	0.093	2.177597341	2.600976471
3	132798627	rs1357018	G	A	G	0.6286	0.4856	0.3006	0.4155	0.3793	1.831029439	1.233829815
13	88703738	rs7981688	T	C	T	0.6467	0.317	0.3244	0.2803	0.4969	2.012811065	1.925588726
5	74292694	rs10067703	T	G	T	0.677	0.3588	0.3313	0.3141	0.2771	2.994283854	2.490951155
4	39120619	rs6840214	A	G	G	0.2186	0.2104	0.1677	0.2316	0.3098	1.670953762	1.884173526
14	28108316	rs17445609	G	A	G	0.0401	0.3847	0.0655	0.2515	0.1667	1	1.352842179
7	100895480	rs6942609	G	A	G	0.0144	0.1383	0.3849	0.1998	0.1605	1.062331825	1.2387639
10	128513124	rs7089015	A	G	G	0.4622	0.3314	0.2738	0.3429	0.41	1.029694383	1.789250064
4	126683716	rs10018249	G	A	G	0.6339	0.5144	0.494	0.4553	0.5603	1	1.656581646
18	62009389	rs7230294	A	G	A	0.7163	0.2565	0.2798	0.0507	0.1973	1	1.610238583
2	231777551	rs2969126	G	C	C	0.0015	0.0346	0.001	0.0895	0.0123	1.810934072	2.276997188
8	8807592	rs7844524	C	T	C	0.3873	0.0749	0.0466	0.1044	0.1002	1.97577229	1.020586925
6	7810398	rs11960967	G	A	G	0.0711	0.0072	0	0.002	0	1	1.062653601
5	140861801	rs11748256	A	G	A	0.4327	0.2579	0.1736	0.2167	0.272	2.346119784	1.897833997
11	12073761	rs2131492	G	T	G	0.205	0.049	0	0.0716	0.0358	1	1.3847419
1	97810607	rs12046771	T	C	T	0.2133	0.219	0.2976	0.1938	0.364	3.054927836	2.78068549
1	68559841	rs17130458	T	C	T	0.2912	0.0259	0	0.004	0	2.537588887	2.356791227
4	165383504	rs7674056	T	C	T	0.1309	0.4366	0.619	0.1869	0.4427	2.389517672	1.8505913
15	84375299	rs11857759	A	G	A	0.1589	0.0086	0	0.001	0	1.084823951	1.53012057
2	233537477	rs13009166	A	G	G	0.3525	0.2925	0.0685	0.3499	0.2536	1.563967396	1.662674029
3	58483630	rs7625947	T	C	C	0.5272	0.6628	0.6825	0.6829	0.6963	2.700170864	2.353369534
14	73422259	rs3815460	C	G	C	0.0416	0.0677	0.1885	0.1123	0.047	1	1.231702233
14	76941832	rs10134412	T	C	T	0.4236	0.3444	0.2937	0.4105	0.2843	1.035870877	1.498626211
2	186477968	rs16826958	G	T	G	0.4009	0.6153	0.499	0.5855	0.4857	1.617918897	1.622530974
13	27956474	rs1759857	A	G	G	0.202	0.111	0.006	0.171	0.1053	1.670899202	1.09447824
10	43275208	rs13376880	C	T	C	0.1899	0.1571	0.0258	0.0746	0.1411	2.665674253	2.681956759
10	44157885	rs3123671	T	C	T	0.4766	0.4755	0.2956	0.4503	0.4581	1.833865593	1.37920879
7	36569907	rs3735393	G	A	G	0.1051	0.3357	0.5615	0.4722	0.4806	1	1.098769089
7	152539175	rs2948929	C	T	C	0.0068	0.0994	0.1419	0.168	0.1452	1	1.467004274
13	78334217	rs1146920	T	G	G	0.6225	0.745	0.8026	0.7087	0.7321	1	1.516014222
18	37988095	rs12966097	A	C	A	0.0023	0.013	0	0.0229	0	2.294936587	2.224922475
10	29099884	rs16929252	T	A	T	0.1112	0.2478	0.0516	0.0497	0.0307	1.741346765	1.461016633
19	2058331	rs10416239	C	T	T	0.6104	0.8775	0.8542	0.8201	0.7209	1	1.567561751
16	88028130	rs4843773	T	C	T	0.7421	0.6988	0.5218	0.6044	0.3415	2.198666656	2.015358852
6	109586678	rs932222	G	A	G	0.0431	0.0922	0.006	0.1262	0.0389	4.509583281	4.486368704
1	85871012	rs6576765	A	T	A	0.6377	0.6571	0.5843	0.6103	0.5675	1.282927276	1.187487176
6	83432845	rs2482398	C	A	C	0.0567	0.5749	0.8085	0.5358	0.5706	1	1.386229258
6	17445241	rs4993729	T	A	T	0.2973	0.464	0.8343	0.5408	0.5593	2.203120337	2.187169995
3	156797648	rs10049088	C	T	C	0.2352	0.4452	0.4792	0.3837	0.2393	1.123249874	1.570085641
20	2644685	rs6107100	C	A	A	0.5552	0.8401	0.7778	0.9274	0.8272	1	1.505155214
18	26217351	rs987124	G	A	A	0.1248	0.5086	0.3442	0.5944	0.4387	1	1.202816766
4	188264427	rs1462069	T	C	C	0.3699	0.0807	0.1329	0.0875	0.184	1.001578012	1.166849941
7	155705682	rs6963857	C	T	C	0.2874	0.0346	0.0417	0.006	0.0859	1.895819514	2.252144235
6	103607841	rs478938	C	A	A	0.3283	0.3573	0.254	0.4354	0.2853	2.023438482	2.059626
19	20632400	rs10424235	T	C	C	0.6921	0.8545	0.8938	0.8986	0.636	1.580834819	1.590864646
1	70469589	rs12032155	A	C	C	0.8381	0.9582	0.9236	0.9374	0.8599	1.252751055	1.786688539
2	106172001	rs17031236	T	G	T	0.1944	0.2565	0.3968	0.2863	0.318	1.719891487	1.711446481
12	31631819	rs1259215	T	C	T	0.2474	0.0317	0.006	0.0258	0.0419	1.289736919	1.142391234
2	19369285	rs851340	A	T	A	0.4493	0.7349	0.7024	0.7684	0.7147	1.517850034	1.605961514
5	92475679	rs10463226	C	T	C	0.0257	0.1153	0.2927	0.0865	0.2342	1.311599893	1.615028449
7	44573966	rs217405	G	A	G	0.1278	0.0058	0	0.002	0	1.292905827	1.298141937
1	217244943	rs830331	C	T	C	0.0083	0.0216	0.0625	0.0467	0.0389	1.732753197	1.354851048
5	155814003	rs905789	A	G	G	0.1657	0.4049	0.2748	0.2783	0.2137	1.741442012	1.999726741
7	36393718	rs737435	G	A	G	0.5189	0.3012	0.2907	0.4215	0.2117	1.066345473	1.791169646
7	144213477	rs6967058	T	C	C	0.0045	0.0562	0.001	0.0905	0.0706	2.341476025	1.612023015
16	28587315	rs193630	T	C	T	0.0015	0.0274	0	0.0368	0.002	1.234396439	2.20663285
20	52978194	rs6097934	A	G	A	0.3555	0.1369	0.4931	0.1233	0.1564	1	2.093571871
2	113280880	rs6718489	C	T	C	0.1604	0.2968	0.5407	0.2555	0.3211	1.829766316	2.267183131
12	30288932	rs4930886	C	T	C	0.4561	0.402	0.6746	0.4682	0.6677	2.41003617	2.910358154
2	79298471	rs1522858	T	C	T	0.6422	0.5187	0.5327	0.5398	0.4693	2.367291677	1.993440193
7	52874893	rs11974657	C	A	C	0.1112	0.0533	0.0407	0.0547	0.0501	1.296962383	1.021400246
6	103484831	rs11961528	G	A	G	0.1649	0.3357	0.3661	0.166	0.1738	1	1.520136394
1	92302541	rs11165595	G	A	G	0.2292	0.2839	0.249	0.3618	0.317	1.36781533	1.226393192
5	83161278	rs6885336	G	A	A	0.0582	0.1974	0.1696	0.2873	0.1851	1.218215914	1.380625027
14	68675858	rs725453	C	T	C	0.1876	0.1571	0.0278	0.169	0.1687	1	1.366428561
17	17411211	rs4646408	C	T	C	0.2247	0.5533	0.1587	0.6958	0.4366	1.322472862	1.377829858
13	87510491	rs7989544	C	T	C	0.2799	0.3444	0.4554	0.2137	0.3875	1.995690621	1.635363221
12	335010	rs525631	T	C	C	0.3427	0.5476	0.2579	0.6352	0.6278	1	1.034404208
4	62800554	rs2305339	G	A	A	0.2035	0.3876	0.4554	0.2724	0.3926	1.207290622	1.316520209
1	82182299	rs17098786	T	A	T	0.1536	0.1009	0.0536	0.1103	0.1616	1.846645483	1.478113876
13	74661441	rs9600224	T	C	T	0.0787	0.1902	0.0298	0.3241	0.2444	1.724180151	2.397165045
3	180023747	rs3849426	A	G	A	0.3381	0.4352	0.4177	0.326	0.5061	1	1.116313692
18	2137000	rs11877990	G	A	G	0.1021	0.0043	0	0.001	0	1	1.203112212
21	40339162	rs17231108	C	T	C	0.0023	0.049	0	0.0944	0.0685	1.245321887	1.34246001
5	33943592	rs35403	T	C	T	0.2542	0.5317	0.6667	0.4851	0.5164	2.893232376	2.164043552
20	42780380	rs6103656	C	T	C	0.2148	0.1282	0.2192	0.2048	0.1953	1	1.210931763
6	160906086	rs3123629	G	A	G	0.3086	0.1484	0.1081	0.3181	0.2178	1.412526977	1.490679301
6	143594364	rs9285499	C	T	T	0.4516	0.7349	0.2381	0.7823	0.5409	1	1.110541384
5	79402443	rs4704609	G	T	T	0.6634	0.8429	0.8105	0.827	0.8067	1.401750557	1.534567267
2	40167128	rs725374	A	T	A	0.2602	0.8602	0.5913	0.8907	0.9008	1.459776331	1.059168337
1	189646898	rs478740	T	C	T	0.4909	0.3617	0.4415	0.4513	0.365	1	1.485442137
5	7921873	rs2613670	C	T	T	0.0628	0.1326	0.3562	0.167	0.1176	1	1.214014622
12	32923054	rs7958653	A	C	A	0.1823	0.0576	0	0.0567	0.046	1.867684561	1.676025941
11	35588602	rs16927726	T	C	T	0.0136	0.1081	0.1796	0.159	0.1115	1	1.522566641
7	28703795	rs41334	T	C	T	0.1256	0.2579	0.5258	0.2068	0.1411	1.850588799	1.088479944
6	157130042	rs9397970	T	G	T	0.1082	0.0965	0.2718	0.0527	0.2444	1	1.268575127
22	27648272	rs6519704	T	C	T	0.0998	0.1254	0.2222	0.1252	0.0787	1	1.035831664
14	99709618	rs2487509	C	T	C	0.0877	0.1196	0.0754	0.2157	0.1053	1	1.054225002
1	66404726	rs11208772	A	G	A	0.1362	0.196	0.0893	0.0924	0.0798	1.110239603	1.322264323
4	102111169	rs2659508	G	C	G	0.4425	0.3184	0.25	0.0984	0.1483	1.371713814	1.460709325
2	193155587	rs10209385	C	T	C	0.5688	0.8761	0.9107	0.8877	0.9029	2.109297264	1.586516674
10	36758905	rs4934821	G	A	G	0.385	0.3934	0.2599	0.3887	0.3804	1	1.31164011
4	78990229	rs873454	C	A	C	0.3215	0.2334	0.3899	0.2117	0.2342	1.030475136	1.949097021
16	17356812	rs7206838	C	A	A	0.031	0.3775	0.8036	0.4473	0.4806	1.666261408	1.375817938
19	19591066	rs10401193	A	G	A	0.1672	0.3256	0.3006	0.1531	0.365	2.117239526	1.205098059
9	122788303	rs7856918	C	T	T	0.7769	0.7997	0.9028	0.8688	0.8006	2.120849192	2.462776912
16	74088473	rs766410	A	G	A	0.1732	0.2767	0.0109	0.163	0.1309	1.072880972	1.625263398
3	13218281	rs357135	A	C	A	0.3691	0.572	0.4931	0.6302	0.6656	1	1.517548324
12	3848672	rs16930743	C	T	C	0.2277	0.1081	0.003	0.168	0.0695	2.044374724	2.081567353
5	143933704	rs165477	A	G	A	0.8638	0.7622	0.6627	0.7863	0.8978	1.921068571	1.215550038
3	33985321	rs4588312	G	T	T	0.0083	0.1787	0.004	0.1322	0.092	1.879091088	2.228856325
5	168861231	rs962910	T	A	T	0.4085	0.3617	0.6062	0.3419	0.4264	2.623035686	2.467509395
14	78104897	rs8017748	G	A	A	0.6021	0.3689	0.6994	0.4662	0.4356	2.364344387	2.399394119
11	124180477	rs6590057	G	A	G	0.0091	0.0375	0	0.0815	0.0072	2.214867746	1.865266936
17	69121420	rs10512560	C	A	C	0.2723	0.0202	0	0.001	0	1.367061984	1.605435381
3	146848161	rs9819867	C	T	C	0.4584	0.3833	0.4792	0.4732	0.3466	3.462891199	2.765397936
4	169692869	rs7679982	C	T	C	0.5499	0.5375	0.5526	0.2922	0.4489	1.388841491	1.902768254
3	111257405	rs1391361	T	G	G	0.4054	0.2061	0.0526	0.2783	0.18	1.723238635	1.707131825
7	36132889	rs2718035	C	T	C	0.5688	0.2089	0.1091	0.0984	0.1084	1.940832792	2.283532567
1	118156053	rs1370297	G	A	G	0.0182	0.2233	0.1141	0.165	0.2076	1	1.155856874
10	30093281	rs11007753	C	T	C	0.1104	0.0461	0.2252	0.1044	0.2761	1.177448729	1.672769975
14	35639194	rs7156139	C	T	C	0.0477	0.0029	0	0.002	0	1	1.106164606
18	74714585	rs523243	A	G	G	0.1899	0.1398	0.369	0.172	0.3865	1	1.185143441
1	83975531	rs3861696	G	A	A	0.7262	0.889	0.995	0.8559	0.8691	1.775006951	1.197921997
3	64242022	rs3911779	T	A	T	0.0492	0.0879	0.2212	0.1441	0.1544	1.40403934	1.189259865
17	14326088	rs2022235	C	T	C	0.2269	0.4438	0.3333	0.494	0.3344	1	1.163761105
18	5580911	rs1719933	T	C	T	0.1331	0.4092	0.3056	0.4404	0.3834	1.836513584	2.63123315
5	7913668	rs16879410	A	T	A	0.3533	0.2925	0.1696	0.0845	0.1319	1.967904775	2.090408169
5	73071030	rs6864010	A	G	A	0.1475	0.1167	0.1984	0.003	0.1687	1	1.933423584
6	36258667	rs6914153	T	G	T	0.5605	0.3199	0.3899	0.4215	0.4162	1.415814492	1.832548231
14	61978278	rs1091679	C	T	C	0.115	0.8501	0.5784	0.826	0.7781	1.669194772	2.120280416
4	133842651	rs17511050	C	T	C	0.0015	0.0331	0	0.0447	0.0307	1	1.451318765
11	69813337	rs10897972	A	G	A	0.2186	0.5965	0.6558	0.6531	0.7505	1	1.641138014
7	17196316	rs6952820	C	T	T	0.1392	0.0086	0	0.001	0	1	1.825152005
18	60710313	rs8098681	T	C	C	0.2753	0.389	0.4325	0.5209	0.4877	1.777997567	1.483264473
6	72469364	rs1328702	G	A	G	0.0726	0.2233	0.3958	0.2624	0.2791	4.184772187	4.188962546
16	57047299	rs16965039	T	C	T	0.0756	0.0231	0.0268	0.0427	0.1022	1.539114396	1.478814701
5	157514044	rs1650590	C	T	T	0.0431	0.2277	0.1478	0.0895	0.1881	2.039901959	1.597183076
10	9135110	rs10905511	G	A	G	0.0431	0.1571	0.119	0.0775	0.1012	1.100169253	1.72014871
20	62801986	rs373966	T	A	T	0.77	0.889	0.9653	0.8608	0.6575	1.404509697	1.059688805
19	32204967	rs1529715	A	G	A	0.0061	0.0476	0.0357	0.0964	0.1544	1.207587229	1.279516856
7	126756965	rs2299536	G	A	G	0.0567	0.1628	0.0744	0.329	0.2239	1	1.140163354
8	70367191	rs1441207	G	C	G	0.2943	0.3271	0.4306	0.2972	0.3108	2.176246304	1.860595032
6	50199587	rs6922902	A	G	A	0.1278	0.0634	0.0069	0.0785	0.1022	1	1.407345809
10	125539345	rs10510136	C	G	C	0.1445	0.0879	0.2798	0.1193	0.1687	2.339824965	2.532679241
7	88408697	rs10280893	G	A	G	0.3555	0.2767	0.505	0.0586	0.1401	1.04609119	1.311649911
2	15203160	rs1367489	C	T	T	0.8502	0.4294	0.3948	0.3777	0.4121	1.467812472	1.919482188
22	32318631	rs4820995	A	G	A	0.0159	0.1657	0.123	0.1272	0.2434	1.453483566	1.576171361
6	129301577	rs9492172	C	T	T	0.6407	0.9207	0.999	0.8926	0.8732	1.943145159	2.463360546
1	60413890	rs7518613	T	C	C	0.6384	0.8602	0.8522	0.8439	0.9151	2.151983169	1.502319181
19	37384777	rs10426229	A	G	G	0.7761	0.9222	0.9514	0.9881	0.9806	1.038359753	1.641684787
4	11016253	rs6831738	A	C	C	0.3472	0.5879	0.2937	0.7266	0.4356	1	2.192169141
6	109751601	rs9480957	G	A	G	0.2511	0.317	0.3502	0.3529	0.3937	1	1.419514324
2	47733535	rs13031209	C	T	C	0.4274	0.2651	0.5268	0.2396	0.2025	1	1.694323155
9	114584031	rs10981092	C	T	C	0.2337	0.2723	0.4296	0.1471	0.2352	2.683122602	2.929297956
15	70818228	rs16954559	G	A	G	0.118	0.0072	0	0.001	0.001	1.44722253	1.459048682
15	56165640	rs1912408	A	G	G	0.09	0.1354	0.0327	0.0567	0.0215	2.367635567	2.471477043
6	149036428	rs6570893	T	A	T	0.2988	0.7032	0.8571	0.5328	0.6237	1	1.109139414
5	147224631	rs7723023	G	A	G	0.8601	0.3905	0.6815	0.3479	0.4693	1.302799349	1.21150052
21	39181909	rs2835976	T	C	C	0.5363	0.4366	0.5486	0.335	0.2802	1.122542344	1.134248015
5	2685567	rs2935620	G	A	G	0.2746	0.2378	0.1627	0.326	0.1493	1.703141447	2.017263081
2	74175324	rs6546878	C	A	A	0.3646	0.3833	0.4782	0.3091	0.4376	1.347330539	1.127126215
15	79498460	rs7177356	A	G	G	0.2118	0.4366	0.4226	0.5417	0.6534	2.164818332	2.498330052
11	129429381	rs2933891	G	A	A	0.093	0.1729	0.2252	0.2177	0.2413	1.814854238	1.828973155
8	18406527	rs7017991	C	G	C	0.1611	0.013	0.002	0.0318	0.002	1.454598034	1.499536224
12	55572652	rs2169856	C	G	C	0.0106	0.1585	0.3026	0.1909	0.1084	1.313948132	1.045275554
1	30987414	rs12727898	T	G	T	0.0295	0.4107	0.3244	0.341	0.2843	1.590595156	1.472894335
2	78832777	rs1915703	A	G	G	0.3616	0.2118	0.246	0.3241	0.3364	1.845564801	1.630021891
15	66990423	rs16950152	A	T	A	0.1112	0.085	0.0893	0.1064	0.1656	1	1.553187276
9	20128860	rs7032563	T	A	T	0.2126	0.0245	0.002	0.0239	0.0358	1.291682901	1.940784576
14	78711286	rs1008305	G	A	A	0.1263	0.4265	0.0873	0.3171	0.3241	1	1.634043736
20	5940278	rs11699124	G	A	A	0.9909	0.9654	0.9028	0.9066	0.9284	1.509029964	2.137444143
14	52833531	rs708523	G	A	A	0.1309	0.0403	0.0605	0.0149	0.0092	2.4325535	2.507893085
20	46815879	rs13044311	C	T	C	0.0628	0.2305	0.1389	0.3688	0.2464	1.379611643	1.339604873
2	65851312	rs7593455	A	G	G	0.5552	0.6859	0.6002	0.8986	0.7924	1	1.261645737
11	663463	rs7925122	C	G	C	0.5219	0.1282	0.2163	0.1282	0.1493	1.522852639	1.522840472
17	43289122	rs17630064	A	G	A	0.0045	0.0403	0	0.0865	0.0112	1.689766112	1.221818514
2	153884302	rs16832039	C	G	C	0.2148	0.0403	0.0288	0.0338	0.0184	1.478061745	1.122986723
8	3029409	rs7846371	G	T	T	0.084	0.3242	0.1835	0.4165	0.2117	1.368444643	1.64716416
2	108374069	rs41323944	A	G	A	0.2761	0.1254	0.002	0.1998	0.1503	1.55118539	1.48631341
18	71155842	rs1942725	G	A	G	0.6815	0.9683	1	0.998	1	1	1.544416925
4	151664792	rs10028040	G	T	G	0.2095	0.0476	0.1835	0.0278	0.0429	1.723195507	1.627834451
5	96098003	rs4948	C	T	C	0.0454	0.0014	0	0.001	0	1	1.242255701
14	68008867	rs3742867	G	A	G	0.1286	0.2205	0.1448	0.1978	0.2485	1.319253436	1.729016863
18	72235805	rs4892241	G	A	A	0.1558	0.013	0	0.001	0	3.129003238	2.931767873
17	2138828	rs11078883	C	G	G	0.5053	0.6614	0.7421	0.6441	0.6022	1	1.241379732
3	64180420	rs1432579	A	G	A	0.1952	0.1081	0.2262	0.1521	0.1319	1	1.06197714
10	95530158	rs3781270	C	T	C	0.3411	0.572	0.5774	0.5676	0.5164	1.053883058	1.025481698
15	89611087	rs11073833	G	C	C	0.823	0.7882	0.8581	0.7992	0.9141	1	1.410091573
20	15515476	rs1233733	A	G	A	0.202	0.0173	0	0.002	0	1	1.524887329
20	44227610	rs16990423	C	T	C	0.1316	0.1599	0.0258	0.0895	0.092	1	1.043782606
11	129762407	rs1650820	G	A	A	0.0295	0.3112	0.3353	0.2922	0.317	1.690313196	1.159637146
4	37254768	rs11932737	T	C	T	0.0961	0.1571	0.2639	0.0865	0.2403	1.726592686	1.194479395
4	152354905	rs2724577	G	C	C	0.4372	0.5677	0.6339	0.4682	0.6431	1	1.254815198
12	118583232	rs1051470	T	C	C	0.2587	0.281	0.3115	0.3897	0.2321	2.950324258	2.36601244
20	55111832	rs6024941	G	A	G	0.0537	0.0634	0.001	0.0755	0.0133	3.378648924	3.17592959
21	41069260	rs9980043	T	G	G	0.6044	0.5663	0.8254	0.494	0.6227	1.296097079	1.068423026
17	38816526	rs917593	A	G	A	0.8464	0.6844	0.7222	0.6581	0.5736	1	1.863661205
3	8049762	rs41486247	C	T	T	0.9198	0.889	0.7401	0.998	0.8354	1	1.843872874
12	45231146	rs2408084	G	A	G	0.7451	0.6599	0.5397	0.8539	0.7853	1.028726238	1.32075619
10	113565450	rs1923655	T	A	A	0.2753	0.4467	0.5129	0.5447	0.7106	1	1.111301632
3	124482869	rs585021	C	T	T	0.6619	0.755	0.6339	0.8579	0.818	1	1.028629829
6	1275006	rs9392268	C	T	C	0.0023	0.0476	0.3502	0.0736	0.2566	1.946316737	1.59126288
18	31273500	rs1941688	A	T	A	0.4191	0.6124	0.8591	0.497	0.4652	1.569466797	1.483617694
9	117886024	rs945256	G	A	G	0.2156	0.2507	0.2738	0.3151	0.3211	1.254497154	1.177525559
1	38915822	rs2152385	T	C	C	0.4115	0.7219	0.4752	0.7714	0.5869	1.833680723	1.250621346
12	28172342	rs10843057	T	G	T	0.0182	0.0735	0.1766	0.1054	0.138	1	1.169349739
11	62912785	rs4393318	A	C	A	0.4629	0.8545	0.8859	0.825	0.8436	2.054944091	1.541008367
12	24466704	rs7978406	C	G	G	0.7935	0.3631	0.624	0.4583	0.3814	1.47711903	1.880056745
6	141457362	rs1563051	T	C	T	0.003	0.1383	0	0.0527	0.0286	1.986701848	1.258761958
7	158527646	rs2878802	C	T	T	0.3207	0.1326	0.0873	0.1441	0.1339	2.032288637	2.781920299
4	134710268	rs41426348	G	A	G	0.0817	0.2003	0.375	0.3718	0.271	1.733339562	2.136116581
9	119333683	rs10983238	C	G	C	0.0106	0.1398	0.1081	0.2584	0.0675	1.686679136	1.708643658
7	133267325	rs6975109	A	T	A	0.3601	0.1326	0.0645	0.1968	0.0757	2.141607102	2.168274201
4	139611745	rs4863587	G	T	G	0.3744	0.2133	0.5843	0.1054	0.3507	1	1.563586546
10	92298629	rs17443321	C	T	C	0.1989	0.3343	0.002	0.341	0.1912	1.201859725	1.906553863
9	98059856	rs4647376	T	G	G	0.3404	0.2781	0.3442	0.2157	0.3538	4.276815354	3.63102583
2	46455316	rs8179696	G	A	G	0.2012	0.2767	0.4276	0.2247	0.3323	1.721218256	1.142022087
9	13510394	rs12684544	G	T	T	0.7224	0.6657	0.3165	0.8131	0.635	1.020018631	2.231811312
17	54757895	rs227749	C	T	T	0.2307	0.0216	0	0.0169	0.0031	2.061567307	1.700642234
2	119289022	rs17774843	G	A	G	0.0976	0.1153	0.1131	0.2316	0.0849	1	1.395169337
2	189759149	rs16830769	G	T	G	0.2526	0.1787	0.246	0.1352	0.1452	1.881036838	1.10624087
6	123809584	rs11154172	T	A	T	0.4622	0.5591	0.2262	0.503	0.2495	1.010997176	1.437696862
9	108165913	rs724069	A	G	A	0.4887	0.8242	0.998	0.8638	0.9018	1.63948049	1.904363273
5	5290162	rs4385177	A	G	G	0.2292	0.0317	0.001	0.002	0.0102	1	1.217950715
5	107594700	rs4364376	G	A	A	0.8162	0.8141	0.873	0.8569	0.9131	1	1.436996471
18	39468269	rs16975402	G	A	A	0.7685	0.8674	0.9673	0.8539	0.9376	1.761467165	2.869454229
16	78843516	rs2293894	C	G	C	0.1619	0.1153	0.1091	0.1581	0.1616	1.10754155	1.348328225
16	51784308	rs9673963	A	C	A	0.2179	0.1599	0.1528	0.1839	0.1472	2.792768594	2.699799713
4	182919499	rs17072640	A	T	T	0.8631	0.9942	1	0.997	1	2.382453154	2.411188841
5	8911775	rs9313256	T	C	T	0.174	0.3545	0.3065	0.3946	0.5746	1.720650984	1.262736424
11	74007515	rs12421228	C	T	T	0.8048	0.964	0.9921	0.9423	0.9581	1	1.069328479
21	41146069	rs2837204	T	C	T	0.3238	0.1023	0.1687	0.0726	0.1759	1	1.35350429
5	50248685	rs152000	T	A	T	0.0129	0.1729	0.4385	0.0467	0.2485	3.845523133	3.394065737
8	52951910	rs16917144	C	G	C	0.0802	0.0231	0.001	0.0616	0.0481	1.120948254	1.659941883
5	73219525	rs399778	T	G	T	0.5802	0.3602	0.128	0.169	0.3436	1	1.898644501
20	5354788	rs11699382	A	G	A	0.0666	0.0821	0.0129	0.1004	0.0481	1.344901815	1.246121758
13	31131615	rs17074718	T	C	T	0.5477	0.2435	0.2113	0.0954	0.2004	1.975921216	1.629482091
15	65955172	rs8027260	G	T	T	0.1475	0.5749	0.1964	0.6064	0.4029	1.763722396	2.115481686
4	169948102	rs13434426	G	A	G	0.4123	0.0548	0.0258	0.0348	0.1708	3.108412366	2.699402713
13	50106561	rs9568240	T	G	T	0.003	0.0447	0.1776	0.0527	0.1452	1.428950659	2.217581493
2	127454870	rs10174588	G	C	G	0.295	0.1988	0.25	0.333	0.3507	1.166150641	1.69502722
12	53951246	rs7980506	C	A	A	0.4644	0.4827	0.2589	0.5457	0.5112	2.152343399	2.481734645
20	54884338	rs6024783	A	C	A	0.4985	0.1974	0.1369	0.2972	0.2178	2.36536426	2.879409738
7	20227068	rs3095216	T	G	T	0.4667	0.3401	0.8204	0.2455	0.5061	2.139617291	2.440412874
14	100967163	rs6575785	T	C	C	0.4395	0.9553	0.9464	0.998	0.998	1	1.143565793
5	83606061	rs2607357	A	T	A	0.1044	0.2378	0.0456	0.336	0.2986	1.421967054	1.389979405
1	170510520	rs12021752	G	A	G	0.2806	0.317	0.3065	0.3002	0.3384	2.63470583	2.071963349
18	30018417	rs2055060	C	T	T	0.615	0.8184	0.6121	0.8509	0.816	1	1.00934627
3	151536766	rs3821472	A	G	G	0.764	0.8559	0.8482	0.8579	0.7904	1	1.011948977
7	154171594	rs13240270	T	C	T	0.1604	0.428	0.5	0.5258	0.4489	1.712488917	2.164091105
18	38934053	rs2029931	G	A	G	0.5325	0.7493	0.8393	0.7843	0.7914	1.667806957	1.687954455
2	112781917	rs13419523	T	C	T	0.2179	0.0591	0.002	0.0795	0.0256	2.108723402	2.210802735
12	65405112	rs11175627	T	C	C	0.6278	0.9452	0.7183	0.9245	0.7802	3.57102812	3.72381544
4	111711041	rs4611994	T	C	T	0.2542	0.2839	0.4524	0.1551	0.136	1	1.114046564
9	99914953	rs4145255	C	T	C	0.4236	0.2824	0.4306	0.4722	0.4397	1.668032468	1.479136692
4	143448296	rs13141068	T	G	T	0.0552	0.0418	0.0159	0.0268	0.0869	1.90105945	2.051783551
5	75957854	rs3797442	G	A	G	0.4614	0.3991	0.123	0.4871	0.3865	1.575913017	1.64821025
8	72292587	rs4991760	C	T	T	0.1241	0.2925	0.1548	0.328	0.2311	1.08441681	1.30954825
10	107663507	rs1496064	T	A	A	0.7602	0.8357	0.4841	0.8877	0.911	3.059348562	1.75503699
21	29705502	rs2831705	G	A	G	0.1172	0.2781	0.3383	0.4682	0.4438	2.362461938	1.976159174
6	21137390	rs2446487	G	A	G	0.3086	0.4308	0.3244	0.3728	0.3415	2.055632289	2.390767331
2	177363636	rs4893866	C	T	C	0.8101	0.9669	0.9762	0.9722	0.9182	3.281166243	3.094613008
12	44701284	rs17094408	C	T	C	0.1475	0.0173	0.002	0.0189	0.0307	2.116853718	1.06823363
2	181362430	rs7588318	A	C	C	0.3661	0.4481	0.3651	0.5457	0.2873	2.486544301	2.42573103
8	14443650	rs10086949	G	T	G	0.6899	0.7392	0.5099	0.84	0.7188	1.764910604	1.441763989
1	246645797	rs10802412	G	A	G	0.0189	0.2882	0.1716	0.2763	0.2526	1.344742265	1.782110342
1	246244622	rs2788016	T	A	A	0.2421	0.5807	0.5833	0.7734	0.6513	1.350486272	1.064734767
18	35495398	rs7506289	G	T	G	0.0499	0.0259	0.001	0.0149	0.0031	2.220692551	1.052850342
9	7503054	rs4329320	T	C	T	0.059	0.0259	0.0645	0.003	0.0133	2.515650749	3.090459594
1	4912726	rs7549868	A	G	A	0.1384	0.1196	0.252	0.001	0.0879	1.31395386	1.328372334
3	124127611	rs663513	T	A	A	0.2572	0.2839	0.1448	0.34	0.2699	1.956134615	1.401298177
7	86206830	rs12704267	C	T	C	0.0802	0.1066	0.1052	0.2177	0.0951	1.579452924	1.107815811
4	55257611	rs1492769	C	A	C	0.2519	0.8775	0.9732	0.8579	0.907	1.809851254	1.371527383
17	17308205	rs16961654	C	T	C	0.2458	0.0922	0.1052	0.0626	0.1299	1	1.220969625
10	35006638	rs10740893	T	C	C	0.4259	0.366	0.3522	0.325	0.4029	1.544065222	1.391236331
11	40143759	rs968938	T	C	T	0.3396	0.5677	0.3343	0.7147	0.6043	1.624155429	1.844307085
12	75068078	rs12303913	C	T	T	0.913	0.9697	1	0.9682	0.954	1.149101762	1.811656284
3	17967203	rs9814647	C	A	A	0.5507	0.4078	0.1419	0.6193	0.4888	2.60658984	2.325174389
12	80774552	rs2248628	C	T	C	0.4092	0.7046	0.7629	0.832	0.8149	1	1.386992882
13	108019412	rs41341253	A	T	T	0.4917	0.7089	0.5784	0.6024	0.6779	1	1.085013974
3	31428425	rs17027566	A	G	G	0.3896	0.7406	0.5734	0.825	0.8497	1.076919197	1.367300699
2	64953330	rs6736638	A	G	A	0.7337	0.951	0.9454	0.9463	0.8804	3.524523892	2.472076259
7	12013207	rs7786187	T	C	C	0.4455	0.6052	0.7887	0.662	0.5859	1.330460022	1.146619676
10	115198443	rs4917653	A	G	G	0.5045	0.4481	0.256	0.17	0.4376	1.951449189	2.2915061
5	141315681	rs2270113	G	C	G	0.3116	0.611	0.8403	0.4493	0.6033	2.178824967	2.012421873
8	19044178	rs9644620	G	C	G	0.3079	0.4438	0.3591	0.2783	0.3395	1.104793428	1.248621052
15	100576600	rs2622531	G	A	G	0.5862	0.0634	0.0417	0.0149	0.0777	1	1.795750389
17	72849697	rs7221436	C	T	C	0.2035	0.0173	0	0.001	0	1.251618417	1.627228652
11	71210070	rs11233933	C	T	C	0.2088	0.2219	0.3026	0.1889	0.3517	1.730340796	2.345560998
4	96136013	rs1434534	G	T	G	0.5446	0.4755	0.2728	0.6302	0.3763	1	1.746663945
2	114094984	rs1191685	C	G	C	0.2133	0.6945	0.7341	0.5616	0.498	1	1.313099957
5	9357103	rs1205718	T	C	T	0.5696	0.6441	0.754	0.7316	0.7924	1.251395961	1.615685099
8	231272	rs6991723	C	T	C	0.6263	0.6254	0.4673	0.5189	0.3701	2.242590727	1.732328653
21	43386447	rs17114122	G	A	G	0.034	0.013	0	0.0199	0.002	3.516571816	3.537726296
1	4814751	rs3766969	G	A	G	0.0552	0.0692	0.0565	0.1054	0.09	1.791072792	1.557452908
1	80914245	rs17393089	A	G	A	0.0068	0.1383	0	0.2167	0.0491	1	1.057175305
2	64940600	rs871433	C	T	T	0.1195	0.0375	0.0546	0.0527	0.1217	3.082160512	3.306434428
3	131481185	rs1398764	G	C	C	0.1324	0.0173	0	0.007	0.0031	1.359748753	1.895382174
3	41370358	rs6767529	C	T	T	0.1135	0.5187	0.6339	0.5467	0.4519	1.600607621	2.117781895
4	113528624	rs4834293	T	C	T	0.0053	0.134	0.002	0.0706	0.0194	1.988939015	2.111228986
7	137259346	rs834439	G	T	T	0.5454	0.9352	0.9772	0.9543	0.7679	2.635177387	2.135938085
13	36461168	rs10514839	T	C	T	0.2284	0.0807	0	0.1243	0.0337	1	1.893064204
6	107025426	rs4523123	A	T	T	0.7859	0.8948	0.8294	0.8459	0.8691	1.424426257	1.003905851
17	69931474	rs16977017	G	T	T	0.4962	0.7954	0.8869	0.7535	0.7781	1.001913504	1.458730726
6	151914113	rs3757318	G	A	G	0.0234	0.0533	0.2579	0.0795	0.044	1.462712083	1.652386069
1	34340467	rs10799000	A	G	A	0.0166	0.183	0.2629	0.1332	0.2311	2.098289082	2.002890749
19	21387808	rs11085436	G	A	G	0.0113	0.0663	0.0933	0.1083	0.0777	1	1.036579068
16	6960281	rs9924891	G	A	A	0.2269	0.219	0.0625	0.2714	0.1902	1	1.642534621
1	5330415	rs495765	A	G	A	0.1528	0.245	0.3016	0.2326	0.183	1	1.413753596
11	132950848	rs11223359	G	A	G	0.0053	0.0677	0.0714	0.0686	0.138	2.746102041	2.351064151
12	83711858	rs6539726	T	C	C	0.2519	0.5159	0.629	0.5636	0.6074	2.557651246	2.114028207
15	80738546	rs1979026	G	C	C	0.4418	0.4971	0.4296	0.6083	0.7188	3.535202876	3.477892034
3	71435374	rs10470554	G	A	A	0.4705	0.6614	0.9911	0.4881	0.7638	1	1.602477646
7	13692790	rs7787152	G	A	G	0.3374	0.1729	0.1141	0.2207	0.1431	2.133220586	2.410771989
2	209723212	rs4261669	G	A	G	0.792	0.732	0.4702	0.7416	0.7669	1.137914397	1.502566271
3	12483451	rs1152005	T	C	T	0.4735	0.9063	0.999	0.8996	0.954	1.698956982	1.0767127
12	40502745	rs900253	T	C	T	0.6672	0.6844	0.6815	0.5427	0.5194	1.686064636	1.613503355
7	10550033	rs7808165	C	A	C	0.4826	0.4813	0.1577	0.505	0.4928	1.512333123	1.199869782
4	65748015	rs10028673	C	T	C	0.1172	0.3804	0.499	0.2028	0.3149	1.00518573	1.814680572
11	6170921	rs4758090	A	T	A	0.0734	0.5692	0.8889	0.4056	0.6564	1	2.005070592
15	58851619	rs2414599	C	T	C	0.8374	0.987	0.9405	0.9861	0.9857	1.229677382	1.307595611
8	29491281	rs7819383	C	G	G	0.4576	0.7695	0.7867	0.7406	0.6994	1.942383586	1.834478168
2	210595820	rs16843618	G	C	G	0.2307	0.0677	0.1984	0.0765	0.138	1.964340514	1.712988909
5	34956294	rs163723	C	T	T	0.112	0.098	0.3472	0.0139	0.1207	1.272247711	1.709703864
12	43266096	rs4768454	A	G	A	0.2716	0.2075	0.1815	0.2843	0.1769	1.687947225	1.379386677
11	102771140	rs948399	C	T	T	0.1891	0.2795	0.2351	0.2455	0.1636	1	1.009790528
10	130361509	rs11016330	A	G	A	0.0545	0.0821	0.378	0.0457	0.1421	1.703976676	1.396717756
5	136191512	rs7724748	A	G	G	0.2421	0.804	0.5288	0.7694	0.5624	2.45572831	2.660611153
1	231877073	rs2793093	A	G	A	0.3858	0.6182	0.5823	0.7843	0.7076	1	1.216859376
1	68428049	rs4437851	T	C	C	0.2867	0.8963	0.9167	0.9702	0.9366	2.31778811	2.248439471
12	20597303	rs10841527	A	T	A	0.1876	0.3343	0.2808	0.1531	0.1493	2.746307384	2.568067837
8	82260483	rs7003023	G	C	C	0.0212	0.1816	0.2272	0.2058	0.1288	1.31624527	1.171724365
2	10905307	rs7585710	T	C	C	0.8374	0.9784	1	0.993	0.999	1	1.669217221
8	87567528	rs16915620	G	T	G	0.0197	0.0749	0.3274	0.1034	0.184	2.071007152	2.371919328
11	44452378	rs10769048	G	A	G	0.1989	0.2666	0.1062	0.4463	0.4632	1	1.030143534
15	70209099	rs939045	G	A	G	0.0696	0.0749	0.004	0.0258	0.0112	1.497509563	1.196678881
10	25776639	rs3005190	G	A	A	0.2375	0.2882	0.006	0.3419	0.2485	1	1.16802946
1	82888876	rs1281608	T	C	T	0.2375	0.3487	0.2401	0.3549	0.2638	1.231618895	1.678961727
14	97463595	rs8022742	C	T	T	0.8328	0.8977	0.6091	0.8738	0.7546	2.079501712	1.164224928
18	69401783	rs9956999	G	T	G	0.1634	0.3487	0.3502	0.3638	0.274	1.010750767	1.150211952
1	156439000	rs1109751	T	C	T	0.4546	0.3372	0.244	0.2674	0.2505	1	1.398740899
3	61944577	rs6793053	A	T	A	0.1543	0.1643	0.2609	0.1372	0.1166	2.017845472	2.37736705
5	85413704	rs10514276	G	A	G	0.0333	0.1369	0.3254	0.2296	0.2975	1.994402411	2.000622951
8	15657603	rs12681567	C	A	C	0.0083	0.2464	0.249	0.1044	0.1605	2.25647603	1.773783834
4	61208516	rs17090020	C	T	C	0.0492	0.0418	0.0258	0.0586	0.0245	1.178145052	1.184789501
12	40244671	rs7135701	G	A	G	0.6278	0.755	0.7421	0.6312	0.5624	1.868129953	2.435361291
16	7770440	rs4787065	G	C	G	0.0461	0.1599	0.2728	0.0378	0.1728	1.100971492	1.021109093
10	26315097	rs11014917	A	T	A	0.0802	0.2478	0.3304	0.159	0.1513	1	1.319221915
11	123283334	rs2846063	A	C	A	0.0424	0.0965	0.1627	0.1521	0.0798	2.862053162	2.385030763
4	77455540	rs7689670	G	A	A	0.3669	0.2622	0.0655	0.4076	0.1881	2.100097613	1.349068283
13	101602034	rs16958016	C	G	C	0.1672	0.2767	0.1478	0.2416	0.1708	2.51093503	1.902464787
14	64843035	rs1571511	T	C	T	0.0091	0.1398	0.002	0.2127	0.1258	2.076997779	1.659672632
2	68076484	rs6737954	T	C	T	0.1127	0.0115	0.0079	0.0249	0.0757	1.311744801	1.437988413
1	55046130	rs11811633	T	C	T	0.143	0.0144	0.0744	0.0169	0.0573	1	1.039342886
6	35033854	rs820077	G	A	G	0.4607	0.83	0.8581	0.8151	0.9121	2.834376441	2.899968716
7	26688808	rs1012803	C	T	T	0.1702	0.8386	0.6736	0.9006	0.8681	2.333499281	2.238037993
11	76123531	rs7115322	T	C	T	0.4607	0.5072	0.5099	0.6252	0.6401	1	1.370948197
5	67707861	rs10940164	G	A	G	0.3669	0.1527	0.3373	0.1153	0.0777	1.180425969	1.912322794
9	98423676	rs10761011	A	G	G	0.3011	0.3833	0.1498	0.4245	0.3139	1	1.550877749
3	8514038	rs10866089	C	T	T	0.4947	0.6326	0.9077	0.4185	0.5859	1.216117347	1.509066752
2	217209138	rs2030493	G	A	G	0.2821	0.5533	0.6508	0.3767	0.3926	3.021994946	3.238157152
7	150177524	rs2091143	C	T	T	0.556	0.6455	0.5228	0.5457	0.6534	1.66015719	2.048788375
4	178321418	rs1395483	T	C	T	0.1974	0.4568	0.5179	0.5368	0.6135	1	1.317863373
19	56004080	rs721781	G	C	G	0.3843	0.4597	0.3115	0.4871	0.6033	1.130691605	1.800131359
7	12912425	rs12539313	G	T	G	0.0613	0.134	0.001	0.1899	0.0215	1	1.115822859
10	9152268	rs11256073	T	C	T	0.0068	0.1412	0.119	0.0755	0.092	2.296718405	2.267238345
6	127486617	rs2489630	C	T	T	0.3775	0.3977	0.4435	0.4891	0.4622	1	1.163025716
10	115547965	rs7902084	G	A	A	0.4024	0.6801	0.624	0.6382	0.638	1.81563207	2.246511044
1	58044168	rs1341321	G	A	G	0.6324	0.8069	1	0.9861	0.9898	1	1.58404651
10	100319919	rs17538604	C	T	C	0.0764	0.0245	0	0.0746	0.0532	1	1.817107377
14	90216336	rs1028722	C	T	C	0.0651	0.1686	0.2014	0.0964	0.2996	1.595676271	1.038358186
3	138650806	rs4894333	A	T	T	0.5635	0.6585	0.3611	0.9155	0.8742	1.221836648	1.350069354
7	28060205	rs17156205	G	A	G	0.1021	0.013	0.0645	0.0239	0.0828	1.91560297	1.100634104
10	68749872	rs12266823	C	A	C	0.1399	0.0533	0.001	0.0656	0.0133	2.402908752	2.650362675
10	4697578	rs2647337	G	T	T	0.1256	0.0288	0.0347	0.0139	0.0174	1.926432686	1.783180127
4	17730267	rs9994163	G	A	G	0.6135	0.7435	0.7639	0.7087	0.6472	1.298248925	1.268020798
5	6842066	rs1993450	T	C	T	0.6316	0.755	0.7708	0.6044	0.5266	1	1.789690487
11	102470256	rs10895322	A	G	A	0.0825	0.1556	0.2778	0.0765	0.0613	2.069216946	1.783758387
5	30785661	rs6864112	C	T	C	0.9251	0.8775	0.9683	0.8032	0.9039	1.995840838	2.256616618
11	19246590	rs793276	C	T	T	0.0688	0.2954	0.2232	0.171	0.2883	1.562730444	2.603493706
7	33769464	rs6946492	G	A	G	0.2436	0.5634	0.2361	0.7604	0.6585	1	1.130229397
3	8549665	rs1994876	C	T	T	0.3775	0.67	0.9276	0.4672	0.593	2.279284719	2.840945462
11	22211487	rs10833717	T	C	C	0.2995	0.6282	0.5575	0.8519	0.7577	2.356516759	2.584997078
20	12721536	rs1333394	A	T	A	0.2141	0.062	0.0526	0.1402	0.1043	2.474871801	2.48558289
11	132526865	rs1784519	A	G	G	0.0234	0.2536	0.3968	0.2435	0.2751	1.36141063	1.370549228
11	21025805	rs1400383	T	A	T	0.3994	0.0317	0	0.002	0.001	3.065664906	2.415211127
22	26778461	rs489363	A	G	A	0.292	0.7349	0.9851	0.6501	0.8262	3.154367042	2.969265645
7	85002832	rs6968357	T	C	T	0.407	0.3761	0.3036	0.3469	0.5685	1.966916201	1.67536583
3	124016231	rs16835264	A	G	G	0.848	0.8991	0.5268	0.9831	0.8742	1.482883583	1.370917868
17	32097240	rs2701496	C	T	C	0.0696	0.2464	0.0595	0.3708	0.1247	1.540885744	1.690149914
14	86215062	rs12879269	G	A	G	0.0166	0.2767	0.1022	0.3201	0.1483	1.221470677	1.530433485
1	118214719	rs7520590	G	T	T	0.4879	0.6844	0.8115	0.6412	0.6779	1	1.319426131
18	61932586	rs1421539	A	G	A	0.2179	0.0389	0.0903	0.0616	0.0358	1	1.775270779
4	138804679	rs1605818	G	A	A	0.1112	0.0504	0.0675	0.0954	0.0307	1	1.482990974
16	55914675	rs12926907	C	T	C	0.4705	0.2983	0.5407	0.2495	0.2812	1	1.403837582
19	16149033	rs2364513	G	T	G	0.4614	0.2435	0.122	0.3539	0.3037	1.896144079	1.417841523
1	117281482	rs7554054	T	A	A	0.3207	0.4193	0.7222	0.2893	0.4233	4.051346028	3.776227214
1	4896261	rs12072038	G	C	C	0.7398	0.5389	0.6567	0.7018	0.6616	1.813748083	1.851697023
16	16953510	rs11862676	T	G	T	0.292	0.6095	0.7698	0.5189	0.6094	3.456473565	3.061436782
10	73344556	rs10999901	C	T	C	0.2935	0.0807	0.0198	0.0984	0.0521	2.63514394	2.776949884
7	111955948	rs11769219	A	G	A	0.1127	0.0951	0.1389	0.1352	0.1391	1.949251466	1.427743339
12	99691448	rs7316448	T	C	T	0.6513	0.1931	0.0764	0.2823	0.1626	1.995883053	1.5927017
6	40474306	rs12662633	T	C	C	0.8253	0.9308	0.9355	0.9791	0.9744	1.974210718	2.359441424
13	61300042	rs4349036	G	A	G	0.1536	0.2853	0.1935	0.4145	0.4489	2.822335386	2.463946869
6	161936624	rs551770	G	A	A	0.3646	0.389	0.374	0.337	0.3558	1.952198689	1.45847907
6	51572227	rs9474057	T	G	T	0.3192	0.183	0.125	0.2107	0.1871	1.137542728	1.076159403
11	51441936	rs560488	C	T	C	0.1104	0.3285	0.1825	0.3072	0.1728	2.47801267	1.316882677
7	30117417	rs10488086	C	A	A	0.7511	0.83	0.9345	0.836	0.8763	1.496171581	1.36637557
10	73346545	rs2166636	T	A	T	0	0.1037	0.1845	0.002	0.0051	2.456450755	2.51432283
3	117474735	rs9858155	C	T	T	0.9365	0.9712	0.9643	0.9334	0.9775	1	1.311947924
7	142025037	rs12703460	C	T	C	0.149	0.3545	0.3433	0.5845	0.362	1.39317362	1.63176705
6	82021535	rs9341875	C	T	T	0.8676	0.8429	0.7788	0.7058	0.7485	1	1.208851024
2	106653676	rs1005725	C	T	C	0.0582	0.1138	0.246	0.1292	0.2883	1	1.248499424
14	66574891	rs959917	A	T	T	0.8207	0.8285	0.627	0.9404	0.7127	2.596867964	2.491659303
4	186589850	rs6552905	A	G	G	0.1959	0.0231	0	0.001	0	1	1.350135549
7	86192385	rs17160879	C	T	C	0.0408	0.3184	0.5942	0.1203	0.409	1	1.720699968
5	145512951	rs2962500	G	C	C	0.1135	0.0216	0	0.001	0	1	1.30912605
13	59878735	rs923254	T	A	A	0.4251	0.5317	0.2708	0.7724	0.5112	1.095672799	1.52625425
22	41844786	rs202657	G	T	T	0.0197	0.4409	0.0565	0.2197	0.3783	1.37437566	1.209678076
12	14465669	rs7300855	G	A	A	0.1982	0.1167	0.0794	0.1322	0.0879	2.316646801	1.875154905
12	127782558	rs1348889	G	A	G	0.1649	0.0086	0.001	0.001	0	3.385603292	3.20241614
3	176348265	rs10936900	G	C	C	0.6657	0.9524	0.9722	0.9553	0.9632	1.22360308	2.303552444
7	152996101	rs16884836	C	T	C	0.0325	0.085	0.1101	0.1352	0.2178	1.966343383	1.782267072
20	24397275	rs9974024	C	T	C	0.2163	0.0389	0	0.0268	0.0061	1	1.270602978
4	53616048	rs7690219	T	C	C	0.8018	0.8256	0.7996	0.8738	0.8824	1.547814543	2.213343775
9	94566476	rs10992115	T	C	T	0.0129	0.0461	0.1577	0.0229	0.0317	1	1.389297093
12	65922076	rs9971812	A	T	A	0.2201	0.0187	0	0.001	0	1	1.670053248
10	68754653	rs716547	C	T	C	0.0416	0.4683	0.3879	0.2714	0.2362	1.867874478	1.417393306
14	30578766	rs1837683	C	T	C	0.0507	0.2651	0.3829	0.4085	0.4898	1.866707116	2.271941239
5	35808115	rs1908369	G	A	G	0.3502	0.1888	0.0952	0.1173	0.1738	1.975091806	1.421532622
8	6438315	rs13280110	C	A	C	0.3109	0.5288	0.8294	0.4443	0.3292	1	1.197973284
18	65241380	rs17077479	A	G	A	0.028	0.1037	0.1815	0.0924	0.2505	1	1.101514252
9	31568046	rs16917154	G	A	G	0.1989	0.0303	0	0.0328	0.0481	1	1.371488756
16	58036347	rs3743560	G	A	G	0.4622	0.4669	0.5	0.6978	0.7219	1	1.245658286
18	57654067	rs17066458	G	A	G	0.1097	0.1643	0.1091	0.1948	0.2301	1.662902717	1.624530675
8	3890012	rs2554570	A	C	C	0.3222	0.0793	0.0784	0.1143	0.0562	2.221327176	1.633682893
3	100500860	rs9842968	A	G	A	0.7126	0.2723	0.2946	0.2286	0.271	1	1.041252702
14	48469014	rs8022980	T	C	T	0.0106	0.072	0.001	0.1382	0.0358	1	1.152638541
1	19154065	rs6674964	G	A	G	0.1505	0.3458	0.502	0.3052	0.4131	2.97810724	2.687431595
11	121126968	rs17125022	C	T	C	0.0885	0.0086	0.0099	0.002	0.0399	2.516963093	2.391042122
1	116830297	rs10737768	G	A	A	0.6664	0.3934	0.3631	0.5427	0.6022	1	2.221466164
20	10609594	rs1232607	C	T	C	0.1346	0.2939	0.1935	0.3499	0.2434	2.813142962	3.250977078
1	221273704	rs6541172	G	T	T	0.0537	0.2133	0.2063	0.1113	0.1166	2.79696058	2.261386574
15	92815512	rs16946658	A	G	A	0.1626	0.121	0.0387	0.159	0.1145	1	1.064640313
6	12926709	rs10498680	A	T	A	0.3396	0.0331	0.0218	0.0278	0.0153	1.469925559	1.928283761
14	33707340	rs2383424	G	A	A	0.6256	0.2666	0.2688	0.3787	0.1943	1.430008159	2.146500937
1	166494704	rs7549571	G	A	G	0.2163	0.2968	0.4752	0.3787	0.4898	1.819079291	2.540376157
10	15704115	rs10904611	C	A	C	0.4281	0.4496	0.4127	0.66	0.7802	2.562091793	3.04239383
7	95629826	rs81018	G	A	G	0.7731	0.4741	0.5238	0.4404	0.6319	1.589253504	1.118178973
7	46686652	rs6463338	T	G	G	0.1346	0.0115	0	0.002	0	2.464362235	2.168268146
13	42286321	rs9594616	A	T	A	0.2489	0.1542	0.119	0.166	0.0706	1	2.364626013
2	201272705	rs10497860	A	G	A	0.1188	0.4625	0.255	0.4414	0.3896	1	1.22663994
12	106207005	rs7311274	G	A	A	0.4175	0.4683	0.4772	0.3966	0.5337	3.613929365	4.015623749
4	113910968	rs2352223	G	C	C	0.6634	0.8242	0.5437	0.7594	0.5746	3.071233976	2.923592132
18	8142163	rs10163540	G	A	G	0.112	0.0764	0.006	0.1312	0.0573	1	1.37874538
1	112951819	rs1759687	A	G	A	0.0446	0.0648	0	0.1392	0.0613	2.344928576	2.645012447
1	239534570	rs4659542	T	C	C	0.2708	0.0231	0	0.003	0	2.033286684	1.573316321
3	7467697	rs12487494	G	A	A	0.7572	0.7262	0.9117	0.5835	0.7873	1	1.163377632
7	8398372	rs10242397	G	A	G	0.4168	0.1311	0.1131	0.1571	0.1656	1.999438015	2.26399874
12	25734155	rs12297449	G	A	G	0.1415	0.0331	0	0.0328	0.0082	1	1.619094505
9	119783011	rs1413420	G	A	A	0.2625	0.1657	0.4663	0.2624	0.2178	2.370481322	2.114348586
9	94441745	rs10992043	A	G	G	0.4319	0.4971	0.4722	0.5457	0.6002	2.822222562	2.221682285
11	113073360	rs1836796	T	G	G	0.0272	0.4265	0.2619	0.4801	0.3773	1	1.279626144
11	12434458	rs11022344	C	T	C	0.6906	0.379	0.4613	0.4732	0.4284	1	1.347160659
4	150455921	rs1503711	T	C	T	0.497	0.4741	0.4335	0.5288	0.3609	2.327964049	1.479700706
3	197067678	rs6785072	G	A	A	0.261	0.7421	0.3571	0.7674	0.591	2.219638736	2.534359949
5	136269079	rs258564	A	T	A	0.0469	0.2378	0.0139	0.2793	0.1084	1.597790617	1.490864673
11	30185126	rs11030984	G	A	G	0.0651	0.0072	0	0.001	0	1.587805708	1.384360278
14	23411054	rs7147394	C	G	C	0.6399	0.8228	0.9504	0.7753	0.8885	2.170320848	1.708787448
8	60042289	rs3110144	G	C	C	0.1747	0.2493	0.2113	0.4811	0.4663	1	1.432398815
11	129979745	rs3819106	G	A	A	0.4168	0.8357	0.5595	0.8738	0.9151	1	1.258449325
10	85186451	rs10886320	T	C	T	0.1778	0.5461	0.4554	0.6362	0.4427	2.838095154	2.344154469
13	46154749	rs11618506	A	G	G	0.6831	0.9308	0.8175	0.9304	0.8558	2.501692298	2.853315325
6	23773538	rs9356889	C	A	C	0.1944	0.3343	0.3879	0.2704	0.2914	2.283926267	2.432338277
5	158441176	rs11747844	A	T	A	0.1702	0.1859	0.0288	0.3002	0.2157	1.220792852	1.618315686
14	73709015	rs125505	T	C	T	0.0877	0.0937	0.1944	0.1203	0.0818	2.648265057	2.995357742
10	125367914	rs7072345	C	T	C	0.649	0.438	0.1577	0.4911	0.3395	1.097830992	1.634676167
9	82432182	rs10512092	G	C	G	0.4145	0.1758	0.3869	0.166	0.2178	1	1.109975075
10	100348893	rs7897157	A	G	A	0.3585	0.0331	0	0.003	0	1	1.46440485
20	5819023	rs6139852	T	C	T	0.0408	0.0245	0.2183	0.0467	0.0961	1.338765683	1.40580942
1	216607549	rs12127106	G	A	G	0.0015	0.0187	0	0.0586	0.0164	2.498908928	2.387148566
16	10829051	rs12935578	T	C	T	0.0038	0.0706	0.0357	0.1183	0.2014	1.601521168	1.860646443
11	121578945	rs662333	G	A	A	0.2489	0.2334	0.0565	0.2455	0.227	1.540928695	1.465834433
11	105059791	rs4755095	G	A	A	0.4985	0.4683	0.5347	0.67	0.4427	1	1.072720127
10	9137374	rs12412624	T	C	T	8e-04	0.0245	0.001	0.0159	0.0082	1	1.239702737
15	81648958	rs7165833	G	A	G	0.1324	0.0101	0	0.004	0	1.429472575	1.38605494
9	112822183	rs10980170	G	A	G	0.0703	0.0893	0.0288	0.0944	0.0992	1	1.317488909
12	51366260	rs2016533	C	T	C	0.0499	0.2421	0.2887	0.0427	0.0573	1.854553314	1.75624659
4	148434146	rs6537489	C	T	C	0.4175	0.1974	0.2986	0.2087	0.364	1.971798495	2.198194533
4	177188481	rs13129242	T	G	T	0.2912	0.1772	0.2817	0.2416	0.1769	1.953284647	1.999974763
12	39060338	rs7309754	G	T	T	0.1362	0.0231	0	0.0139	0.001	1	1.286211839
4	67126645	rs434623	G	A	A	0.202	0.8343	0.6438	0.7932	0.772	1	1.173551822
16	82627952	rs8063330	C	T	T	0.8563	0.5937	0.5427	0.8738	0.8016	3.195772821	3.443167615
11	64439227	rs2666559	G	T	G	0.0908	0.4179	0.2222	0.7137	0.6115	1	1.204878969
9	20039441	rs7041787	A	G	A	0.354	0.2118	0.0962	0.2913	0.3241	1	1.220482873
10	58936883	rs2174232	G	A	G	0.233	0.1225	0.1419	0.0606	0.1708	1	1.38343334
2	114609888	rs9941605	C	T	C	0.2988	0.0461	0.001	0.0547	0.0174	1.627520167	1.255777389
14	46939964	rs2817569	T	C	T	0.6634	0.3516	0.9425	0.5716	0.6319	1.076685305	1.298047731
18	70745624	rs17086863	A	G	A	0.1362	0.0634	0.0754	0.0755	0.047	1	1.01191688
13	32171381	rs7998013	G	A	A	0.7216	0.0778	0.246	0.0586	0.2311	1	1.084099408
4	134314406	rs17531334	G	C	G	0.0696	0.0216	0.0317	0.0517	0.0808	1.542712236	1.009663658
1	86788945	rs997641	T	C	C	0.4334	0.6383	0.5982	0.664	0.5521	1	1.667549335
6	165117329	rs9364755	A	G	A	0.059	0.1225	0.4633	0.2366	0.2413	1	1.249503087
5	101332324	rs1477623	C	T	T	0.1778	0.379	0.5675	0.2465	0.3609	1.396718177	1.440662132
5	122530459	rs17150184	T	A	T	0.1021	0.0216	0.0218	0.0626	0.0593	2.420974113	3.004334124
2	18445848	rs16984574	G	T	G	0.1286	0.1844	0.25	0.0577	0.2086	2.251013912	2.302471081
11	22813418	rs10833816	T	A	T	0.1846	0.3357	0.2133	0.4245	0.272	2.162136027	2.288819132
7	14698853	rs2049449	T	G	T	0.472	0.3862	0.7421	0.161	0.2546	1.015952851	1.66498875
3	20489086	rs9859908	C	T	T	0.3033	0.3934	0.497	0.4404	0.4254	2.651310503	2.01190098
11	3629024	rs4432051	G	A	G	0.6135	0.3112	0.2917	0.3231	0.3098	1.331828576	1.432747031
3	106111168	rs12631681	A	G	A	0.093	0.3372	0.377	0.4533	0.2485	2.245374406	1.618461425
6	12513486	rs9394933	A	C	A	0.5749	0.513	0.5337	0.3907	0.3691	1	1.47357549
6	81314168	rs13207647	C	T	C	0.0862	0.5115	0.4762	0.34	0.4479	1.052941315	1.272382092
3	196334416	rs11715619	G	A	A	0.2126	0.7579	0.9087	0.8072	0.8241	3.662870865	4.055711678
11	1672903	rs12362516	G	A	G	0.0756	0.1916	0.0982	0.163	0.0552	2.320759162	2.22895805
16	83197501	rs6565145	G	A	A	0.5303	0.9006	0.8244	0.8608	0.9008	2.454186193	3.125569007
11	39241705	rs4756495	T	A	T	0.3699	0.6729	0.7262	0.6054	0.6186	1.454206243	1.837874653
20	51483858	rs16997135	C	T	C	0.0318	0.0591	0.1131	0.0268	0.047	1.043866416	1.09750305
4	78853059	rs12108312	A	G	G	0.612	0.8732	0.7966	0.8579	0.68	3.479569864	3.459431882
13	27489260	rs1536684	A	G	G	0.0809	0.0231	0.126	0.0258	0.0849	1.496376707	1.521675817
9	75444573	rs35613585	C	G	C	0.0439	0.0331	0.0208	0.0437	0.0102	1	1.030549956
3	181146051	rs1871355	T	C	T	0.0741	0.3617	0.3571	0.5308	0.3834	2.365217858	2.102529608
5	85402346	rs17285503	G	C	G	0.0053	0.0187	0	0.0427	0.0061	1.647386399	2.021145284
5	162660204	rs2059796	T	G	G	0.8873	0.6801	0.7034	0.6103	0.7025	1.887015002	1.642171776
14	101525911	rs7342570	G	A	G	0.1369	0.3516	0.6687	0.1839	0.3763	1	1.048551401
7	132302071	rs2880449	C	T	T	0.6362	0.6239	0.9067	0.5099	0.6483	1	1.263266753
11	98805168	rs35434121	A	G	A	0.3759	0.0605	0.1101	0.0686	0.0828	1	1.366612058
3	164221641	rs13079677	T	A	T	0.1914	0.2666	0.13	0.329	0.3149	1.164659889	1.240958784
7	125574046	rs1419559	G	T	T	0.295	0.1441	0.2698	0.2684	0.1902	2.051510169	2.796571778
4	150317071	rs10520020	G	A	G	0.0794	0.2478	0.3115	0.1382	0.3722	2.968156666	2.357913909
4	94084099	rs1393804	A	C	A	0.3805	0.6326	0.3323	0.4066	0.3896	2.58441962	2.491280655
4	55338347	rs17084388	T	C	T	0.2458	0.0202	0	0.002	0.001	1	1.398786604
7	85608081	rs10261080	A	T	T	0.0772	0.5274	0.5903	0.3777	0.6043	2.346499199	1.996217736
20	56010966	rs6099621	A	G	A	0.0794	0.0375	0.001	0.0746	0.0992	1.192082286	1.892870849
3	64970301	rs10510917	G	C	G	0.0076	0.0533	0.247	0.0616	0.0818	1	1.247828968
5	112969261	rs13180704	A	T	A	0.5666	0.2147	0.1329	0.3111	0.2147	4.381660928	4.344419292
1	175593305	rs12037583	C	T	C	0.0015	0.0548	0.3899	0.1074	0.1554	2.548108426	1.75544049
12	115297223	rs1896319	A	G	A	0.6974	0.3718	0.6419	0.332	0.5245	1.903749335	1.560817477
18	41012939	rs17730549	G	A	G	0.1657	0.098	0.002	0.2087	0.1472	1.196348475	1.045711008
2	102017812	rs908123	C	T	C	0.1233	0.232	0.3175	0.2903	0.4274	2.231878355	1.539407535
8	88799185	rs4960945	T	G	T	0.1021	0.389	0.4117	0.1769	0.1339	2.30168056	2.486426409
18	33979669	rs8092959	A	C	C	0.0129	0.183	0.006	0.3598	0.0838	1.016929728	1.142031957
11	766479	rs7937869	A	G	G	0.5257	0.8314	0.9187	0.7793	0.8548	1	1.400007296
8	86415184	rs4740053	C	G	C	0.671	0.5216	0.5238	0.5964	0.4335	3.036585985	2.807288402
5	66655779	rs11953373	C	T	T	0.9085	0.9841	0.996	0.999	1	1.394563977	1.601881225
4	161873925	rs9308019	A	G	G	8e-04	0.0317	0.0179	0.0537	0.0123	1	1.157149142
6	92245500	rs9294506	G	C	G	0.1082	0.4885	0.3224	0.2704	0.3282	1.943457052	1.049070392
2	69436560	rs6546489	A	G	G	0.5348	0.4553	0.1071	0.4284	0.3875	2.948096862	3.151427498
9	840247	rs3812523	A	G	A	0.3101	0.2349	0.4871	0.1302	0.2628	1.921583105	2.427747272
5	113681050	rs13165130	A	G	A	0.2557	0.3473	0.1062	0.335	0.318	1.863214909	1.889676098
9	7372131	rs16925949	T	G	G	0.5166	0.7089	0.873	0.7008	0.7352	2.466654141	2.262059268
10	84021053	rs10159492	C	T	C	0.1248	0.1787	0.246	0.1402	0.0787	1.834161759	2.087882438
3	106017370	rs9871871	C	T	C	0.3759	0.353	0.3452	0.4841	0.2157	1	1.524724626
1	244266817	rs7536719	G	A	A	0.7315	0.7565	0.6032	0.9473	0.7127	1.639757479	1.313774836
12	122730340	rs7957335	A	G	A	0.4138	0.0403	0.002	0.0129	0.0818	1	1.316029217
20	55482349	rs1276425	G	A	G	0.1483	0.0159	0	0.001	0	1	1.188113155
13	100339162	rs4400905	A	T	A	0.0575	0.3199	0.122	0.3897	0.1513	1.719883256	1.920874393
5	76418359	rs12517261	A	G	A	0.1921	0.1542	0.1458	0.1342	0.1462	2.079243065	2.303620497
8	36934052	rs3015701	A	G	A	0.4849	0.7176	0.6429	0.8221	0.8047	1	1.043181103
2	145759721	rs2950790	G	A	A	0.0408	0.2032	0.1071	0.2276	0.1483	2.487992071	2.609286684
17	223128	rs9319631	G	C	C	0.8986	0.9885	0.998	0.999	0.9816	2.316191614	2.447175377
12	48164758	rs2544025	G	C	G	0.0983	0.2219	0.0893	0.2982	0.2352	1.029747471	1.094494826
22	27909106	rs5762222	A	G	G	0.2526	0.1599	0.0327	0.2873	0.1524	3.162669901	3.693163918
20	36994310	rs1739638	G	A	G	0.1528	0.4063	0.7014	0.4006	0.4172	2.204072696	1.87465605
13	92278091	rs9556105	C	A	C	0.0893	0.611	0.5843	0.5895	0.4959	1	1.189731538
7	14846646	rs6948538	A	G	A	0.7867	0.6772	0.5556	0.6034	0.5593	1.651271195	1.065247992
11	18689653	rs12295403	C	A	C	0.0514	0.2493	0.249	0.3777	0.2434	1.170794149	1.116124922
8	38473575	rs2604497	T	C	T	0.7761	0.9193	0.9901	0.8569	0.8978	1.785608877	1.05473864
10	34105728	rs1331690	G	A	A	0.4637	0.5086	0.3135	0.4483	0.5624	1.423479916	1.78112117
2	150167484	rs13421154	A	G	A	0.1142	0.0101	0	0.001	0	1	1.482916728
2	112723865	rs10185747	A	G	A	0.1271	0.0403	0.002	0.0457	0.0174	1.992314401	1.683586813
17	3469853	rs4790522	A	C	C	0.531	0.389	0.2808	0.4324	0.501	2.516298192	2.163295434
9	123816062	rs7871371	T	C	C	0.3472	0.1859	0.0298	0.2247	0.0644	1	1.191579547
21	27324875	rs2829995	G	A	G	0.326	0.1095	0.0347	0.0378	0.1135	1.018666931	1.128641837
7	29137502	rs7785072	A	G	A	0.792	0.402	0.744	0.505	0.5767	1.400647997	1.185098479
3	174869139	rs936480	C	T	C	0.1899	0.3026	0.2063	0.334	0.3262	1.776475709	1.6616919
12	131436969	rs10848260	T	C	T	0.1573	0.085	0.0774	0.0656	0.0317	1.617048643	1.440668052
12	104873472	rs7313427	A	T	T	0.9092	0.9971	1	0.999	1	1	1.303599998
15	80469563	rs10152142	T	C	C	0.6906	0.5418	0.2312	0.4016	0.317	2.648063893	2.143747347
1	68051023	rs787539	C	T	C	0.4047	0.3775	0.1875	0.3728	0.2321	2.807429331	2.866906116
12	47953246	rs12311828	C	G	C	0.1135	0.062	0.006	0.0646	0.1145	1.616496982	1.233639363
16	82823552	rs6565065	A	G	A	0.5552	0.5058	0.2312	0.666	0.5746	1	1.13572206
4	88159940	rs7668684	G	A	G	0.1808	0.1297	0.006	0.1412	0.0215	1.420657408	1.623678235
2	48808898	rs3749145	C	T	C	0.2791	0.3098	0.3879	0.3191	0.3855	1.567895991	2.011385046
3	159739624	rs6778021	C	G	C	0.2753	0.6787	0.5853	0.7714	0.5941	1.062079607	1.329260055
18	56971398	rs17696543	C	T	C	0.0348	0.1844	0.0288	0.162	0.1227	2.866801261	2.306142719
6	54756529	rs4712081	G	A	G	0.0862	0.5144	0.7768	0.332	0.3896	1.948446281	1.633461013
2	192349702	rs16833768	T	C	T	0.2073	0.4337	0.499	0.2286	0.3211	2.405336168	2.181250898
13	33592777	rs575536	T	C	C	0.6687	0.2089	0.4831	0.2575	0.4264	1.850164197	1.504370712
6	159733448	rs905685	G	A	A	0.7844	0.3559	0.7123	0.3141	0.4744	3.156058602	3.187052516
4	67661843	rs12639663	C	T	T	0.8986	0.8069	0.7371	0.8201	0.7362	1	1.689035515
2	237525956	rs10164716	G	A	G	0.0204	0.0303	0.0615	0.0398	0.0849	1	1.022005403
1	160548247	rs10908787	A	G	G	0.3752	0.2421	0.1399	0.0915	0.2689	1.621388028	1.1292966
3	153598526	rs11915835	A	G	G	0.5038	0.7205	0.9196	0.662	0.6513	1	1.223600189
5	3456763	rs32732	G	A	A	0.3306	0.1513	0.1587	0.1093	0.1851	1	1.218479687
7	7198073	rs12536325	C	G	G	0.1573	0.2579	0.0863	0.4175	0.456	1.496888163	1.196094707
12	10312914	rs3816844	G	A	A	0.8268	0.4597	0.7619	0.4891	0.7566	1	1.037165345
3	71880603	rs6549410	C	T	T	0.4569	0.4524	0.2173	0.1809	0.2975	1.297179648	1.093202253
6	54496486	rs10484988	G	A	G	0.0484	0.0793	0.0347	0.0815	0.1881	1.574578573	1.614335732
2	624524	rs2867123	G	C	G	0.9017	0.8617	0.9147	0.83	0.8067	1.999635159	1.917911967
2	177720874	rs11900453	T	C	T	0.2451	0.0346	0	0.0189	0.0051	2.315147945	2.179472613
1	55243590	rs10888879	G	T	G	0.093	0.0677	0.12	0.0398	0.0562	1.089183275	2.453065699
14	54638401	rs10483628	C	T	C	0.3487	0.1744	0.0377	0.0487	0.0971	1.968828312	2.256411052
6	28387443	rs10484540	T	C	T	0.0393	0.0778	0.1508	0.0487	0.1759	1.281826514	1.460145961
15	61040025	rs1993471	A	C	C	0.2247	0.0447	0.1369	0.0318	0.0573	1	1.106250863
10	128990037	rs1167521	T	C	T	0.6982	0.8156	0.8819	0.8738	0.9407	3.893206889	3.644704337
14	59424053	rs12434936	A	G	A	8e-04	0.0072	0.0942	0.006	0.0061	1	1.057540796
2	171349028	rs16858495	G	A	G	0.2632	0.0274	0	0.002	0.0378	1	1.47869305
4	148025578	rs11735165	A	G	G	0.503	0.2522	0.4603	0.2187	0.502	1.761606474	1.185052794
20	50174380	rs12106125	A	G	A	0.0741	0.0144	0.0804	0.001	0.0256	2.708542524	3.153431566
18	28121688	rs1443000	A	G	G	0.0613	0.1009	0.1766	0.1153	0.0971	1	1.218328901
7	124586837	rs12540261	T	C	C	0.3926	0.438	0.4306	0.4423	0.3855	1.512663026	1.546565361
5	109602669	rs4957892	A	C	C	0.0983	0.6081	0.255	0.7555	0.5256	1.635739242	1.986586834
17	71021645	rs16977497	G	A	G	0.0076	0.0346	0.002	0.0596	0.0164	1.395305798	2.123058048
3	126174271	rs813556	G	A	G	0.4244	0.5865	0.5714	0.67	0.7434	1.689925096	2.123236035
3	10617048	rs11914694	C	T	C	0.177	0.1138	0.2927	0.0427	0.0624	1.402209514	1.483746577
8	59809840	rs4738731	C	G	C	0.7239	0.3631	0.5357	0.5616	0.4519	2.534432509	3.140950014
6	107883780	rs9784834	G	C	G	0.2224	0.0274	0.0506	0.0119	0.0399	2.358148353	2.722804
17	66363490	rs11870513	G	A	G	0.003	0.0389	0.1101	0.0755	0.0307	1.26895588	1.707650713
10	80206689	rs987814	C	A	C	0.7179	0.4899	0.8591	0.5249	0.7239	2.036876687	2.453985451
1	241339851	rs11578627	G	A	A	0.6944	0.5216	0.8274	0.5706	0.7086	1.616855971	2.295859618
9	15291691	rs7022687	C	A	C	0.0446	0.3069	0.1438	0.3091	0.229	1	1.1900351
4	76977784	rs4422436	T	C	C	0.3646	0.2622	0.0625	0.492	0.4734	1	1.087705448
8	77067622	rs1459178	G	A	G	0.3578	0.0778	0.001	0.0368	0.0378	1.774163925	2.135732465
12	12828050	rs7973428	C	T	T	0.6717	0.5778	0.7292	0.6471	0.684	1.875745892	1.986498096
6	13417712	rs1550523	T	C	T	0.1626	0.0159	0.0397	0.005	0.0225	1	1.072040226
16	82944714	rs17742591	G	C	G	0.0023	0.0403	0	0.0795	0.0123	1.285117554	2.034391449
4	19088386	rs7696128	T	G	T	0.4939	0.6902	0.6062	0.5239	0.5798	1.19175797	1.520600653
5	136345669	rs10067912	A	G	G	0.5371	0.3329	0.3988	0.1153	0.045	2.662667121	2.576156018
22	21997574	rs5998835	T	C	T	0.3752	0.0533	0.002	0.0328	0.0174	1.574521461	2.449171743
6	51010485	rs17613210	A	T	A	0.0681	0.0086	0.0327	0.0249	0.0879	2.255856401	1.389651279
9	36014850	rs2077559	A	G	A	0.27	0.1124	0.2738	0.1262	0.1963	2.02239937	1.611938781
4	91966615	rs13106577	C	T	T	0.8616	0.6009	0.3661	0.5388	0.6339	2.871317037	1.932113126
6	137260364	rs871793	G	A	G	0.6051	0.5389	0.4643	0.5567	0.6605	2.658807719	2.748937293
16	351673	rs17136027	C	T	C	0.1346	0.0259	0.005	0.001	0.0133	1.684201722	1.608919469
20	60243411	rs944260	G	A	G	0.7829	0.7349	0.5804	0.7217	0.7117	1.731189126	1.132017639
7	52972427	rs12718716	T	C	T	0.0446	0.1628	0.1647	0.172	0.1033	1.633309903	1.666894554
16	73017061	rs16971465	C	G	C	0.2247	0.0677	0.1062	0.0835	0.1002	1.727209311	1.50810653
18	76362084	rs12955593	A	G	G	0.6059	0.7104	0.5089	0.675	0.6534	3.038516748	3.007030597
21	20379861	rs7275222	A	C	A	0.0915	0.1787	0.0397	0.2515	0.1012	2.163346901	1.914808853
3	31235568	rs4955385	G	C	G	0.1165	0.3415	0.4177	0.1889	0.3671	1.572055163	1.273086389
13	29928127	rs4769727	G	C	C	0.4312	0.1052	0.0933	0.1382	0.1084	1.598415101	1.693122163
1	22629188	rs7538267	G	A	G	0.0378	0.2882	0.4137	0.2386	0.3016	1.333429918	1.695935915
2	206734954	rs4675555	C	A	C	0.2247	0.4135	0.4881	0.4225	0.364	1.834872403	1.942894562
13	78654693	rs2481750	C	G	C	0.4849	0.5389	0.4812	0.6074	0.5798	1	1.14617842
2	32494285	rs6726255	A	G	A	0.2549	0.1066	0.12	0.1173	0.0982	1.935879217	1.776228057
4	186630946	rs904451	A	C	A	0.4909	0.7277	0.6597	0.834	0.7515	2.306562604	1.319478695
11	18214518	rs2445149	T	C	T	0.1377	0.3372	0.4415	0.3052	0.3456	1.540129507	1.949300277
19	55921579	rs10417909	T	C	C	0.0915	0.4063	0.7619	0.3191	0.2853	1.040567165	1.443062874
13	102881922	rs9557841	C	G	G	0.7587	0.8631	0.6111	0.8956	0.8783	1.065367917	1.24134926
1	67019819	rs12750223	A	G	A	0.1127	0.2161	0.4187	0.1133	0.4346	1.369847422	1.223729519
2	54620599	rs17045859	T	C	T	0.2663	0.0893	0.001	0.1133	0.0235	2.120093852	3.001999851
2	180334969	rs12478234	G	A	G	0.3041	0.0937	0.3105	0.1054	0.274	1	1.01264677
1	70111889	rs1264407	A	G	A	0.1089	0.2839	0.0208	0.2724	0.2771	1.79729236	1.92824598
3	177271932	rs3844176	G	A	A	0.0635	0.2435	0.4058	0.3608	0.317	1.888408667	1.818317162
20	24288506	rs6106844	T	C	C	0.9047	0.9726	1	0.9751	0.9581	1	1.3033336
2	237263317	rs1078913	C	T	C	0.0862	0.0937	0.0099	0.1978	0.1421	1.832588765	2.734792702
6	28648271	rs16894197	C	T	T	0.5893	0.7622	0.8492	0.7783	0.7761	2.252756447	1.465408902
2	203203088	rs7584400	A	G	A	0.1944	0.013	0	0.001	0	2.397813326	2.17803142
2	40840450	rs17026346	C	T	C	0.1982	0.072	0.0476	0.1362	0.0511	2.114688079	2.101293373
1	60005878	rs11207470	A	C	C	0.5885	0.8646	0.8363	0.8797	0.6503	2.34957921	2.511708303
16	24772562	rs9930029	G	A	A	0.8578	0.8429	0.995	0.6779	0.8712	1	1.604748466
2	124363886	rs13398894	A	G	G	0.7678	0.9683	1	0.999	0.9724	1.150794325	1.166264471
4	79431141	rs17469341	G	A	G	0.0696	0.1052	0.002	0.1839	0.0532	1	1.192237835
16	7767262	rs9929491	T	C	C	0.6762	0.7752	0.499	0.8867	0.7669	1.204860371	1.12592663
12	79033801	rs10778108	A	G	G	0.2035	0.4928	0.3462	0.497	0.3446	1.487221693	1.461678001
2	222125035	rs2893647	C	T	C	0.1301	0.2291	0.2331	0.2485	0.2474	1	1.085092987
4	122281973	rs41422451	C	T	C	0.1051	0.2176	0.2034	0.33	0.1646	1	1.518893068
3	124166463	rs1822995	C	T	C	0.1256	0.2637	0.502	0.1292	0.1892	1.222813828	1.380593398
20	54650421	rs6024599	G	A	A	0.4349	0.7983	0.5863	0.7833	0.7362	2.493007792	2.632607104
15	26232819	rs883483	A	T	A	0.0688	0.0821	0.2391	0.0298	0.093	2.156968706	1.163743551
1	204916972	rs11240315	A	G	A	0.1679	0.3069	0.0813	0.4493	0.3916	1.408424002	1.622370883
9	79333407	rs4744803	T	C	T	0.202	0.5432	0.3155	0.4742	0.4029	1.109527655	1.378598112
2	178540804	rs3770018	A	C	C	0.3366	0.8761	0.7679	0.8817	0.8139	1.569993735	1.333352174
7	32315613	rs10226228	A	G	G	0.5658	0.719	0.4692	0.6581	0.6196	1	1.449561369
2	153257756	rs13010632	T	C	T	0.2421	0.1614	0.0863	0.2008	0.1595	1.037228794	1.291309251
1	58827310	rs17496545	T	G	T	0.0703	0.5231	0.3393	0.3419	0.2628	2.847463889	2.326865388
17	4379226	rs333135	T	G	G	0.7231	0.7579	0.8175	0.7087	0.7607	3.145664398	3.784485574
10	80884917	rs11002844	T	C	T	0.0121	0.0029	0.005	0.0199	0.0235	1.854358839	1.161037164
1	90066415	rs6428558	T	C	T	0.2526	0.2262	0.4871	0.2704	0.1953	1	1.018285107
5	144652750	rs6895514	G	A	G	0.2905	0.0216	0	0.002	0	2.090942164	1.136336831
1	111097361	rs1832958	T	C	C	0.4705	0.6239	0.7748	0.6392	0.5726	2.934302497	2.307298318
4	186504735	rs13104513	T	C	T	0.6755	0.8545	0.9821	0.8101	0.8303	1.222113502	1.602747882
10	44210600	rs868471	G	A	A	0.5038	0.6052	0.3433	0.6839	0.6984	1.924237599	1.021359518
6	168804305	rs6911646	C	A	C	0.0991	0.4121	0.4246	0.2883	0.2914	1	1.579851808
5	67270605	rs1370231	A	T	A	0.4304	0.7709	0.8562	0.6511	0.6309	1	1.13476178
6	14044820	rs12197169	G	A	G	0.2012	0.1686	0.1677	0.174	0.1585	1	1.047064519
4	103270070	rs922361	A	C	A	0.09	0.1268	0.1052	0.17	0.2004	1	1.190817276
3	95334933	rs6803348	T	G	T	0.0113	0.1772	0.3234	0.3708	0.408	1.23097425	1.872493696
8	84934985	rs1837879	G	A	G	0.0053	0.072	0.3373	0.0577	0.1258	1	1.256014483
1	194420674	rs4512625	A	G	G	0.1452	0.1499	0.0079	0.1968	0.2372	1.391087018	1.725334496
10	102860730	rs11190823	C	T	C	0.2935	0.2968	0.2044	0.2893	0.2679	1.693340117	1.092186036
3	168363205	rs16852525	A	G	A	0.469	0.3746	0.2341	0.166	0.1452	1.394545598	2.105724157
1	59912718	rs12145590	C	T	C	0.0272	0.3098	0.2054	0.3698	0.3395	3.15374629	3.28058612
1	31080612	rs4949279	C	T	C	0.6112	0.7363	0.6657	0.5905	0.7536	1.254381184	1.389504445
13	30436549	rs278051	C	T	T	0.053	0.1484	0.1875	0.0805	0.0481	1	1.257228142
14	38740528	rs7152252	G	C	G	0.3843	0.1311	0.0863	0.1312	0.2249	1.595535584	1.018523447
2	128850625	rs4616425	G	A	G	0.0545	0.2795	0.1746	0.3877	0.4059	2.638764693	2.485113431
4	29944371	rs6813940	C	T	C	0.056	0.0447	0	0.0537	0.002	3.598800567	3.623684484
6	104983139	rs12204422	G	A	G	0.3018	0.0951	0.001	0.0726	0.046	1	1.016888584
9	132552936	rs11793199	T	C	C	0.8858	0.8069	0.7897	0.7137	0.7904	1	1.134190132
2	47258528	rs12617529	T	C	C	0.3215	0.5879	0.3095	0.6511	0.7249	1.681956695	2.622556803
4	114897341	rs12504027	A	T	T	0.4107	0.2839	0.1865	0.4205	0.3753	2.096977301	2.704333397
5	106780529	rs152597	A	T	T	0.6029	0.6513	0.4603	0.6382	0.6687	1.207381174	1.188661345
4	18289322	rs6826519	A	G	A	0.2141	0.3588	0.4395	0.4115	0.4847	1.462447887	1.185857746
11	130674669	rs4937571	T	C	C	0.4138	0.3732	0.3323	0.2873	0.2117	1	1.349610987
1	204558070	rs4951407	T	G	T	0.2156	0.5965	0.6984	0.662	0.5685	1.830272264	2.031614052
18	59048700	rs2159594	C	A	C	0.1218	0.4597	0.5744	0.1928	0.3098	1	1.758702423
2	150290908	rs16826970	G	A	A	0.413	0.7666	0.8601	0.7992	0.7914	2.875354915	2.538987492
17	68452748	rs2024186	C	A	A	0.2685	0.3746	0.3046	0.4652	0.4008	2.415664434	2.222358295
12	126506340	rs11058451	C	T	C	0.034	0.1484	0.1131	0.1441	0.1595	1.181442617	2.466218769
4	105419909	rs4235412	C	G	C	0.0159	0.1844	0.001	0.1511	0.1779	1	1.321339419
15	60160272	rs8029090	G	A	A	0.1846	0.0519	0.372	0.0497	0.1288	3.619128426	2.932822167
7	51371109	rs10258601	G	A	G	0.3517	0.268	0.1558	0.4354	0.3129	3.336370602	3.492551232
13	39363361	rs9548454	G	A	A	0.7284	0.4798	0.6637	0.3807	0.5419	1.729593361	1.679895528
6	40616866	rs9283909	G	A	G	0.6967	0.8141	0.8006	0.8787	0.818	1.11565417	1.027675289
17	21919684	rs12450074	C	T	C	0.0703	0.353	0.5853	0.2256	0.2004	2.330339413	2.61175933
11	91590650	rs956647	T	C	T	0.677	0.7767	0.9325	0.7734	0.8732	1	1.114402603
10	64309992	rs16917424	A	G	A	0.1127	0.0317	0.0238	0.0368	0.0235	1	1.035281354
15	89415247	rs3817428	C	G	C	0.0477	0.1268	0.123	0.2445	0.0521	1.010265559	1.326263712
8	55528460	rs3817658	T	C	T	0.0053	0.0375	0.244	0.001	0.1759	2.069761963	2.487974368
4	178299038	rs10866214	G	T	G	0.525	0.5994	0.8175	0.6312	0.5562	1.632751934	1.590857422
6	1574101	rs17828568	G	A	A	0.9493	0.804	0.997	0.7575	0.8947	2.838236203	2.091939547
10	8433207	rs2935674	A	G	G	0.1914	0.0317	0.123	0.004	0.0031	1.659111644	1.33074584
5	64450638	rs1363900	A	G	A	0.1899	0.0965	0.0923	0.1581	0.0706	2.108531468	1.303778417
14	98411826	rs2236494	G	A	G	0.4705	0.4726	0.7579	0.3479	0.4448	2.154657032	1.054649872
3	31151002	rs294290	C	T	T	0.1725	0.3934	0.3899	0.5388	0.3211	1.792579306	2.065845768
11	106098828	rs4754152	C	T	C	0.2572	0.8256	0.628	0.8688	0.7945	2.475577481	1.487030114
2	107257187	rs1398135	A	G	G	0.0295	0.0014	0	0.001	0	1.702688387	1.609822104
4	94797500	rs4393969	C	T	T	0.7897	0.6398	0.3462	0.6402	0.4908	1	1.076722313
6	13867230	rs9382651	A	G	A	0.059	0.5288	0.3224	0.4105	0.5031	3.38611757	3.27813113
6	122683250	rs12194726	G	T	G	0.0038	0.0461	0.001	0.0825	0.0123	2.385941594	2.178449534
4	104658371	rs17196218	T	C	C	0.9554	0.9726	0.999	0.9573	0.9775	2.076900609	2.275435867
11	19353934	rs10766543	T	C	C	0.1498	0.0692	0.0585	0.1054	0.0787	1.303011136	1.818474558
2	209019793	rs6758279	A	C	A	0.1082	0.4323	0.369	0.5716	0.4335	1.303963221	1.230999776
1	167848810	rs203846	T	C	C	0.3396	0.5735	0.6786	0.5835	0.5838	1.123288673	1.365224284
13	75972688	rs4129483	A	G	G	0.233	0.036	0	0.002	0.0031	1	1.756871476
14	100240032	rs11845654	T	A	T	0.121	0.0245	0.002	0.0417	0.0389	2.142313283	1.552975906
4	77455181	rs10024176	A	G	A	0.3328	0.1628	0.5347	0.1769	0.2935	1.169696806	1.363646153
2	156895806	rs2177952	G	C	C	0.3434	0.1254	0.1915	0.0875	0.135	1	1.121575573
18	68729862	rs2698156	T	G	T	0.2201	0.451	0.3095	0.4632	0.2505	1	1.277785637
7	81770987	rs1157097	C	T	C	0.1006	0.2896	0.3869	0.2803	0.3507	1.711876803	1.932638864
20	12908580	rs165554	G	A	G	0.0885	0.0159	0.1657	0.0258	0.1431	1.28723771	1.363329753
1	4440978	rs1845636	G	A	G	0.1475	0.0605	0.3095	0.007	0.1401	1	1.050939257
9	103335508	rs951868	C	T	T	0.6687	0.389	0.9177	0.4225	0.5941	1.166714601	1.362170839
6	22507633	rs4712691	C	T	C	0.0136	0.0735	0.2063	0.0089	0.0736	1	1.277514351
3	1711548	rs3856831	C	T	C	0.0159	0.2651	0.13	0.168	0.1656	1.48156001	1.212180741
14	92482948	rs7158300	C	T	C	0.2027	0.1254	0.3075	0.2247	0.3221	1.444227227	1.645545397
19	58647214	rs2431835	G	A	G	0.2731	0.379	0.1052	0.4543	0.228	1	1.460910317
4	103897975	rs17033384	A	G	A	0.0847	0.1859	0.1369	0.1262	0.0859	1.237518956	1.510219495
15	67155069	rs4589502	C	T	T	0.5908	0.719	0.8393	0.9006	0.9233	1	1.054908411
6	65861774	rs9453207	C	T	C	0.2458	0.0562	0.0288	0.1163	0.0828	1.150083534	1.468376483
1	31172474	rs1731690	G	A	A	0.3313	0.4438	0.4792	0.7833	0.728	1	1.047030052
3	154111679	rs9880551	T	C	C	0.4251	0.2233	0.2232	0.3459	0.3517	1	1.089721232
13	46248464	rs7333657	C	T	C	0.1399	0.0764	0	0.1481	0.0235	1.847538956	1.625211776
13	23765100	rs3829357	T	C	T	0.8434	0.6484	0.4206	0.5487	0.4847	1.69500767	1.428363443
15	80585980	rs16971916	A	G	A	0.4977	0.3775	0.5665	0.1849	0.0726	1.28701673	1.723254492
2	153524311	rs7556673	C	A	C	0.5961	0.6297	0.7173	0.66	0.5716	1	1.01185206
9	17244601	rs6475122	C	T	C	0.4289	0.196	0.1756	0.1332	0.2802	1	1.623265478
17	63884192	rs12451449	G	A	G	0.0703	0.2939	0.0169	0.4364	0.1789	1.375585875	1.793306359
9	93249985	rs10993556	T	G	T	0.2708	0.0735	0.0208	0.0497	0.0419	2.292268586	1.787267817
1	234390172	rs594929	G	A	G	0.8737	0.8026	0.872	0.7694	0.8875	1	1.038645898
3	139394153	rs16849309	G	A	A	0.6248	0.6484	0.7629	0.5527	0.6534	1.509366082	2.430092
8	56223857	rs6998105	A	G	A	0.2943	0.1988	0.0942	0.0497	0.1053	1.783738636	2.228365961
12	114608038	rs4766724	G	T	G	0.0106	0.0994	0.0248	0.2018	0.1084	1.151615443	1.064750629
13	40704528	rs7997646	A	G	G	0.0855	0.0072	0.1726	0.0159	0.0532	1	1.000769486
14	40526390	rs4899543	A	G	G	0.0045	0.0807	0.247	0.0278	0.0511	2.474049409	2.549668633
5	144901405	rs12186991	T	C	C	0.9372	0.7709	0.8909	0.7445	0.6022	3.363130693	3.408785256
11	133087325	rs517218	C	T	C	0.0575	0.0476	0.0069	0.1074	0.0593	1	1.721217377
2	20342264	rs16987396	G	T	G	0.0287	0.0043	0	0.001	0	3.533647271	3.583236743
5	129173894	rs462891	T	C	T	0.1611	0.3919	0.4077	0.3777	0.4744	2.937322326	2.462934261
1	159456598	rs7521220	T	C	T	0.1331	0.3703	0.2798	0.4742	0.6033	1.325132285	1.334782668
10	86351634	rs2488634	G	A	A	0.3124	0.0648	0	0.0954	0.0613	1	1.382558499
6	126367694	rs7760768	G	T	G	0.121	0.0159	0	0.002	0	1	1.338100221
3	50069452	rs9866695	G	T	G	0.2602	0.6182	0.8562	0.4781	0.7894	1	1.347290082
13	91141351	rs17634218	A	G	A	0.1278	0.2637	0.3452	0.3738	0.4039	1.161058411	1.680864905
3	151818419	rs9289862	T	C	T	0.1868	0.2565	0.0982	0.2117	0.3845	1	1.830947936
3	62151095	rs7610153	G	A	A	0.7262	0.9712	1	0.9901	0.9959	1.453532788	1.625571544
9	96932222	rs1421135	A	T	A	0.1127	0.1859	0.1101	0.2913	0.2188	1.367345206	2.411620581
11	121408956	rs626885	C	G	C	0.5393	0.5375	0.5585	0.5636	0.5245	2.807309657	2.586131704
5	3268906	rs17633743	G	A	G	0.0015	0.0317	0.001	0.0427	0.0051	1	1.082132434
7	104514305	rs6963979	C	A	C	0.3396	0.1974	0.4315	0.2217	0.1319	1.361612313	1.240604652
4	185801567	rs13434707	A	G	G	0.4115	0.9035	0.9464	0.8946	0.9243	1	1.095479546
4	177113779	rs12502935	T	C	T	0.2678	0.2392	0.6052	0.3121	0.3763	2.237224133	2.602095437
16	7606846	rs9930414	C	T	T	0.7958	0.7507	0.996	0.6213	0.8824	1	1.336300448
22	36093043	rs8139010	G	A	G	0.7534	0.5014	0.745	0.5805	0.7485	2.384343924	2.11736325
7	114915576	rs2894734	G	A	A	0.0015	0.0058	0.13	0.0189	0.2086	1.866438433	1.452686681
3	101637240	rs6793482	C	T	C	0.2829	0.3761	0.1677	0.2505	0.2055	2.695450522	3.035425747
13	47260337	rs842379	C	T	C	0.3018	0.2104	0.2847	0.2694	0.271	3.903548178	3.488620118
13	21913015	rs12853474	G	A	A	0.3911	0.6772	0.7361	0.4722	0.6186	1	1.05655851
10	29262682	rs11814019	C	T	C	0.2595	0.1037	0.0427	0.1928	0.1115	1.283307246	1.766114152
12	10668694	rs1915325	G	A	G	0.2776	0.2176	0.0585	0.334	0.3037	1.707337108	2.077748177
22	34154020	rs2283940	C	T	C	0.0061	0.1023	0.2649	0.1272	0.0307	1.261526722	1.913271942
10	126319600	rs748129	G	A	G	0.1626	0.3545	0.1577	0.3847	0.273	1.605071205	1.151987009
10	45377839	rs4284362	C	A	C	0.6649	0.7046	0.4395	0.7237	0.6094	2.227834764	1.726456178
11	46249863	rs9734613	A	G	G	0.149	0.0288	0.002	0.0398	0.0746	1.895077988	1.207752024
15	77423513	rs2044453	A	G	G	0.8018	0.621	0.7698	0.6352	0.7311	1	1.77285819
19	44178649	rs344774	A	G	G	0.0439	0.281	0.4683	0.2505	0.3384	1.330901163	1.924003957
10	3928657	rs11252158	T	C	T	0.3964	0.3357	0.2212	0.2644	0.1442	1.409591571	1.348957661
7	151949068	rs3735156	C	G	G	0.5023	0.8905	0.9296	0.9891	0.908	1.595774255	1.321702911
7	27106069	rs2693658	G	A	A	0.469	0.6052	0.5615	0.5298	0.6135	2.065922314	2.281991462
6	14398171	rs4715893	A	C	C	0.3759	0.7896	0.5179	0.9364	0.6738	1	2.162998812
16	63120345	rs198008	T	C	T	0.0325	0.1744	0.3482	0.172	0.1616	1.334016149	1.560826359
5	17798264	rs2890350	C	T	T	0.354	0.3343	0.4554	0.2346	0.3119	2.227328989	1.438055949
1	75520600	rs12028349	A	G	A	0.0098	0.3112	0.7837	0.1163	0.2945	2.833834729	3.060252274
12	71904790	rs10748178	A	G	A	0.5227	0.5389	0.8423	0.5895	0.7209	1.104324348	1.064492735
4	7373775	rs2878611	G	C	G	0.4652	0.5908	0.3829	0.6292	0.5256	1.755817007	1.884022473
15	99661926	rs921578	G	C	C	0.1089	0.2579	0.2698	0.2545	0.2699	1	1.773841252
4	23036952	rs2134659	T	C	T	0.1823	0.4308	0.7183	0.1928	0.2464	2.102708636	1.816732932
9	3861206	rs6476719	C	T	C	0.2421	0.3199	0.0903	0.4374	0.4796	3.607705561	3.480029601
6	31078257	rs1265061	C	A	C	0.4584	0.3674	0.0962	0.3419	0.2853	1.583886872	1.608327966
13	91984340	rs976547	T	A	T	0.2549	0.6052	0.4583	0.5885	0.6166	2.148223585	1.527995428
5	150841333	rs357610	T	G	G	0.7557	0.621	0.3462	0.4771	0.2924	1.83822357	1.293582853
18	4628275	rs1347675	C	T	C	0.0242	0.1037	0.1032	0.0328	0.0194	1	1.832535984
18	57474571	rs952786	C	A	C	0.1331	0.2493	0.128	0.1163	0.0634	1.527078176	1.136002733
4	34617024	rs41441745	C	T	T	0.8071	0.7536	0.7351	0.8817	0.8149	1	1.140138483
17	68070207	rs3760393	C	T	C	0.5378	0.4121	0.504	0.4225	0.4417	1.492531482	1.681673366
15	56333399	rs16976702	C	G	C	0.1059	0.1499	0.3988	0.0626	0.1401	1.657497182	2.508400611
1	42142473	rs16828535	G	A	G	0.1029	0.3199	0.4296	0.0527	0.1687	2.309688766	1.986054085
7	90774284	rs10280361	G	A	A	0.7776	0.9107	0.9177	0.9791	0.9008	1.862516127	1.88541386
11	37707868	rs12805895	A	G	A	0.6384	0.9078	0.9831	0.9056	0.9796	1.774780181	2.068468538
17	67845800	rs7206944	C	G	G	0.3843	0.6009	0.6597	0.505	0.5828	2.425939921	2.132462312
22	49091564	rs910574	C	A	C	0.0053	0.1354	0.001	0.1968	0.046	3.235400797	2.815937947
16	52201727	rs1894900	A	G	G	0.1581	0.0418	0.001	0.0358	0.0685	1	1.245166847
9	132668051	rs10733704	C	G	C	0.5749	0.6542	0.7927	0.508	0.6718	2.931839971	3.169505363
1	202196931	rs1452070	G	A	A	0.6823	0.2752	0.0556	0.1789	0.0746	1.398057978	1.449513172
7	158737561	rs11772349	G	A	G	0.1467	0.1066	0	0.166	0.0675	3.205218241	2.462644625
5	148007013	rs2068190	G	A	A	0.3843	0.5764	0.3294	0.5716	0.4315	1.297532341	1.030511397
8	19330834	rs7839041	G	A	G	0.6225	0.8199	0.8819	0.7962	0.7945	1.706850701	1.734491905
11	65653309	rs694994	T	C	T	0.5061	0.2176	0.4147	0.1889	0.1002	1	1.297143952
4	84145081	rs28683727	T	C	T	0.4614	0.3415	0.2857	0.2624	0.2924	2.550216622	2.053187097
10	6782131	rs3763956	G	C	C	0.528	0.1095	0.1806	0.1759	0.1861	1.488147996	1.37429299
18	3005856	rs12326079	G	T	T	0.1808	0.5951	0.0476	0.6998	0.3701	1.709349643	1.495669578
2	141972397	rs417460	T	A	A	0.1672	0.2248	0.0367	0.3648	0.1718	1.673127847	2.02267381
3	133519981	rs9853615	A	G	A	0.3064	0.3012	0.2371	0.335	0.2587	1.010703152	1.656136234
9	101809368	rs7874819	T	C	T	0.4879	0.3804	0.6597	0.2376	0.591	1.620443964	1.751840875
13	93300400	rs7995319	T	C	C	0.7874	0.5476	0.8353	0.2187	0.4192	2.555350945	2.095482086
10	81034913	rs1250541	G	C	C	0.2148	0.5259	0.3185	0.5338	0.4591	2.254963295	2.12281321
11	110476059	rs326940	T	C	T	0.466	0.1023	0.1458	0.168	0.1902	3.064209832	2.655785652
6	158350036	rs6455914	G	T	G	0.2239	0.1383	0.1369	0.2475	0.2536	1.569730563	2.068982481
18	2414129	rs6506013	C	G	G	0.4017	0.7594	0.7083	0.7078	0.6718	2.106253951	1.337105315
11	80213098	rs2123139	T	C	T	0.0038	0.0403	0.001	0.0696	0.1493	2.052307605	2.295466517
7	6300431	rs7777433	T	C	C	0.2723	0.866	0.9325	0.9095	0.8814	2.410078174	1.927081188
9	7055236	rs8181075	T	C	T	0.0038	0.1556	0.1667	0.0616	0.0184	1.170399952	1.39699659
6	150783855	rs9384539	C	T	C	0.3396	0.304	0.2986	0.4056	0.3671	2.530676908	2.975531791
3	7125230	rs9875041	A	C	C	0.236	0.5259	0.5645	0.5596	0.5061	1	1.065386201
11	121702440	rs7105411	G	A	G	0.1664	0.0533	0	0.1163	0.0276	1	1.159644674
18	64583477	rs1943439	A	G	G	0.1422	0.147	0.0109	0.1143	0.0276	1	1.310686373
5	10561110	rs2921158	G	C	G	0.59	0.7781	0.8264	0.7406	0.8027	1	1.841594361
9	29780195	rs7022178	G	A	G	0.0862	0.0115	0.0228	0.0089	0.0102	1	1.117090001
13	49836183	rs9535179	A	G	A	0.0121	0.1326	0.3433	0.1471	0.2342	2.034178069	1.849078246
6	160903622	rs9355804	G	A	G	0.0628	0.17	0.3383	0.1938	0.274	2.388230539	1.803062618
17	10157297	rs11650526	A	C	A	0.1528	0.0432	0.003	0.0984	0.0256	1	1.253135502
6	68125755	rs11968024	T	G	G	0.7685	0.9683	1	0.9602	0.9857	2.316195721	1.434747072
9	34979935	rs2298311	C	T	C	0.1967	0.0173	0.0734	0.003	0.0603	1.404304319	1.319285251
13	103989715	rs4619255	G	C	G	0.3268	0.3588	0.2728	0.3489	0.3906	1.720875667	2.200798316
7	11135909	rs3801450	A	G	A	0.2912	0.5418	0.7341	0.328	0.409	2.362855966	2.526308061
13	33032985	rs1081799	T	A	T	0.3714	0.3934	0.2292	0.2256	0.3947	1.611579753	1.377733726
12	18799745	rs11044234	C	T	C	0.0688	0.281	0.4147	0.1113	0.1677	2.114930273	2.429208986
1	167511035	rs1043310	C	G	C	0.0703	0.2839	0.2847	0.2107	0.1524	1.326438777	1.251391516
6	127167512	rs9375466	A	G	G	0.8699	0.6383	0.5069	0.5517	0.5665	1.149105891	1.124566353
11	124386011	rs4282990	T	C	C	0.0968	0.3069	0.2401	0.4742	0.4192	1.612052586	1.7033501
13	34047406	rs9597495	A	G	A	0.5703	0.1383	0.2391	0.0924	0.1339	2.154375469	2.152863479
17	65471272	rs2916122	G	A	G	0.0908	0.0432	0.119	0.002	0.0123	1	1.702389564
7	70997278	rs7782114	T	C	T	0.1415	0.0879	0.0437	0.0736	0.1616	1.191213316	1.031683645
5	55796227	rs30352	T	C	C	0.0613	0.0159	0.0466	0.0179	0.0123	1.367467077	1.416574796
20	13433707	rs2070334	C	T	T	0.5961	0.5893	0.63	0.5229	0.7076	1.425667352	1.406814515
2	15906778	rs2544535	T	C	C	0.4607	0.3329	0.3849	0.4662	0.5685	2.61835161	2.753260239
15	63056159	rs7350775	A	T	A	0.3843	0.6052	0.5	0.6948	0.5838	1	1.92745604
7	101439670	rs2529229	G	A	G	0.1157	0.1412	0.0109	0.1541	0.1738	1	1.217101704
5	58054975	rs292952	G	T	G	0.174	0.2738	0.3046	0.2455	0.2045	1.077511589	1.577817504
3	118946797	rs16829569	G	A	G	0.09	0.2118	0.001	0.0328	0.044	1.557383327	1.272452255
6	101179354	rs6909880	T	G	T	0.4962	0.3934	0.2718	0.4781	0.6104	1	1.028286082
10	73007215	rs6480502	T	A	A	0.2685	0.3833	0.3036	0.5169	0.4744	1.365766492	1.40444958
2	50516052	rs2037394	C	T	C	0.0643	0.1916	0.372	0.1581	0.2924	2.232735211	1.828234859
11	115937308	rs12289459	G	A	G	0.0893	0.013	0.001	0.001	0	2.013256344	1.390464995
3	183197722	rs4530555	A	T	A	0.0408	0.2464	0.0933	0.1441	0.1922	2.432460996	2.699332573
5	160802427	rs4921390	T	C	T	0.4085	0.1398	0.1905	0.1103	0.046	1	1.18375621
1	161465420	rs12722986	A	G	A	0.0053	0.072	0.001	0.1412	0.0849	1	1.359082764
1	220332876	rs2808026	G	A	A	0.2542	0.4769	0.3115	0.6899	0.5777	1	1.614387378
15	34041321	rs8032293	A	G	A	0.1293	0.111	0.1518	0.2227	0.3149	1	1.095359627
17	15211652	rs230894	G	T	T	0.4433	0.5504	0.3899	0.5278	0.4479	1.490954509	1.202791001
7	23982979	rs6948299	G	C	C	0.3147	0.5879	0.4921	0.4245	0.2945	1	1.432195477
12	92037419	rs11106228	T	A	T	0.2269	0.2291	0.4077	0.1352	0.1247	1	1.031410302
3	24942213	rs2363518	G	A	A	0.1543	0.2277	0.125	0.3201	0.3538	2.442203128	2.291439379
3	141817436	rs1397763	G	A	G	0.9947	0.8804	0.753	0.83	0.8855	1.085053393	1.040374184
4	189935132	rs4863438	T	A	T	0.1059	0.1758	0.2153	0.0318	0.0532	2.162138763	1.208970444
15	29884907	rs11852844	T	G	G	0.3116	0.2997	0.3353	0.161	0.1646	2.069208937	1.662866112
2	240195470	rs10174339	T	C	T	0.118	0.0115	0	0.001	0.001	1	1.709615895
10	106809678	rs790729	C	G	C	0.3873	0.7867	0.8304	0.7425	0.8119	1.130047026	1.347349551
8	9896019	rs1521193	A	G	A	0.1921	0.5778	0.5476	0.67	0.4448	2.153333006	2.103843682
1	71102120	rs1413950	T	C	C	0.2784	0.0187	0	0.004	0	2.411215467	1.11776933
9	97202200	rs17351644	C	T	C	0.0061	0.0317	0.001	0.0845	0.0716	2.076642498	1.576428985
5	65204617	rs6879470	C	A	C	0.4675	0.5432	0.5327	0.4801	0.5941	1.961194462	2.377130447
13	98148852	rs7331217	G	A	A	0.7209	0.964	1	0.9742	0.9499	1.856853324	1.274795853
16	77470374	rs4888631	C	G	G	0.5794	0.5476	0.752	0.328	0.591	2.145771928	2.509531351
15	52486306	rs11855672	C	T	C	0.093	0.2839	0.0883	0.169	0.182	2.302232462	2.398165256
3	137350318	rs2165695	T	C	T	0.6082	0.8559	0.6508	0.7406	0.6329	2.220594786	1.741097552
9	6695397	rs1094038	A	C	C	0.0825	0.2262	0.1766	0.3459	0.2955	2.359064443	2.224721631
8	23615445	rs13258890	T	C	T	0.3147	0.2205	0.119	0.2575	0.183	2.902072203	2.831795956
22	27993597	rs9608624	A	C	A	0.2179	0.2277	0.4028	0.1571	0.2536	2.360149691	2.247614317
3	46444794	rs916093	T	C	T	0.3351	0.1326	0	0.1362	0.0123	1.416614961	1.925272747
5	121410529	rs10059661	C	G	C	0.0885	0.1556	0.1548	0.166	0.1288	1.404712972	1.757614178
5	133510384	rs2300065	A	T	A	0.3782	0.5677	0.5298	0.831	0.7853	2.143069434	2.171486328
3	161515597	rs1865880	C	T	C	0.2027	0.3429	0.0833	0.3767	0.3272	1	1.576342531
3	21788129	rs6780982	C	T	C	0.0991	0.0101	0	0.001	0.001	1.524871189	2.424555996
6	135952009	rs9402729	G	A	A	0.6142	0.6758	0.6488	0.5974	0.5235	1.685884957	1.564128869
16	68372323	rs3785114	C	G	G	0.0219	0.2219	0.1528	0.3171	0.32	1.606876674	1.55370531
6	73859611	rs13208955	A	T	A	0	0.0115	0	0.0139	0.0031	1.885687894	2.018435024
1	54714379	rs663436	T	C	C	0.18	0.3444	0.5675	0.4513	0.2137	1	1.066912456
16	6796804	rs9939317	T	G	G	0.6127	0.5231	0.4177	0.4503	0.5317	3.440960328	3.21902581
11	95387178	rs17799724	A	G	A	0.0045	0.1182	0.0109	0.0934	0.0552	1.70440741	1.698129217
6	142245981	rs9376660	T	C	T	0.2595	0.3098	0.749	0.2694	0.3783	1.984125269	1.661603357
10	90964502	rs10749599	G	T	T	0.5923	0.3847	0.1002	0.5626	0.4468	1	1.021656108
5	68119704	rs10940176	T	G	T	0.1505	0.1196	0.0774	0.1272	0.2975	1	1.774864024
8	84595596	rs6473464	G	T	T	0.0832	0.3314	0.3006	0.4702	0.4601	3.231526117	3.050142242
8	35600202	rs11993299	C	T	C	0.3064	0.036	0.001	0.0099	0.0552	1.848782319	2.410048785
7	88448121	rs6968172	T	C	T	0.27	0.1931	0.1538	0.175	0.0746	1.929246737	1.34650173
7	48718598	rs4540359	T	C	T	0.1309	0.062	0.1865	0.1402	0.0982	1	1.407735219
1	107121173	rs4409683	C	T	T	0.3298	0.1009	0.1657	0.1779	0.2311	1.074122609	1.272751584
2	241596432	rs4676345	T	G	T	0.8941	0.8588	0.629	0.7823	0.7147	2.134662194	2.213635121
1	63980743	rs6664473	G	A	G	0.4198	0.1787	0.1875	0.1441	0.1779	1.165306981	1.791921544
2	86454914	rs11127018	C	T	C	0.4312	0.8487	0.9067	0.8787	0.8538	1.758241074	2.653482648
17	14294009	rs9303104	G	A	G	0.416	0.4063	0.0079	0.3787	0.2648	2.119139213	1.661405193
12	299542	rs1051104	G	A	G	0.556	0.3545	0.4018	0.3807	0.5297	1	1.146151212
18	53159541	rs2060889	T	G	T	0.1248	0.2522	0.006	0.2883	0.2198	1	1.870686294
13	27411259	rs17455905	C	T	C	0.0023	0.0346	0	0.0567	0.0143	2.032440573	2.484697156
6	91155570	rs7756634	C	T	T	0.6286	0.5677	0.4474	0.6998	0.6176	2.434452151	1.799530543
13	85519301	rs7335895	G	A	G	0.0719	0.2882	0.373	0.2893	0.4059	1.411963201	1.847126612
1	198083440	rs10158950	G	A	G	0.1256	0.366	0.1438	0.1819	0.3292	1.917628556	2.07306704
6	105745814	rs1149305	C	T	T	0.7534	0.8876	0.8393	0.9076	0.8395	2.330469043	1.925762842
12	100566330	rs11110270	C	T	C	0.053	0.049	0	0.0706	0.0072	2.369831802	1.69796685
17	76607935	rs4796831	C	T	C	8e-04	0.0375	0.0635	0.003	0.0051	2.376677745	2.760529887
2	602292	rs1316803	C	G	C	0.3313	0.3876	0.4077	0.4871	0.407	1.07803783	1.456517179
3	104828166	rs9848160	A	T	T	0.4924	0.3242	0.0952	0.4702	0.2924	2.025614224	2.651842232
1	80100184	rs2374188	A	T	T	0.441	0.6801	0.8294	0.7714	0.7935	1.881263686	1.354893056
2	61394851	rs2600671	T	C	C	0.1203	0.2277	0.3185	0.1988	0.3425	1.509208984	1.108521338
2	196738930	rs16841350	T	C	T	0.0023	0.0677	0.2748	0.004	0.0225	1.384800813	1.375923339
13	59608693	rs17055832	C	T	C	0.1967	0.1801	0.0833	0.1451	0.0685	1.342402779	1.004061959
2	34451391	rs2193809	C	T	T	0.2337	0.147	0.0466	0.2525	0.1012	1.429349993	2.422022515
16	12241873	rs350224	G	C	G	0.4584	0.121	0.2232	0.1471	0.2536	1.629807949	1.831229982
13	28348879	rs9579113	G	A	G	0.0613	0.1772	0.1081	0.2008	0.137	2.064070329	1.514026133
18	37636121	rs8096282	G	C	G	0.1369	0.0677	0.0327	0.004	0.0082	1.197451135	1.70867196
6	38921240	rs10947767	T	C	T	0.1604	0.219	0.1577	0.0994	0.1227	1.799793655	2.190694677
1	159221279	rs4546915	A	G	A	0.5083	0.0346	0	0.002	0	1.84957888	1.096178627
11	77300048	rs7129556	C	T	C	0.18	0.1844	0.1101	0.2475	0.226	1.509688584	1.538277743
1	43668040	rs12034998	C	G	C	0.3616	0.2594	0.3224	0.0666	0.2362	1.66864124	1.656418403
1	213111959	rs3104212	C	T	T	0.233	0.4726	0.4683	0.3956	0.3374	2.188408972	1.971377698
1	169965106	rs16862902	T	A	T	0.062	0.2363	0.1845	0.1074	0.1616	2.30775491	2.461013138
3	59695594	rs4679599	A	C	A	0.1868	0.1671	0.5645	0.1014	0.1687	1	1.552317246
17	48376663	rs11079909	G	A	G	0.469	0.4827	0.1161	0.6243	0.4407	2.016240692	2.481715886
11	112417074	rs1945119	G	T	G	0.208	0.536	0.4405	0.4036	0.4806	1.527855981	1.430540103
5	64418624	rs1004354	C	T	C	0.1135	0.0202	0	0.0129	0.0031	1	1.055847813
2	75654059	rs7564504	T	C	T	0.7557	0.2767	0.374	0.1968	0.3282	1.202104848	1.273777536
12	12745873	rs17820108	C	T	C	0.0113	0.0274	0.0308	0.0905	0.0757	1	1.099050831
20	42980519	rs1884614	C	T	C	0.0802	0.4395	0.4167	0.1581	0.3078	1.206814731	1.444789105
8	27714179	rs7010741	C	T	C	0.7254	0.7723	0.9792	0.667	0.6881	2.199705776	1.612213597
6	103875945	rs6936195	C	T	C	0.4274	0.1239	0.3075	0.0765	0.0716	1.977837895	1.568829393
5	94262589	rs7702208	G	A	G	0.0915	0.1499	0.0585	0.1183	0.093	1.548702729	1.290850915
20	61384726	rs3787521	T	C	T	0.1793	0.0389	0.0595	0.0755	0.0982	1.995672197	1.861508113
1	168916390	rs17514585	C	T	C	0.0106	0.1066	0.003	0.1948	0.1309	1.545369681	1.755181415
6	57386212	rs9476065	T	C	T	0.3517	0.1499	0.0694	0.1879	0.1063	1.448808164	1.579813284
12	101280507	rs2138050	C	T	C	0.3366	0.2968	0.5188	0.331	0.316	1	1.312174113
16	24297682	rs9929149	G	A	G	0.1089	0.1455	0.0565	0.1849	0.1943	2.077623202	2.10341346
11	37616055	rs11034268	T	C	T	0.0045	0.0735	0.001	0.0994	0.0153	1.034655236	1.082217749
15	70581757	rs10083639	G	A	G	0.0363	0.0937	0.006	0.1978	0.0746	1.682436232	1.32354173
10	10965003	rs2399580	T	G	T	0.354	0.4971	0.6855	0.2773	0.3896	1.534139327	1.448330893
9	30679704	rs3849892	C	T	T	0.3548	0.2118	0.3462	0.2197	0.2587	1.121811704	1.509688976
8	72203240	rs17783803	A	G	A	0.0144	0.0245	0.001	0.0656	0.0409	2.250606629	2.534403242
5	61324958	rs1833868	A	G	A	0.5719	0.6455	0.4583	0.6292	0.7832	1.575994879	1.798898946
3	10212494	rs708030	C	T	C	0.708	0.5634	0.1081	0.4841	0.4039	2.353007442	1.843611279
8	53087234	rs16917382	T	C	T	0.1392	0.0202	0	0.0249	0	2.167866199	1.333939475
2	170998121	rs4668205	C	T	C	0.2625	0.3473	0.5645	0.3221	0.4162	1	1.324034851
2	180999625	rs16867209	C	T	C	0.0461	0.1326	0.2758	0.1083	0.1973	1.420241001	1.172319007
4	148457505	rs10305920	A	G	G	0.3502	0.6614	0.7619	0.7763	0.6258	1	1.289389119
14	38400020	rs1952786	T	C	C	0.2231	0.036	0.0308	0.0378	0.0174	1.560887575	2.276571658
15	58681277	rs41502046	G	T	G	0	0.0259	0.0238	0.0487	0.0603	1.761561294	1.348575857
2	47040659	rs935375	G	A	G	0.8071	0.6412	0.5704	0.4712	0.6278	2.198835321	2.636060448
20	40857444	rs6093597	C	T	T	0.3759	0.8156	0.9931	0.8101	0.8548	1.106154086	1.320655224
4	38070939	rs4832984	T	A	T	0.3366	0.2839	0.5784	0.2773	0.4356	1.387356281	1.476642184
16	86290572	rs1391231	G	T	T	0.0182	0.0749	0.0456	0.1103	0.0644	1.424768774	1.937983699
11	85906129	rs3851181	T	C	T	0.4637	0.4352	0.2302	0.5646	0.4867	2.780283144	2.611410721
1	53877480	rs17379805	C	T	C	0.0424	0.1196	0	0.2008	0.0685	1.246383978	1.961153852
15	67084685	rs8025869	T	C	C	0.5893	0.6542	0.5536	0.5258	0.591	3.570162885	3.747300432
12	129879429	rs11060314	C	G	G	0.6891	0.5403	0.5337	0.5835	0.3436	1.552487092	1.248054873
2	218709215	rs929937	T	C	C	0.3767	0.6499	0.6558	0.5885	0.547	1.906750881	1.814616518
3	42235631	rs7615395	T	C	C	0.9455	0.9654	1	0.9284	0.9254	1	1.341258838
20	19456752	rs6046130	G	A	G	0.8949	0.5908	0.7173	0.5636	0.5951	1.687671962	2.35692515
11	84760269	rs652852	C	T	T	0.6467	0.5216	0.6766	0.6093	0.4059	1.804242681	1.182374927
18	13809975	rs1284081	G	A	G	0.1551	0.0159	0	0.002	0	1.911005005	1.641790156
11	18225578	rs2445223	T	G	G	0.8116	0.562	0.4256	0.7356	0.6483	1.236216783	1.458368318
6	52555434	rs41391944	G	T	G	0.2595	0.0418	0	0.0239	0	1	1.011115865
5	117219530	rs6896671	A	G	A	0.0908	0.0115	0	0.002	0	1	1.012560066
7	42529313	rs10258186	A	G	A	0.2269	0.085	0.0079	0.0924	0.0409	2.09277479	1.954482737
5	10161876	rs1508855	A	G	A	0.1293	0.1354	0.0417	0.2425	0.0951	1.856253671	1.668635666
4	116739590	rs6815051	T	A	T	0.6467	0.5029	0.6379	0.494	0.4703	1.570356623	1.185069399
22	44261581	rs138114	C	T	T	0.6029	0.8372	0.9306	0.7813	0.727	1.31778053	2.094231912
4	170245260	rs10002073	C	A	C	0.2148	0.0605	0.0437	0.1064	0.1012	1.74444547	1.559358562
15	52709934	rs1464963	T	C	T	0.1407	0.4942	0.1538	0.6292	0.2883	1.989754876	2.234182503
21	25305429	rs16999004	C	T	C	0.1097	0	0	0.002	0	3.411691562	3.117607889
8	15239240	rs1155092	G	T	G	0.3169	0.3069	0.1478	0.2903	0.2679	1.235404667	2.325011505
6	125635692	rs9491388	T	G	T	0.7156	0.2579	0.1567	0.2604	0.1513	1.510533636	1.897660681
17	54466493	rs7502571	A	G	G	0.798	0.2406	0.0427	0.2803	0.3609	1.906945896	1.938438733
12	61788815	rs4565972	A	T	T	0.7269	0.7406	0.6508	0.5974	0.4652	2.416430119	2.4199273
3	24339734	rs2167115	A	G	G	0.2663	0.6455	0.5546	0.5994	0.589	1	1.259663079
20	4695513	rs6116485	T	G	T	0.3729	0.2161	0.0278	0.1978	0.2014	1	1.569800541
6	77769326	rs6914884	C	T	C	0.3071	0.1787	0.0784	0.2276	0.0235	1	1.349208705
11	130733185	rs7119425	C	T	C	0.3283	0.5476	0.4782	0.4125	0.6022	1.557211172	1.708212001
3	28885804	rs1125186	C	G	G	0.2489	0.3732	0.373	0.5229	0.502	1	1.499202536
20	21353409	rs4815041	A	C	C	0.469	0.2349	0.1617	0.3032	0.1391	1	1.313824179
8	58104659	rs11776527	G	C	C	0.4788	0.768	0.8185	0.7256	0.7965	1	1.432263487
10	60614297	rs7923069	G	T	G	0.1157	0.1009	0.1468	0.1064	0.1258	1.091453517	1.775306523
12	81508718	rs4379901	T	A	T	0.1233	0.0245	0.0427	0.0129	0.0143	1	1.03003218
11	33414270	rs16924272	G	A	A	0.7179	0.9337	0.997	0.9384	0.9816	1	1.050488229
6	164071406	rs12191684	C	T	C	0.1513	0.1643	0.0843	0.1948	0.2168	2.406828178	2.248525211
9	4219568	rs732958	A	C	A	0.792	0.8991	0.7569	0.9324	0.8957	2.089677535	1.881673148
8	13536022	rs11785907	A	T	A	0.0628	0.1167	0.0595	0.2167	0.1135	1	1.127954219
3	145515031	rs7637554	T	G	T	0.2315	0.0548	0	0.0825	0.0133	1.912434331	2.290134184
16	11474660	rs9933513	T	C	T	0.3419	0.3401	0.2659	0.499	0.2975	1.104754007	1.681945769
14	82382708	rs10151768	C	G	C	0.0318	0.0058	0.0069	0.0089	0.0235	1.534727698	1.498686726
5	67770083	rs853795	C	T	C	0.3064	0.4582	0.7708	0.3539	0.3691	1.252494862	1.613545028
2	116667818	rs7574620	G	A	A	0.4856	0.5576	0.1875	0.4732	0.4315	1.285758702	1.542177823
3	3147676	rs3856848	C	T	C	0.2769	0.2392	0.0278	0.2087	0.1636	1	1.083463724
7	19134119	rs6953766	T	G	T	0.3487	0.3876	0.248	0.2654	0.5092	3.230379919	2.433653444
2	239415172	rs303046	G	C	G	0.1165	0.4467	0.25	0.3539	0.2577	1	1.296688484
19	22083490	rs391264	A	T	T	0.174	0.7219	0.751	0.6412	0.5194	1.885086523	1.580058849
18	32405595	rs17668591	C	T	C	0.0038	0.111	0.2907	0.1272	0.1247	1.066360887	1.539105979
2	199476070	rs16830242	A	C	A	0.2746	0.1081	0.2619	0.0596	0.1115	2.331379165	1.903681936
4	43445012	rs553805	T	C	C	0.0023	0.0389	0.1101	0.0378	0.1155	1.338522527	1.556552769
7	109590911	rs2107167	T	A	A	0.2262	0.7219	0.4683	0.8439	0.5798	1.798720397	2.4991612
18	71571417	rs17088503	A	G	A	0.093	0.0533	0.0268	0.0795	0.1493	1	1.190617326
9	128922682	rs4837043	G	A	A	0.3555	0.4452	0.3274	0.4066	0.3804	2.542120983	1.708555672
6	111919619	rs174399	G	A	A	0.6475	0.2738	0.4742	0.2565	0.408	1	1.450840643
1	114721961	rs172355	A	G	A	0.379	0.0389	0.001	0.0338	0.0286	1.416801898	1.9513314
7	17017483	rs847442	A	G	G	0.5598	0.5231	0.3234	0.5905	0.4949	1	1.08626738
15	26229793	rs17557639	C	T	C	0.0666	0.1556	0.2669	0.2465	0.2137	2.579182636	3.162237462
10	84666081	rs1333208	C	A	C	0.1014	0.3602	0.4683	0.1024	0.1973	1.384950784	1.166448764
11	70307800	rs682670	A	C	C	0.8805	0.5605	0.2728	0.5477	0.6155	1	1.842346456
2	212194222	rs12694232	T	C	T	0.646	0.6744	0.8552	0.8459	0.8497	1.329434863	1.222377785
3	13217692	rs4684121	G	T	G	0.0998	0.3156	0.0605	0.3181	0.2127	1.760453859	1.050597183
6	130638504	rs12202591	G	T	G	0.0787	0.1499	0.119	0.1312	0.1094	1.817493325	1.520492771
5	107033576	rs2194207	C	T	C	0.3101	0.1556	0.0308	0.2406	0.1022	1	1.463703623
13	76624714	rs2126356	C	T	C	0.2277	0.2824	0.3522	0.3499	0.2536	1	1.084031371
12	117463317	rs16947235	A	G	A	0.0938	0.0115	0	0.002	0	2.897948301	2.709298383
8	37222082	rs3852352	A	G	A	0.3162	0.5461	0.4474	0.672	0.6626	1.525026888	1.870746802
9	133708361	rs2855190	T	C	T	0.3949	0.196	0.0942	0.1491	0.1053	2.802884299	3.043703974
13	25274173	rs746500	T	C	C	0.5446	0.8444	0.8442	0.825	0.7996	1.26517556	1.33510229
14	102691854	rs6575901	T	C	C	0.2413	0.7939	0.9266	0.8002	0.7229	2.957592988	2.367344512
9	87091197	rs10868168	G	A	G	0.1967	0.3919	0.4335	0.4006	0.2638	1.452551524	1.155299738
10	89830316	rs10788580	C	T	C	0.3245	0.4222	0.6815	0.4264	0.1994	1	1.665698486
10	25702556	rs1773691	A	G	A	0.2534	0.4452	0.0565	0.6262	0.4591	2.111113617	2.645823206
4	185532342	rs2178094	C	T	C	0.5219	0.3314	0.1776	0.5169	0.408	1.372176053	1.836644488
13	52181725	rs9535716	A	G	G	0.5673	0.402	0.5089	0.6054	0.4346	1.208405982	1.437982322
3	150636224	rs936189	C	T	T	0.5575	0.6196	0.6796	0.6849	0.6687	2.091227447	2.99066093
7	9620759	rs4639407	G	A	A	0.997	0.9769	0.999	0.9404	0.9642	2.076552451	2.548053872
12	3349894	rs17779114	T	G	T	0.0166	0.0749	0.121	0.003	0.044	1.744584165	1.059949851
4	185634144	rs4616798	T	C	C	0.705	0.8646	0.999	0.8519	0.908	1	1.129792088
4	118163082	rs7689796	A	G	A	0.2216	0.6499	0.3869	0.4533	0.5337	2.487544856	1.832958026
18	7770326	rs10502360	A	C	C	0.3374	0.9121	0.8671	0.9672	0.9581	1.006470809	1.350969824
3	110200477	rs12636721	G	A	G	0.1301	0.2291	0.0179	0.3847	0.2035	1.108429069	1.568407718
2	3608756	rs4583476	T	C	T	0.0983	0.4035	0.5784	0.2952	0.4673	2.104199454	1.925875606
16	70814787	rs16970545	G	A	G	0.1899	0.0115	0	0.001	0	2.007410222	1.306658512
1	116741724	rs6656429	G	T	G	0.2368	0.0159	0	0.003	0	1.634831051	1.120963073
3	31760436	rs3762794	A	G	A	0.0953	0.487	0.6091	0.339	0.3804	2.318835778	1.768362787
1	101222657	rs10875333	A	G	A	0.2337	0.5692	0.6696	0.6074	0.589	1	1.106546661
1	232572495	rs12035516	A	G	A	0.0348	0.072	0.377	0.002	0.1074	1	1.036343184
16	53007140	rs8045208	A	T	A	0.1694	0.1052	0.0129	0.1103	0.0828	1	1.684661178
3	53396121	rs666409	C	T	C	0.1672	0.0187	0	0.001	0	2.282657285	2.04141374
6	20415005	rs12174402	C	T	C	0.0174	0.1571	0.3214	0.1382	0.1973	1.44401427	1.447150478
4	28153896	rs1609110	T	C	T	0.2148	0.4251	0.6687	0.4046	0.4939	1	1.052479871
10	115185181	rs2208667	A	C	C	0.1657	0.0317	0.0526	0.0159	0.0736	1.727385416	2.011397003
7	56665370	rs17172540	A	G	A	0.1346	0.0519	0.0923	0.004	0.0798	1.28726244	1.261739624
6	79865567	rs13362794	C	T	C	0.3275	0.1671	0.1101	0.3082	0.2904	2.046569692	1.358676981
8	77695388	rs6985531	T	C	C	0.4652	0.7896	0.6121	0.833	0.8303	1.495510917	1.544837919
6	157336563	rs12211618	G	A	G	0.1188	0.2781	0.2282	0.3042	0.1472	1.479375396	1.228065158
3	116992125	rs9829776	C	G	C	0.3442	0.2291	0.1964	0.2903	0.273	1.17117708	1.216788997
5	172407722	rs7709170	G	A	G	0.1195	0.0504	0.0506	0.0606	0.1697	1.137006852	1.097446575
3	84305812	rs13316541	A	G	A	0.5545	0.3617	0.2252	0.3111	0.2904	3.078615499	3.182207975
11	5444793	rs2647571	A	C	C	0.5212	0.5879	0.2976	0.6004	0.4714	1	1.165206525
5	39433853	rs3849770	C	T	C	0.09	0.0014	0	0.001	0.002	1.257098635	2.184175197
4	154007501	rs908528	C	T	T	0.3601	0.5231	0.6796	0.5497	0.6667	1.630013852	1.146519421
11	37253375	rs4756377	G	A	G	0.0151	0.1888	0.4792	0.1799	0.2935	1	1.381297444
4	113658372	rs10031435	A	G	A	0.6581	0.7176	0.9206	0.5318	0.6319	1	1.254566937
5	104588453	rs2431965	G	A	A	0.5613	0.8775	0.9117	0.8986	0.9479	1	1.213092339
2	225411429	rs10197090	A	G	A	0.1717	0.085	0.0139	0.1958	0.1779	1.370324222	1.28651757
3	132627628	rs1452144	A	G	G	0.3563	0.0663	0.0268	0.0696	0.1861	1	1.157290152
7	128073366	rs4728108	C	T	T	0.2095	0.2017	0.0486	0.2445	0.1493	1.270010756	1.724935349
18	76598449	rs9646505	A	G	G	0.3767	0.5821	0.7629	0.6272	0.7127	2.378131153	2.367067372
1	220998913	rs7544735	G	A	G	0.0386	0.3084	0.2937	0.2922	0.2638	1	1.727250949
4	82555341	rs12501674	T	C	T	0.7307	0.9654	0.9058	0.9563	0.8988	2.242083441	2.150882895
1	211081403	rs6656271	A	G	A	0.413	0.3473	0.6845	0.2465	0.3262	1	1.813333605
19	7712277	rs6791	A	G	A	0.8071	0.6859	0.8185	0.664	0.5112	1.882300017	1.957882717
3	39540727	rs1417147	C	A	A	0.4849	0.7594	0.6935	0.7982	0.6933	2.67705481	2.513989984
6	150124283	rs9688412	G	A	A	0.0991	0.3285	0.1657	0.6322	0.5153	2.01073475	2.575862502
5	178337122	rs2004503	G	A	A	0.6188	0.6009	0.502	0.4771	0.5235	1	1.105438539
3	161709235	rs4241433	C	T	T	0.1906	0.4553	0.4683	0.4384	0.4427	1	1.479304959
6	160582340	rs9456505	G	A	G	0.1324	0.2651	0.2242	0.0815	0.2464	1.810007169	1.401145824
9	79469334	rs6560555	T	C	C	0.18	0.2392	0.1944	0.2853	0.2086	1.897983978	2.184437487
17	18602532	rs1969050	A	T	A	0.093	0.0951	0.001	0.0487	0.0409	1	1.494855904
12	44276369	rs1731422	G	A	A	0.4554	0.0519	0.0724	0.0567	0.0982	1.653332939	2.222126404
1	54038001	rs1983485	T	C	C	0.3124	0.1066	0.3909	0.0199	0.0716	2.251796539	1.765023577
18	40286074	rs16976692	C	G	C	0.1157	0.1297	0.246	0.0129	0.0102	1.469586088	1.773745562
11	7765921	rs11821048	G	A	A	0.5908	0.9006	0.9315	0.9026	0.7761	2.312602511	2.418996554
22	40326835	rs2267416	C	G	C	0.0552	0.2363	0.6379	0.1958	0.409	1	1.034118842
12	96333738	rs7968332	A	G	A	0.0053	0.0648	0.0288	0.1322	0.0501	2.085571895	1.310721879
10	119949748	rs703424	C	A	A	0.0182	0.2147	0.1161	0.4284	0.3947	1.077132479	2.119532881
6	29236588	rs17344111	A	G	A	0.0832	0.0677	0.1052	0.0706	0.1452	1.497640115	1.147050507
13	106418016	rs1328101	T	C	C	0.0673	0.2003	0.0129	0.34	0.2658	2.243788411	2.49162503
18	27565605	rs12455774	T	C	T	0.2065	0.3573	0.0089	0.5129	0.137	2.311331321	1.822986092
18	73536711	rs9956878	G	T	G	0.6112	0.4899	0.2431	0.4841	0.4008	1.978325862	1.935987223
7	22593689	rs10255232	G	A	G	0.059	0.1311	0.3284	0.2087	0.1697	1.150309297	1.02308074
2	231676743	rs3792067	A	G	A	0.6142	0.1182	0.0655	0.0845	0.0695	1	1.578393022
17	76393372	rs4969183	A	G	A	0.3366	0.5519	0.4167	0.506	0.4274	1	1.637290789
13	26974562	rs998692	G	A	G	0.4085	0.8372	0.9296	0.9095	0.7802	1.913930633	2.571730044
2	146641073	rs10496991	A	T	A	0.0877	0.0072	0	0.001	0	1.307995435	1.03145432
20	45564442	rs6018192	C	T	T	0.7685	0.9841	0.9891	0.999	0.9785	1	1.001248035
20	13401065	rs6079058	T	C	T	0.0272	0.1974	0.2847	0.327	0.2311	1.860569414	2.062197504
7	9244093	rs1440238	G	A	A	0.0802	0.379	0.3006	0.4135	0.4049	1.874855945	1.388421439
2	106679037	rs13386274	G	A	A	0.2451	0.1153	0.0317	0.166	0.0961	2.606935747	2.660855815
9	110451936	rs11789097	G	A	G	0.0182	0.3415	0.2401	0.1849	0.2607	2.634838197	3.27559002
5	81773915	rs224852	G	C	C	0.5333	0.4179	0.4812	0.2823	0.3129	1	1.970749206
7	52794073	rs12532211	A	G	G	0.8797	0.8573	0.8502	0.8897	0.9663	1	1.394259465
19	48593887	rs443465	A	G	G	0.7042	0.9409	0.9921	0.9652	0.9652	1	1.603361679
7	25620836	rs1502950	C	T	C	0.1188	0.0749	0.0238	0.0706	0.1186	1.769255714	2.245792633
15	31762474	rs8023664	T	C	C	0.8964	0.6412	0.5933	0.6859	0.82	1	1.572388799
3	194437961	rs1471332	G	C	C	0.034	0.1081	0.0784	0.0686	0.1401	1.530598759	2.209687108
2	101971618	rs6753727	T	C	T	0.3177	0.4683	0.6002	0.4841	0.4325	1.973740172	1.336361698
3	67290959	rs17045959	A	C	A	0.152	0.1081	0.0397	0.0417	0.0082	2.663419185	2.163891926
2	135022328	rs3828176	A	T	T	0.6808	0.7666	0.6577	0.9433	0.7986	1.023525495	2.111409067
22	30606927	rs12484740	A	G	A	0.0998	0.1542	0.1111	0.0229	0.2556	1.171314616	1.057655858
2	45351867	rs7575297	G	A	A	0.7572	0.9395	0.9067	0.9364	0.8599	1.939747639	1.414484629
11	19707839	rs7130790	A	C	C	0.3495	0.0634	0.0982	0.0755	0.1053	3.355828422	3.339605393
2	241533030	rs3792273	T	C	T	0.0295	0.1254	0.0942	0.159	0.2106	1.161922045	1.246980658
1	17519207	rs2454178	G	T	G	0.438	0.2205	0.0188	0.327	0.1564	2.076568259	2.329916993
2	26232521	rs6734513	G	C	G	0.3737	0.0807	0.002	0.0497	0.0317	1.792331111	1.272665442
3	191996881	rs1522270	A	G	A	0.3495	0.4092	0.9077	0.332	0.5603	2.13246872	1.185361313
7	156809635	rs10224374	C	T	T	0.6891	0.8617	1	0.9284	0.8599	1	1.075251783
1	179589245	rs12025031	C	T	T	0.9092	0.9553	0.8919	0.9155	0.9479	1.149234234	1.143815294
1	21515906	rs6702110	A	G	G	0.6248	0.6138	0.7698	0.5736	0.6299	2.52673672	2.134359647
4	151063849	rs10857243	T	G	T	0.1399	0.549	0.5694	0.4861	0.7065	1.68271632	2.193097179
5	142515162	rs3776292	C	T	C	0.1316	0.0706	0.0575	0.0219	0.0123	1.189621294	1.067419801
13	22511967	rs11619518	A	G	A	0.0113	0.1124	0.1657	0.2107	0.2096	1	1.172904697
10	77700235	rs1323072	C	T	C	0.1868	0.4006	0.2857	0.2177	0.4888	2.070653754	1.383947859
7	138817240	rs7798474	T	G	T	0.7065	0.4251	0.6984	0.2545	0.4755	1.455399885	1.757075076
10	27681953	rs490734	G	T	G	0.4917	0.5043	0.371	0.6819	0.6524	1.154849933	1.015220395
6	57194118	rs4715657	C	T	T	0.3608	0.5144	0.4742	0.4066	0.2761	2.381044727	2.159944912
9	138822770	rs10858181	G	A	A	0.1936	0.245	0.2212	0.2724	0.2301	1	1.53329389
14	21105249	rs12432620	A	G	A	0.357	0.3775	0.1875	0.4523	0.3078	1	1.1666658
17	78765219	rs4969429	A	G	G	0.2262	0.2594	0.25	0.2813	0.3067	2.484348542	1.8312811
11	35373851	rs7127824	T	C	C	0.1551	0.1657	0.0843	0.2694	0.1973	1.261007854	1.425719437
4	146369756	rs13109195	T	C	T	0.0998	0.0778	0.0883	0.0716	0.1258	2.380153791	2.822305657
1	37066434	rs997322	C	T	C	8e-04	0.2061	0.2381	0.002	0.1115	1.29349463	1.370808012
13	94767311	rs9301937	C	T	C	0.0212	0.1354	0.1964	0.2604	0.2618	1	1.469546162
3	189411881	rs9840152	C	G	G	0.3971	0.2997	0.0833	0.169	0.1605	1	1.258296631
13	48516757	rs7991892	C	T	T	0.0499	0.072	0.002	0.0557	0.1186	1.449003831	1.918711431
12	90269939	rs17836902	T	C	T	0.003	0.0648	0.0913	0.0298	0.1493	1	1.254731486
6	67731655	rs6930520	T	G	T	0.1558	0.1095	0.002	0.1769	0.1288	1	1.195619165
1	18688078	rs16861839	C	T	C	0.0507	0.0533	0.0933	0.008	0.0031	1.255221451	1.04151665
16	24883222	rs2667744	T	C	C	0.826	0.8473	0.9831	0.7803	0.8753	1.410457789	1.382292378
20	5843440	rs1343178	C	G	C	0.8154	0.7709	0.7589	0.6869	0.6677	1.731275271	2.088657861
12	76885875	rs2175605	G	T	G	0.1566	0.1268	0.0923	0.2326	0.1063	1.688397787	1.595692061
6	53515483	rs6942249	G	A	A	0.3064	0.7882	0.6825	0.7952	0.6534	1.617669213	1.808480422
22	22518611	rs5757144	T	G	T	0.1604	0.0231	0.2083	0.0139	0.0787	1.221070764	1.331115052
4	76608794	rs4859543	T	A	A	0.1377	0.1239	0.0784	0.1561	0.1012	1.453969055	1.009028838
5	135611442	rs6868895	A	G	G	0.3064	0.647	0.4613	0.6421	0.4765	1	1.094534589
6	2415213	rs13200914	C	T	T	0.6929	0.7911	0.8304	0.841	0.7751	2.034389362	2.851199793
11	83948427	rs4354715	A	G	A	0.3411	0.6859	0.7361	0.7068	0.7556	1	1.054230549
4	37329512	rs17575890	T	C	T	0.2821	0.2752	0.4325	0.2922	0.4059	1.190598472	1.058262151
18	68413367	rs980211	T	C	C	0.5242	0.6484	0.6776	0.7256	0.6411	1	1.668484033
13	108674664	rs9520719	C	G	C	0.1989	0.134	0.004	0.2386	0.1002	1.165690154	1.52433042
1	40216993	rs501523	A	G	A	0.053	0.1398	0	0.1551	0.0869	1.614297232	1.475025521
6	132980297	rs9399037	C	T	T	0.9796	0.8473	0.6577	0.7863	0.773	2.908510173	2.79048963
17	8016373	rs4792239	T	G	G	0.711	0.5677	0.4563	0.7346	0.6339	1.390817611	1.729695651
15	40152333	rs275751	A	C	A	0.0378	0.0043	0	0.006	0	1.286482417	1.501150476
6	73679531	rs12190059	G	A	G	0.1104	0.1052	0.2202	0.0775	0.0327	1.943560241	2.466368142
7	11290286	rs2040798	G	C	G	0.1921	0.111	0.0476	0.1988	0.1667	1	1.008102367
6	9775340	rs1206919	G	A	G	0.3722	0.2954	0.373	0.2873	0.3701	1	1.525157658
2	30594615	rs7578449	C	A	A	0.6127	0.7464	0.8621	0.7734	0.7894	1	1.84199854
1	49401185	rs10788901	G	A	A	0.5401	0.8199	0.7679	0.8171	0.8579	1	1.185895318
10	61208539	rs2060690	C	T	T	0.407	0.4467	0.2173	0.2396	0.2546	2.011068315	1.371972952
18	22599694	rs10502466	G	A	G	0.0015	0.2248	0.3482	0.0199	0.046	1.093544847	1.380631796
11	128348978	rs10790956	A	G	G	0.1619	0.3703	0.3988	0.499	0.5143	1.985661336	1.307423897
5	75302629	rs13165217	T	C	T	0.4365	0.3818	0.4484	0.3668	0.4141	1.109285338	1.19510101
4	115842835	rs7674443	C	A	A	0.4917	0.9063	0.999	0.8877	0.728	1.853028822	2.154187602
4	148159793	rs2221601	G	C	C	0.0265	0.0735	0.2073	0.0547	0.1022	3.484443678	3.880771693
3	151084457	rs3975404	C	T	T	0.0408	0.0908	0.1478	0.1551	0.0971	2.328908331	2.701231774
7	63761081	rs11978712	T	C	T	0.3268	0.3271	0.0079	0.2952	0.1994	1.28633176	2.276706401
7	85640064	rs17160546	T	A	T	0.27	0.0216	0	0.003	0	1.128820672	1.655953761
11	37307085	rs7108991	G	A	G	0.3964	0.2262	0.0893	0.0497	0.0879	1.841596139	1.708626837
1	227949612	rs10916203	C	T	T	0.1248	0.2968	0.2113	0.4493	0.3476	1.969305486	1.506209895
14	28334525	rs12586282	G	A	A	0.7073	0.683	0.4792	0.5666	0.7055	1.179365927	1.394855574
9	85520374	rs7031458	T	C	C	0.177	0.2277	0.5466	0.333	0.3661	1	1.072212715
13	112337585	rs6492383	C	T	C	0.0809	0.2954	0.3353	0.3529	0.3364	1.473434306	1.436728556
4	24056627	rs735900	C	A	C	0.2148	0.3862	0.3909	0.4215	0.4673	1.314165917	1.265621166
10	89837591	rs7069279	C	T	C	0.2784	0.0173	0.0228	0.0089	0.001	1.329180894	1.251046923
20	32420456	rs13043926	G	C	G	0.1097	0.304	0.2897	0.1571	0.2515	2.297938671	2.152851647
14	93115410	rs754388	G	C	C	0.1354	0.1239	0.002	0.1869	0.1401	1.992037662	1.834787494
17	3664975	rs220470	A	G	A	0.8593	0.5317	0.1915	0.7565	0.4877	2.009274326	1.263087703
8	13224806	rs897266	A	G	A	0.6573	0.4971	0.8085	0.4165	0.364	1.546938374	1.465055989
2	184130941	rs2368419	G	A	G	0.1573	0.1571	0.1647	0.2485	0.2352	3.544569634	3.522858531
12	65330766	rs465530	G	T	G	0.5696	0.4625	0.5466	0.4722	0.4898	1.305250797	1.254177578
10	134287346	rs7901655	C	A	A	0.8555	0.4251	0.254	0.5209	0.4888	1.784785211	2.266553781
15	96608137	rs11629694	G	A	G	0.3033	0.3732	0.5804	0.3479	0.182	3.540977224	3.496279228
1	216205110	rs12121718	C	T	C	0.0764	0.1484	0.1944	0.2137	0.318	2.405299471	1.6130769
6	119998300	rs9489766	A	G	G	0.4433	0.4712	0.4335	0.6491	0.6288	1	1.479445009
10	68339162	rs10437371	C	T	C	0.1596	0.013	0	0.001	0.001	1	1.172132288
3	173441676	rs9877840	A	G	G	0.4486	0.1254	0.1419	0.1213	0.092	1	1.533258555
11	108845054	rs1425795	A	G	A	0.6997	0.9236	0.9812	0.9513	0.8323	1.944976393	1.58852349
21	27774870	rs2032257	A	C	A	0.0552	0.3501	0.2401	0.5954	0.4939	1.359718269	1.639973239
11	130736271	rs3234	T	G	T	0.0038	0.0317	0.001	0.0527	0.0409	1	1.033242869
10	108949558	rs588971	T	C	T	0.6513	0.6844	0.5714	0.9115	0.6074	1.708234779	1.465090153
4	104545265	rs17033926	G	A	G	0.2534	0.0173	0.001	0.001	0.0031	1	1.962608256
2	56258347	rs752815	A	C	C	0.7088	0.9265	1	0.9453	0.9571	1	1.007149898
15	66816183	rs6494579	C	G	G	0.0522	0.1282	0.0665	0.1382	0.0716	1	1.279816704
16	60363203	rs930444	T	C	T	0.1997	0.1729	0.124	0.2744	0.3119	2.758948633	2.944684756
10	53651197	rs7082594	A	C	C	0.2254	0.2824	0.4038	0.2853	0.3262	1	1.018815195
1	152140291	rs12033735	C	T	T	0.5015	0.6499	0.5317	0.4016	0.772	1.868925851	1.371503121
9	74208282	rs12353518	G	A	G	0.3411	0.3862	0.2758	0.4672	0.3661	1.846447927	1.99448411
2	7871951	rs772457	A	G	A	0.5628	0.8905	0.8621	0.9135	0.8364	1.153503492	1.146304275
12	78975556	rs11110477	G	A	G	0.1263	0.0461	0.2857	0.0378	0.1166	2.129320527	2.275302493
18	71601361	rs7244012	G	A	G	0.1293	0.3055	0.0159	0.2416	0.1656	1.429431768	2.198758183
1	116454332	rs12080102	A	G	A	0.4168	0.0432	0	0.0378	0.0276	3.80245405	3.6024622
11	15656991	rs11023667	A	G	G	0.7088	0.719	0.62	0.9602	0.7689	1	1.018167
3	39608981	rs816496	G	A	G	0.4917	0.8055	0.8472	0.8529	0.8139	1.556118593	1.256365281
12	100012180	rs7974802	C	T	T	0.916	0.8963	0.997	0.8539	0.8885	1	1.798500852
11	7922651	rs10769847	T	C	T	0.1808	0.4625	0.7629	0.5537	0.5123	1.623321416	1.875233167
9	126507613	rs7857605	T	C	T	0.1543	0.0793	0.0437	0.0447	0.0746	1	1.109319938
16	83524491	rs10871274	T	C	C	0.5719	0.3559	0.124	0.2266	0.1411	1.658133574	1.908940602
6	73007347	rs2807530	A	G	A	0.1899	0.2075	0.0139	0.3757	0.2464	2.182245385	1.527007087
16	51531732	rs8047573	G	T	G	0.0598	0.0605	0.0069	0.1024	0.1339	1	1.647171984
3	59880384	rs750793	T	C	C	0.388	0.8271	0.9861	0.8688	0.8875	1	1.013640015
10	79253261	rs3127447	C	A	A	0.1657	0.4308	0.1964	0.4791	0.4243	1.858729397	2.422039053
19	58324429	rs12979519	A	T	A	0.0802	0.1542	0.2341	0.1789	0.183	1.960614182	1.279298254
10	33384007	rs17296387	C	T	C	0.0151	0.1009	0.0992	0.1123	0.1667	1	1.552386803
17	67053293	rs7222660	T	C	C	0.7632	0.8516	0.9633	0.998	0.9969	1	1.031305182
11	121539480	rs11823817	G	A	G	0.0545	0.0072	0	0.002	0	1.518363335	1.974202043
1	68682111	rs17130585	G	T	G	0.0068	0.2594	0.2688	0.0497	0.1922	1.3026133	1.189243832
3	137496338	rs15713	C	T	C	0.7526	0.9236	0.9702	0.9175	0.8589	2.475181136	2.063930333
12	130672853	rs7308307	C	T	C	0.2224	0.2176	0.3333	0.0795	0.2607	1.179609302	1.416814184
2	172374395	rs13406777	T	C	C	0.2216	0.1859	0.2192	0.2416	0.2505	1	1.652800156
9	1429660	rs10961423	T	G	T	0.0825	0.0908	0.0774	0.1581	0.1186	1	1.005862675
21	36316824	rs11909587	T	C	T	0.0325	0.0115	0.001	0.002	0.0092	1.202786669	1.478289449
2	52327008	rs12713174	G	C	C	0.2655	0.5418	0.4762	0.4901	0.4325	3.418172128	3.611176986
10	115411598	rs4918861	C	A	C	0.3306	0.2248	0.2163	0.2684	0.2495	1	1.138102138
17	76531864	rs7217596	G	C	G	0.1974	0.1311	0.3115	0.1451	0.1227	1.869849777	2.304079325
4	151112505	rs6535720	A	G	A	0.823	0.8401	0.6458	0.9364	0.8722	2.731253004	2.296117072
18	46132945	rs11660262	A	G	A	0.1346	0.1427	0.0764	0.2247	0.2331	1.860465449	2.255066306
4	152756909	rs361198	T	C	T	0.1241	0.3919	0.1815	0.6093	0.3466	1.196213607	1.185978323
5	154545748	rs17117042	G	A	G	0	0	0.0764	0.005	0.0031	2.316328954	2.682846999
4	42934955	rs2167282	A	G	G	0.1906	0.5591	0.5933	0.3539	0.3425	1	1.133205342
12	105367289	rs12579441	C	T	C	0.1339	0.0432	0.1399	0.004	0.0072	1	1.157806676
11	112559565	rs10750007	T	A	A	0.1112	0.2637	0.4861	0.2425	0.2219	1.35001461	1.198835057
8	17377792	rs17632516	A	G	A	0.0113	0.1009	0.1974	0.0139	0.2311	1.98959645	1.434080404
1	233468950	rs1294299	A	G	A	0.7632	0.8444	0.9325	0.7525	0.7924	1	1.151301978
3	53096047	rs11915851	A	G	G	0.4667	0.4798	0.3492	0.338	0.4397	1	1.152225372
10	53776286	rs1903977	T	A	T	0.2073	0.4683	0.2669	0.3956	0.2382	2.685685069	2.784882288
20	9548737	rs13040618	C	T	C	0.3132	0.1484	0.003	0.175	0.1503	1.218527347	1.605000017
12	65656484	rs35621308	A	G	A	0.407	0.4092	0.1935	0.3101	0.3885	2.603248172	2.675557863
14	77169486	rs4903469	T	C	T	0.7262	0.9193	0.8671	0.9066	0.9397	1	1.087606004
11	65206017	rs673753	C	T	C	0.2655	0.1801	0.2232	0.0885	0.3436	1.065225902	1.430137593
13	99574055	rs4772158	T	C	T	0.4977	0.6744	0.4722	0.7117	0.7219	4.067928468	3.53279828
9	33083908	rs10971392	T	C	C	0.708	0.6412	0.7143	0.674	0.7832	1.39557948	1.567179726
13	47055955	rs694807	C	T	C	0.0325	0.0793	0.0724	0.2147	0.2434	1.436702241	1.569508544
2	241356797	rs10933599	T	C	T	0.7534	0.4611	0.381	0.336	0.4151	2.620064954	1.461825027
18	27338349	rs4340388	T	A	T	0.9289	0.9971	1	0.998	1	1.46046785	1.871381003
2	156968533	rs13426050	G	A	G	0.2859	0.0533	0.003	0.0805	0.0317	1.30138371	1.790977095
2	16137237	rs3213827	G	A	G	0.4062	0.634	0.8065	0.5527	0.5491	2.774921032	2.567566391
16	9298188	rs2965855	G	C	C	0.4546	0.6888	0.8294	0.662	0.6401	1.331644808	1.514092478
15	54355140	rs1897030	C	G	G	0.1104	0.0879	0.3115	0.0338	0.1176	2.643374627	2.836710199
12	116846382	rs11068019	G	A	G	0.0545	0.2997	0.2788	0.327	0.3814	3.284083017	3.124495192
3	109976458	rs9832361	A	T	A	0.3858	0.7464	0.7222	0.7793	0.7382	1.596831855	2.075198428
6	75126721	rs6453750	C	A	C	0.7375	0.8429	0.8492	0.7903	0.8487	1.398355091	1.621854473
1	178487861	rs12076608	C	G	C	0.152	0.0648	0.0615	0.0885	0.0501	1	1.041201751
12	65182859	rs28485266	A	G	A	0.0582	0.0202	0	0.0149	0.0092	1.737474894	1.329215574
18	31384449	rs12954615	G	T	G	0.3843	0.3199	0.5228	0.3797	0.3589	2.314093462	2.441009317
7	107847203	rs13242621	C	T	C	0.2005	0.2104	0.0655	0.2903	0.2117	2.211178075	1.517808634
16	74063332	rs7184514	A	G	G	0.1687	0.2954	0.254	0.5328	0.5102	2.187048034	1.839030041
8	74102497	rs17284774	C	A	C	0.0144	0.062	0.0804	0.1372	0.0685	1	1.215885142
3	104633009	rs2399038	G	C	C	0.2852	0.1859	0.0109	0.1521	0.1667	1	1.167875488
10	98129058	rs17388474	A	G	G	0.7474	0.915	0.9891	0.8738	0.8456	1.122481947	1.30096826
19	44605123	rs4803676	G	A	A	0.0862	0.245	0.3919	0.1193	0.1871	1	1.500783991
1	247895863	rs12065975	C	T	C	0.1717	0.013	0.0089	0.003	0.0603	2.084070817	1.640980369
7	150284900	rs13232989	G	A	A	0.6566	0.6383	0.7758	0.7823	0.7505	1	1.038995348
14	87128337	rs12885551	G	A	G	0.348	0.245	0.2153	0.326	0.2986	1.906911229	2.371101864
1	225988818	rs10157103	C	T	T	0.0847	0.1124	0	0.1968	0.0266	2.028283357	1.361801212
17	32139808	rs7220288	A	G	A	0.4652	0.5072	0.1637	0.6322	0.2873	1.41697723	1.474114528
5	94741973	rs253716	T	G	G	0.2897	0.1772	0.1815	0.1928	0.1513	2.038306971	1.632842826
1	232317944	rs1109916	T	C	T	0.1959	0.2435	0.1101	0.2942	0.3415	2.575288468	2.602538356
4	106265432	rs17035475	T	C	T	0.1112	0.0879	0.006	0.1551	0.0583	1.009811662	1.05119264
16	69435410	rs8061222	A	G	G	0.5628	0.9424	0.9653	0.9652	0.9775	1.820271616	1.335795219
7	67593394	rs1076408	G	A	G	0.056	0.0879	0	0.0507	0.0603	1.958289075	1.275810246
20	7453885	rs6055035	T	A	A	0.3192	0.1455	0.2093	0.1998	0.2904	1.179717973	1.743007261
10	8698279	rs7915819	A	C	A	0.0885	0.2003	0.0565	0.0179	0.0818	2.646975486	2.722376828
11	132285362	rs7125785	C	T	C	0.2421	0.049	0	0.0169	0.0051	1.812953737	2.622955081
18	53714422	rs11664291	G	A	G	0.0076	0.036	0	0.0924	0.0235	1.23729277	1.512430711
7	137982086	rs6467757	G	A	A	0.4047	0.7608	0.745	0.834	0.7699	3.432096199	3.014983558
20	7810660	rs6086235	A	G	A	0.3533	0.2839	0.3333	0.2714	0.5194	2.387419017	2.747478176
9	130778514	rs7026544	T	C	T	0.5204	0.9035	0.5903	0.9563	0.7648	2.255217764	2.809026912
12	107295841	rs10492213	T	A	T	0.5083	0.2061	0.2857	0.0795	0.137	1.315204211	1.024452379
5	37754109	rs2910722	C	G	C	0.3888	0.0706	0.001	0.0746	0.092	1.553284062	1.99616119
12	84094938	rs1115295	C	A	C	0.2587	0.3977	0.124	0.4036	0.3108	1.022995047	1.513321421
3	141061438	rs9823785	G	A	G	0.239	0.1801	0.0605	0.3042	0.1452	1.600338748	1.968386834
5	156748889	rs11957485	A	G	G	0.475	0.7983	0.7262	0.7346	0.7106	1.524053959	1.30053036
3	140812189	rs6780365	G	C	C	0.4085	0.6859	0.6696	0.8598	0.8906	1	1.206795579
2	57091538	rs2111724	C	T	C	0.3359	0.5793	0.2113	0.3559	0.3487	1.020521326	1.197491617
12	100912142	rs1327099	G	A	G	8e-04	0.0677	0.0843	0.004	0.0031	1	1.116037773
7	140400670	rs7803697	C	G	G	0.261	0.7507	0.8919	0.8459	0.7229	1.116100309	1.024105786
11	84005844	rs1567970	G	A	G	0.0083	0.085	0.0129	0.1292	0.0706	1	1.664011026
1	104605726	rs17017787	G	C	G	0.1309	0.0144	0	0.001	0	1.244411491	1.072747765
7	1111633	rs4724039	T	C	C	0.1218	0.3876	0.5724	0.4543	0.5164	3.335011201	3.08739176
18	4182758	rs9959484	G	A	A	0.2844	0.451	0.2986	0.6839	0.7035	1.166729754	1.766719552
20	42429141	rs244064	A	G	A	0.4834	0.6844	0.5863	0.833	0.6544	1	1.20918266
5	58436136	rs28385324	T	G	G	0.4009	0.3429	0.4911	0.3588	0.5072	1	1.247827216
12	84650034	rs11116269	G	C	C	0.4584	0.6916	0.9077	0.6968	0.7863	1.4560023	1.985320294
6	90036983	rs9344925	T	G	T	0.2284	0.1225	0.2093	0.005	0.0112	1.369118342	1.004169906
6	83643533	rs293507	A	C	C	0.171	0.1859	0.0694	0.1282	0.0838	3.938788275	3.885318341
17	4580539	rs7221588	C	A	C	0.1967	0.0086	0	0.004	0	2.839380259	3.24129032
12	126909112	rs6489082	A	G	G	0.2958	0.7781	0.6746	0.7525	0.7423	1.804471883	1.857298051
2	149568729	rs10171238	C	T	C	0.2905	0.6081	0.1647	0.7744	0.456	1.429959528	1.222480859
4	172595376	rs4692635	A	G	G	0.0741	0.0879	0.0804	0.0746	0.1135	1	1.312555804
5	38112501	rs879183	C	T	C	0.3623	0.5865	0.3849	0.5775	0.7352	1.181155053	1.082320146
2	45816569	rs7576649	A	G	G	0.4312	0.7911	0.9851	0.7962	0.9264	2.765300808	2.598283915
1	217657137	rs2998901	G	T	T	0.3101	0.2522	0.4276	0.5099	0.4683	1.98961155	2.659871291
1	104828172	rs2173271	G	C	G	0.3169	0.3141	0.4573	0.4841	0.4018	1	1.172475501
12	125297424	rs10846739	T	C	T	0.4796	0.8213	0.5575	0.992	0.9489	1.375211009	1.580320443
3	127290140	rs9870594	T	C	C	0.8631	0.9856	1	0.998	0.9693	1	1.000653936
3	132075417	rs3853148	A	C	A	0.3608	0.4827	0.119	0.5378	0.5225	1.694134939	1.706521112
2	175666306	rs4327209	A	G	A	0.1717	0.0144	0.13	0.006	0.1329	1.406838045	2.292905766
2	38913884	rs4670264	A	G	G	0.3154	0.4885	0.255	0.5934	0.3865	3.309080631	2.699521729
2	46207618	rs7557421	G	A	G	0.0877	0.0548	0.0982	0.0577	0.1319	1	1.244172055
17	51800597	rs7223345	T	A	A	0.4228	0.4092	0.4464	0.3827	0.5654	1.682949445	2.742335913
21	31136329	rs2832437	C	A	C	0.2564	0.0317	0.1617	0.005	0.0552	1.666517334	1.125370071
16	79170522	rs9932499	C	G	G	0.4788	0.8646	0.9157	0.829	0.8865	1.119798439	1.477824664
4	165324215	rs11100552	T	C	T	0.3298	0.7291	0.7202	0.6551	0.7209	1.703604748	1.234764033
5	164884409	rs7723446	T	C	T	0.2277	0.3084	0.4355	0.2416	0.4857	1.005461423	1.266654376
5	120986070	rs7700257	T	A	T	0.7534	0.3228	0.123	0.4384	0.2914	3.91832792	3.43798308
4	91764135	rs11725824	C	T	T	0.5461	0.4784	0.5079	0.3529	0.4693	1.382640352	1.634902458
7	71408382	rs10273440	A	G	G	0.2806	0.4683	0.7093	0.2724	0.3108	1	1.447332772
12	95134267	rs17023195	C	T	C	0.2595	0.0259	0.0665	0.005	0.0164	1	1.668132369
2	184585903	rs12473630	C	T	C	0.2648	0.2507	0.2312	0.1501	0.1503	1	1.298856178
9	17002425	rs263630	A	G	G	0.264	0.0778	0.0516	0.004	0.002	1	1.491788053
1	195031616	rs2210332	A	G	A	0.6097	0.6542	0.5704	0.7237	0.7035	3.954261254	3.829564753
9	26600785	rs4977708	G	T	G	0.2481	0.4971	0.5486	0.5189	0.5051	2.26996591	2.294796438
4	71170524	rs4694292	C	T	C	0.0333	0.1974	0	0.1103	0.0552	1.720299305	1.355730888
7	85290558	rs4496887	T	C	C	0.1384	0.0965	0.0724	0.1143	0.1053	2.619700892	3.016307464
12	80839825	rs7311006	C	G	C	0.4259	0.2406	0.0397	0.2505	0.2076	2.079449406	1.763494037
12	62232356	rs12814204	G	A	G	0.152	0.3242	0.2827	0.3101	0.4008	1.090012173	1.014987955
8	77946381	rs4289790	T	C	T	0.0794	0.2608	0.4425	0.3718	0.3129	1.481732281	1.324134981
1	58004745	rs1341312	G	A	A	0.2292	0.0173	0.001	0.003	0.0051	1.413179031	1.39145996
5	7425788	rs17813652	C	T	C	0.0877	0.1254	0.001	0.332	0.1339	1.13151903	1.46715792
12	129895234	rs6486466	T	G	T	0.5424	0.6484	0.9048	0.7316	0.8558	1	1.45933114
12	30576677	rs1605238	T	C	T	0.2239	0.2997	0.62	0.2922	0.4417	2.074266418	1.584302247
3	20113830	rs3021408	G	A	G	0.5234	0.4481	0.4137	0.4006	0.5245	1.894877436	2.411701837
14	25171650	rs8022144	T	C	T	0.1952	0.5432	0.2351	0.4861	0.3937	1.437749821	1.893436454
11	131479268	rs4936142	A	G	A	0.2474	0.5865	0.619	0.5437	0.4571	1.712425011	1.789327851
11	38444768	rs7938730	T	C	C	0.8502	0.7536	0.9712	0.508	0.8006	1.356094631	2.293316926
9	125457122	rs16912122	A	C	A	0.0424	0.0331	0.004	0.0567	0.0317	1	1.467355588
14	20731130	rs6574791	C	T	T	0.1362	0.1916	0.4365	0.0924	0.1564	2.417459434	2.040652371
1	15687059	rs4661330	A	G	A	0.2579	0.2147	0.2887	0.2853	0.2035	1	1.180174743
5	2667168	rs1553326	C	G	G	0.2625	0.2363	0.5913	0.0368	0.1524	1	1.10306618
6	25677336	rs9467560	C	G	C	0.2519	0.0562	0.0258	0.0368	0.1125	2.195442774	2.484166911
11	58112130	rs1938649	C	A	C	0.764	0.5403	0.7351	0.4264	0.5225	1	1.012152886
10	87179702	rs7897373	A	C	A	0.2799	0.1239	0.0486	0.1262	0.0716	1	1.070555773
22	27340510	rs2157462	A	C	C	0.0703	0.1066	0.0069	0.1481	0.1626	1.782032081	1.769990285
2	35800137	rs2580403	G	C	C	0.0794	0.0202	0.1012	0.0328	0.1063	1.363170367	1.447433669
11	32386914	rs3858439	T	G	G	0.7897	0.732	0.3641	0.8489	0.68	1	1.250051491
7	122450049	rs17610847	A	G	A	0.0265	0.0663	0	0.1252	0.093	2.29361823	1.967699894
2	194222002	rs2884207	C	T	T	0.649	0.4611	0.3552	0.661	0.6656	1.872936146	2.003138372
7	127638703	rs1362897	G	A	G	0.0303	0.2507	0.0804	0.1252	0.2004	1.699438857	1.078363586
6	41170895	rs3807040	G	T	G	0.2201	0.0735	0.0804	0.0984	0.0665	1	1.304805544
2	229100725	rs9989900	C	T	T	0.1687	0.183	0.252	0.2565	0.4346	1.007869988	1.88739677
3	28146941	rs380560	T	C	C	0.3366	0.2594	0.1429	0.3141	0.09	1.227175988	1.268400956
18	73170257	rs7244736	G	A	A	0.6263	0.3948	0.5625	0.3171	0.3425	1.842164568	1.187663268
1	80454564	rs10493633	C	T	C	0.497	0.3674	0.5208	0.3648	0.589	1.54860641	1.325188159
4	158051385	rs7655209	G	A	A	0.3737	0.8473	0.8254	0.829	0.8119	1.303637173	1.669445469
10	17045317	rs7098659	A	T	T	0.705	0.4813	0.4306	0.5845	0.6411	2.040835061	2.023323656
8	85661097	rs10096903	C	T	T	0.5862	0.7666	0.8651	0.7346	0.8446	2.00790304	1.786020153
1	227085462	rs1800672	T	C	T	0.4123	0.2291	0.1687	0.2087	0.318	1.082603442	1.474993632
7	149441318	rs7802599	A	C	A	0.177	0.4107	0.6121	0.1213	0.2331	1	1.205173848
3	161929418	rs7627953	G	A	G	0.0832	0.0778	0	0.1282	0.0123	1.154676742	1.902609371
7	8790549	rs10225984	C	T	T	0.6558	0.6398	0.625	0.7296	0.6984	1.316674013	1.840864979
7	112069567	rs3109111	A	T	A	0.1884	0.0159	0	0.001	0	1	1.034590666
12	106660778	rs11112923	C	T	C	0.0575	0.062	0.001	0.0696	0.0685	2.094018863	1.840568679
22	31925073	rs1543416	G	A	G	0.413	0.5908	0.5367	0.7336	0.5542	1.3678868	1.23850084
18	63465538	rs17075217	T	G	T	0.1558	0.0778	0.0655	0.0368	0.1554	1.386030678	1.646962029
9	2081608	rs17712104	A	T	A	0.0061	0.0548	0.001	0.0726	0.0746	1.775271248	1.474749134
18	44812971	rs16950692	G	A	G	0.2927	0.0216	0.0248	0.002	0.0031	1.411050231	1.045944521
3	4317406	rs314417	G	A	A	0.5174	0.4424	0.126	0.5447	0.2863	1.799852601	2.075319161
3	25541570	rs1368265	A	G	G	0.2776	0.4568	0.4405	0.5845	0.6339	1	1.113319836
1	232707216	rs2148324	A	C	A	0.2315	0.1427	0.0615	0.2575	0.3712	1.036578612	1.551513352
3	88777045	rs1353414	T	C	T	0.677	0.7046	0.6538	0.5239	0.5511	1.902347915	2.162682638
3	62973123	rs6806422	G	A	G	0.7837	0.9712	1	0.996	1	1.701521795	1.00928045
5	99333465	rs1870971	A	T	T	0.5303	0.9424	0.9425	0.9404	0.9366	1	1.305805431
3	118655664	rs9837571	G	A	A	0.6876	0.7061	0.869	0.9175	0.9387	2.439413804	2.6138423
18	35784935	rs7244927	A	G	A	0.1286	0.0375	0.001	0.0368	0.0501	2.156528085	1.010844124
5	2726211	rs2132868	C	T	T	0.7315	0.9697	1	0.9682	0.9959	3.044294793	2.324429038
15	91823437	rs2239990	A	G	G	0.295	0.8055	0.8601	0.7306	0.8057	1.535241804	1.444033151
8	20646927	rs9693826	C	A	C	0.2118	0.4957	0.6161	0.3479	0.364	1	1.04195728
11	35184998	rs7111731	A	T	A	0.1339	0.1196	0.0893	0.1163	0.1738	2.654781758	2.127896841
2	109753381	rs879546	C	T	C	0.0234	0.2853	0.0704	0.5636	0.5297	1	1.017582646
6	20731524	rs7741604	A	C	A	0.0076	0.1556	0.4067	0.1302	0.1933	1.62127821	1.540750615
7	117030698	rs2157946	C	A	A	0.0915	0.4899	0.5942	0.5845	0.4867	2.543761594	2.881556659
10	86376297	rs2505753	C	T	T	0.3275	0.5533	0.6528	0.6153	0.6329	1	1.344178566
4	126218381	rs11727339	A	C	A	0.0446	0.0231	0.0764	0.0467	0.0358	1.898953882	2.188478685
3	56439053	rs6805882	T	C	C	0.3941	0.438	0.7123	0.6362	0.6186	2.345096515	1.902863947
13	67204131	rs9571607	C	T	C	0.1778	0.4121	0.5913	0.4006	0.4509	1.693479236	1.905840347
13	61869369	rs9539097	A	G	A	0.0446	0.0663	0.0635	0.1859	0.1268	1.437154292	1.751920274
12	102031538	rs1727090	G	C	G	0.2027	0.1239	0.1151	0.1849	0.2393	4.275828512	3.713454638
8	68439673	rs4737839	T	C	C	0.9425	0.8847	1	0.835	0.8671	1.890904456	1.234051991
6	169257661	rs4363010	A	G	A	0.0053	0.2752	0.3859	0.0199	0.0716	1	1.099260826
2	38374567	rs170818	C	T	C	0.1392	0.1398	0	0.1869	0.093	1	1.580231152
14	96039051	rs2369023	T	A	A	0.0076	0.0836	0.2817	0.0755	0.0654	1.573273672	1.458101285
2	236056472	rs7589613	C	T	C	0.6936	0.353	0.4514	0.3986	0.4744	1.536387934	2.280449353
13	111175244	rs3742188	A	G	G	0.3525	0.4063	0.4712	0.4662	0.4059	1.752577949	2.138506016
10	100321748	rs558398	T	C	C	0.3903	0.0548	0	0.0815	0.0603	1	1.338305924
7	91789253	rs7799146	C	T	C	0.1566	0.1239	0.3393	0.0825	0.1861	2.735856051	2.191495121
5	73793978	rs298381	T	C	C	0.1944	0.5029	0.6587	0.5119	0.4438	1	1.500229123
14	63705111	rs17100885	G	A	G	0.1853	0.0072	0	0.001	0	1	1.209440896
5	36651105	rs3776577	T	C	T	0.0794	0.0288	0.0853	0.0408	0.0716	1.414107682	2.088813915
11	78595468	rs506419	G	A	A	0.2413	0.0692	0.1825	0.003	0.0634	2.679767422	1.797439796
6	94743025	rs679881	A	G	G	0.0272	0.1671	0.0893	0.339	0.2331	1.750458093	1.029282552
1	92441120	rs7551956	A	G	G	0.3949	0.2219	0.3859	0.1541	0.2055	1.801189237	1.93321147
6	157239202	rs284419	G	A	A	0.6641	0.8963	0.998	0.7942	0.8681	1	1.045999733
5	13302322	rs1446062	C	A	A	0.7458	0.8386	0.6389	0.7396	0.8875	1	1.954381258
12	116869085	rs4767404	T	C	T	0.0779	0.1167	0.2937	0.0934	0.0706	1	1.768904135
2	103123965	rs6708949	G	C	C	0.0212	0.2161	0.4266	0.2008	0.3037	1.521329881	1.328255983
16	10344602	rs1079281	G	A	G	0.0076	0.1196	0.1071	0.1581	0.1207	1.499279345	1.285224839
4	164679773	rs17044126	A	T	T	0.8411	0.9856	0.9891	0.9891	0.9611	1.742797804	1.421527862
2	42289107	rs4952399	C	T	T	0.2912	0.4409	0.5278	0.6342	0.5358	1	1.400680925
5	64374980	rs264751	G	A	G	0.2723	0.2493	0.1141	0.3777	0.1524	1	1.001943185
13	30351266	rs3818368	A	G	A	0.0053	0.1311	0.2083	0.0835	0.138	2.478739984	2.03845568
10	82377286	rs17107397	A	G	A	0.1755	0.1671	0.1597	0.0477	0.0235	1.079007019	1.30846574
12	96883306	rs3809198	C	A	C	0.0938	0.013	0.0526	0.0169	0.0532	2.951303674	2.809095985
1	213840987	rs1509865	C	G	C	0.6997	0.9467	0.9633	0.9254	0.9509	1.534898454	1.659963664
[truncated: 1,037 more rows]
